# Supplementary material for: Deep sequencing and transcriptome analyses to identify genes involved in secoiridoid biosynthesis in the Tibetan medicinal plant Swertia mussotii
Source: Sci Rep. 2017 Feb 22;7:43108. doi: 10.1038/srep43108 (PMC5320516; doi:10.1038/srep43108)
Supplement: Supplementary Dataset 1 [file srep43108-s2.xls]

## Sheet: Sheet1
Original Research Article
Deep sequencing and transcriptome analyses to identify genes involved in secoiridoid biosynthesis in Tibetan medicinal plant Swertia mussotii
Yue Liu1,2§, Yi Wang3§, Fengxian Guo1, Lin Zhan1, Toni Mohr4, Prisca Cheng4, Naxin Huo5, Ronghui Gu1, Danning Pei1, Lihong Chen1, Li Tang1, Chunlin Long2 * , Luqi Huang2 *, Yong Q. Gu4
1College of Life and Environmental Sciences, Minzu University of China, Beijing 100081, China ; 2National Resource Center for Chinese Materia Medica, China Academy of Traditional Chinese Medicine, Beijing 100700, China; 3USDA-ARS, Plant Gene Expression Center, Albany, CA 94710, U.S.A. 4USDA-ARS, Western Regional Research Center, Albany, CA 94710, U.S.A. 5Department of Plant Science, University of…
Supplementary Table S3. Annotation of S. mussotii transcripts based on Blast to TrEMBL, Swiss-Prot and COG database
ID	TrEMBL	Evalue	Description	Swiss-Prot	Evalue	Description	COG	Evalue	Family	Group	Group description
SmTc_1	N/A	N/A	N/A	N/A	N/A	N/A	YP_004671991.1	1.7e-72	COG0513	L	Replication, recombination and repair
SmTc_2	M4QEJ8_PRUPE	4.3e-209	SubName: Full=UDP-D-xylose 4-epimerase {ECO:0000313|EMBL:AGH25534.1}; SubName: Full=Uncharacterized protein {ECO:0000313|EMBL:EMJ12947.1};	N/A	N/A	N/A	YP_005445125.1	2.9e-77	COG1087	M	Cell wall/membrane/envelope biogenesis
SmTc_3	A0A068TX85_COFCA	0	SubName: Full=Uncharacterized protein {ECO:0000313|EMBL:CDP00642.1};	SYQ_LUPLU	0	RecName: Full=Glutamine--tRNA ligase; EC=6.1.1.18; AltName: Full=Glutaminyl-tRNA synthetase; Short=GlnRS;	YP_004339565.1	2.6e-133	COG0008	J	Translation, ribosomal structure and biogenesis
SmTc_4	N/A	N/A	N/A	MFP2_ARATH	0	RecName: Full=Peroxisomal fatty acid beta-oxidation multifunctional protein MFP2; Short=AtMPF2; Includes: RecName: Full=Enoyl-CoA hydratase/3-2-trans-enoyl-CoA isomerase/3-hydroxybutyryl-CoA epimerase; EC=4.2.1.17; EC=5.1.2.3; EC=5.3.3.8; Includes: RecName: Full=3-hydroxyacyl-CoA dehydrogenase; EC=1.1.1.35;	YP_549387.1	2.2e-115	COG1250	I	Lipid transport and metabolism
SmTc_5	A0A068U2K2_COFCA	0	RecName: Full=Phospholipase D {ECO:0000256|PIRNR:PIRNR036470}; EC=3.1.4.4 {ECO:0000256|PIRNR:PIRNR036470};	N/A	N/A	N/A	YP_003981721.1	1.1e-23	COG1502	I	Lipid transport and metabolism
SmTc_6	A0A068TNH2_COFCA	6.6e-215	RecName: Full=Acetyltransferase component of pyruvate dehydrogenase complex {ECO:0000256|RuleBase:RU361137}; EC=2.3.1.12 {ECO:0000256|RuleBase:RU361137};	N/A	N/A	N/A	YP_002296383.1	5.1e-95	COG0508	C	Energy production and conversion
SmTc_7	M1BNR4_SOLTU	0	SubName: Full=Uncharacterized protein {ECO:0000313|EnsemblPlants:PGSC0003DMT400049441};	N/A	N/A	N/A	YP_461906.1	1.3e-142	COG0443	O	Posttranslational modification, protein turnover, chaperones
SmTc_8	N/A	N/A	N/A	N/A	N/A	N/A	YP_001425250.1	1.2e-50	COG0656	Q	Secondary metabolites biosynthesis, transport and catabolism
SmTc_9	N/A	N/A	N/A	N/A	N/A	N/A	N/A	N/A	N/A	N/A	N/A
SmTc_10	A0A068TNS0_COFCA	0	SubName: Full=Uncharacterized protein {ECO:0000313|EMBL:CDO97008.1};	N/A	N/A	N/A	YP_001013097.1	5.4e-115	COG1241	L	Replication, recombination and repair
SmTc_11	N/A	N/A	N/A	N/A	N/A	N/A	N/A	N/A	N/A	N/A	N/A
SmTc_12	A0A0S1TP11_TOBAC	1.1e-21	SubName: Full=Glycine-rich RNA-binding protein {ECO:0000313|EMBL:ALM24951.1};	RBG7_ARATH	4.3e-20	RecName: Full=Glycine-rich RNA-binding protein 7; Short=AtGR-RBP7; AltName: Full=AtRBG7; AltName: Full=Glycine-rich protein 7; Short=AtGRP7; AltName: Full=Protein COLD, CIRCADIAN RHYTHM, AND RNA BINDING 2; Short=Protein CCR2;	YP_003267833.1	5.4e-10	COG0724	J	Translation, ribosomal structure and biogenesis
SmTc_13	A0A097KV30_CAPAN	3e-16	SubName: Full=Glycine-rich RNA-binding protein 1-2 {ECO:0000313|EMBL:AIT97257.1};	N/A	N/A	N/A	YP_003267833.1	5.9e-09	COG0724	J	Translation, ribosomal structure and biogenesis
SmTc_14	A0A068U306_COFCA	1.1e-70	SubName: Full=Uncharacterized protein {ECO:0000313|EMBL:CDP02667.1};	N/A	N/A	N/A	N/A	N/A	N/A	N/A	N/A
SmTc_15	K4CMZ5_SOLLC	0	SubName: Full=Uncharacterized protein {ECO:0000313|EnsemblPlants:Solyc08g076320.2.1};	N/A	N/A	N/A	N/A	N/A	N/A	N/A	N/A
SmTc_16	N/A	N/A	N/A	N/A	N/A	N/A	N/A	N/A	N/A	N/A	N/A
SmTc_17	N/A	N/A	N/A	N/A	N/A	N/A	N/A	N/A	N/A	N/A	N/A
SmTc_18	A0A0A0UTV4_9BRYO	2.1e-09	RecName: Full=Photosystem I P700 chlorophyll a apoprotein A1 {ECO:0000256|HAMAP-Rule:MF_00458}; EC=1.97.1.12 {ECO:0000256|HAMAP-Rule:MF_00458}; AltName: Full=PSI-A {ECO:0000256|HAMAP-Rule:MF_00458}; AltName: Full=PsaA {ECO:0000256|HAMAP-Rule:MF_00458};	PSAA_SOYBN	2.3e-10	RecName: Full=Photosystem I P700 chlorophyll a apoprotein A1 {ECO:0000255|HAMAP-Rule:MF_00458}; EC=1.97.1.12 {ECO:0000255|HAMAP-Rule:MF_00458}; AltName: Full=PSI-A {ECO:0000255|HAMAP-Rule:MF_00458}; AltName: Full=PsaA {ECO:0000255|HAMAP-Rule:MF_00458};	N/A	N/A	N/A	N/A	N/A
SmTc_19	K4CW68_SOLLC	4.2e-164	SubName: Full=Uncharacterized protein {ECO:0000313|EnsemblPlants:Solyc09g090420.2.1};	N/A	N/A	N/A	NP_251666.1	0.00025	COG1530	J	Translation, ribosomal structure and biogenesis
SmTc_20	N/A	N/A	N/A	N/A	N/A	N/A	N/A	N/A	N/A	N/A	N/A
SmTc_21	N/A	N/A	N/A	N/A	N/A	N/A	YP_007713204.1	2e-05	COG1442	M	Cell wall/membrane/envelope biogenesis
SmTc_22	N/A	N/A	N/A	N/A	N/A	N/A	N/A	N/A	N/A	N/A	N/A
SmTc_23	A0A068V723_COFCA	2.4e-203	SubName: Full=Uncharacterized protein {ECO:0000313|EMBL:CDP16347.1};	N/A	N/A	N/A	N/A	N/A	N/A	N/A	N/A
SmTc_24	A0A068ULT9_COFCA	1.6e-81	SubName: Full=Uncharacterized protein {ECO:0000313|EMBL:CDP09237.1};	N/A	N/A	N/A	N/A	N/A	N/A	N/A	N/A
SmTc_25	N/A	N/A	N/A	N/A	N/A	N/A	YP_004780353.1	9.7e-142	COG5256	J	Translation, ribosomal structure and biogenesis
SmTc_26	A0A068TXP8_COFCA	1.8e-153	SubName: Full=Uncharacterized protein {ECO:0000313|EMBL:CDP00832.1};	PUX2_ARATH	6.5e-129	RecName: Full=Plant UBX domain-containing protein 2 {ECO:0000303|Ref.8}; Short=PUX2 {ECO:0000303|Ref.8}; AltName: Full=AtPUB3 {ECO:0000303|PubMed:11587532}; AltName: Full=CDC48-interacting UBX-domain protein 2 {ECO:0000312|EMBL:AAS78924.1};	N/A	N/A	N/A	N/A	N/A
SmTc_27	N/A	N/A	N/A	N/A	N/A	N/A	YP_007142062.1	3.4e-12	COG0625	O	Posttranslational modification, protein turnover, chaperones
SmTc_28	K4BMQ1_SOLLC	1.9e-174	SubName: Full=Uncharacterized protein {ECO:0000313|EnsemblPlants:Solyc03g121020.2.1};	N/A	N/A	N/A	N/A	N/A	N/A	N/A	N/A
SmTc_29	K4C192_SOLLC	0	SubName: Full=Uncharacterized protein {ECO:0000313|EnsemblPlants:Solyc05g050600.2.1};	N/A	N/A	N/A	N/A	N/A	N/A	N/A	N/A
SmTc_30	N/A	N/A	N/A	N/A	N/A	N/A	N/A	N/A	N/A	N/A	N/A
SmTc_31	N/A	N/A	N/A	NU6C_JASNU	1.4e-05	RecName: Full=NAD(P)H-quinone oxidoreductase subunit 6, chloroplastic; EC=1.6.5.-; AltName: Full=NAD(P)H dehydrogenase subunit 6; AltName: Full=NADH-plastoquinone oxidoreductase subunit 6;	N/A	N/A	N/A	N/A	N/A
SmTc_32	A0A068VAL5_COFCA	1.9e-286	SubName: Full=Uncharacterized protein {ECO:0000313|EMBL:CDP17637.1};	CAAT2_ARATH	6.2e-255	RecName: Full=Cationic amino acid transporter 2, vacuolar;	YP_001681258.1	1.7e-82	COG0531	E	Amino acid transport and metabolism
SmTc_33	N/A	N/A	N/A	N/A	N/A	N/A	N/A	N/A	N/A	N/A	N/A
SmTc_34	A0A068U2A9_COFCA	3.8e-179	SubName: Full=Uncharacterized protein {ECO:0000313|EMBL:CDP01718.1};	NBS1_ARATH	1.4e-103	RecName: Full=Nijmegen breakage syndrome 1 protein {ECO:0000303|PubMed:17182003}; Short=AtNbs1 {ECO:0000303|PubMed:17182003};	N/A	N/A	N/A	N/A	N/A
SmTc_35	N/A	N/A	N/A	N/A	N/A	N/A	YP_004270865.1	3.3e-13	COG0515	T	Signal transduction mechanisms
SmTc_36	N/A	N/A	N/A	N/A	N/A	N/A	YP_002017974.1	1.5e-23	COG0515	T	Signal transduction mechanisms
SmTc_37	N/A	N/A	N/A	N/A	N/A	N/A	YP_005593395.1	2.5e-22	COG0457	R	General function prediction only
SmTc_38	A0A068TYQ0_COFCA	1.6e-90	SubName: Full=Uncharacterized protein {ECO:0000313|EMBL:CDP00483.1};	N/A	N/A	N/A	N/A	N/A	N/A	N/A	N/A
SmTc_39	N/A	N/A	N/A	N/A	N/A	N/A	YP_007144079.1	1.8e-39	COG2319	R	General function prediction only
SmTc_40	N/A	N/A	N/A	N/A	N/A	N/A	N/A	N/A	N/A	N/A	N/A
SmTc_41	A0A068TXV0_COFCA	0	SubName: Full=Uncharacterized protein {ECO:0000313|EMBL:CDP00719.1};	N/A	N/A	N/A	N/A	N/A	N/A	N/A	N/A
SmTc_42	N/A	N/A	N/A	N/A	N/A	N/A	N/A	N/A	N/A	N/A	N/A
SmTc_43	N/A	N/A	N/A	PIP1_SOLLC	6.9e-145	RecName: Full=Probable aquaporin PIP-type pTOM75; AltName: Full=Ripening-associated membrane protein; Short=RAMP;	YP_633223.1	4.1e-31	COG0580	G	Carbohydrate transport and metabolism
SmTc_44	K4BK30_SOLLC	2.8e-147	SubName: Full=Uncharacterized protein {ECO:0000313|EnsemblPlants:Solyc03g111670.2.1};	N/A	N/A	N/A	YP_004053509.1	1.4e-15	COG4886	K	Transcription
SmTc_45	N/A	N/A	N/A	N/A	N/A	N/A	N/A	N/A	N/A	N/A	N/A
SmTc_46	N/A	N/A	N/A	N/A	N/A	N/A	N/A	N/A	N/A	N/A	N/A
SmTc_47	A0A068U548_COFCA	7e-119	SubName: Full=Uncharacterized protein {ECO:0000313|EMBL:CDP03442.1};	FLXL2_ARATH	8.7e-71	RecName: Full=Protein FLX-like 2; Short=AtFLXL2;	N/A	N/A	N/A	N/A	N/A
SmTc_48	I3TA26_MEDTR	9.8e-29	SubName: Full=Uncharacterized protein {ECO:0000313|EMBL:AFK49368.1};	N/A	N/A	N/A	N/A	N/A	N/A	N/A	N/A
SmTc_49	N/A	N/A	N/A	N/A	N/A	N/A	YP_591541.1	5.4e-106	COG2234	O	Posttranslational modification, protein turnover, chaperones
SmTc_50	A0A068UE68_COFCA	2.1e-177	SubName: Full=Uncharacterized protein {ECO:0000313|EMBL:CDP06751.1};	N/A	N/A	N/A	YP_004003873.1	6.2e-17	COG0524	G	Carbohydrate transport and metabolism
SmTc_51	K4CLM1_SOLLC	9.7e-157	SubName: Full=Uncharacterized protein {ECO:0000313|EnsemblPlants:Solyc08g066440.2.1};	N/A	N/A	N/A	YP_006807171.1	1e-41	COG2267	I	Lipid transport and metabolism
SmTc_52	A0A068U394_COFCA	9.6e-307	RecName: Full=NADPH--cytochrome P450 reductase {ECO:0000256|PIRNR:PIRNR000208}; EC=1.6.2.4 {ECO:0000256|PIRNR:PIRNR000208};	N/A	N/A	N/A	YP_002315947.1	1.7e-66	COG0369	P	Inorganic ion transport and metabolism
SmTc_53	A0A067H1G3_CITSI	1.7e-157	SubName: Full=Uncharacterized protein {ECO:0000313|EMBL:KDO84720.1};	N/A	N/A	N/A	YP_504536.1	3.5e-30	COG4870	O	Posttranslational modification, protein turnover, chaperones
SmTc_54	Q2QKE6_CATRO	1.2e-76	SubName: Full=Glutathione S-transferase {ECO:0000313|EMBL:AAY84147.1};	N/A	N/A	N/A	YP_007113590.1	2.9e-14	COG0625	O	Posttranslational modification, protein turnover, chaperones
SmTc_55	A9NPK8_PICSI	1.9e-77	SubName: Full=Putative uncharacterized protein {ECO:0000313|EMBL:ABK22569.1};	YLS8_ARATH	4.1e-79	RecName: Full=Thioredoxin-like protein YLS8; AltName: Full=Protein YELLOW-LEAF-SPECIFIC GENE 8;	N/A	N/A	N/A	N/A	N/A
SmTc_56	F6GUN0_VITVI	0	SubName: Full=Putative uncharacterized protein {ECO:0000313|EMBL:CCB43807.1};	N/A	N/A	N/A	N/A	N/A	N/A	N/A	N/A
SmTc_57	N/A	N/A	N/A	N/A	N/A	N/A	N/A	N/A	N/A	N/A	N/A
SmTc_58	A0A068VFB1_COFCA	2.1e-132	SubName: Full=Uncharacterized protein {ECO:0000313|EMBL:CDP19272.1};	N/A	N/A	N/A	N/A	N/A	N/A	N/A	N/A
SmTc_59	A0A067KWA3_JATCU	8.6e-115	SubName: Full=Uncharacterized protein {ECO:0000313|EMBL:KDP40491.1};	N/A	N/A	N/A	N/A	N/A	N/A	N/A	N/A
SmTc_60	N/A	N/A	N/A	N/A	N/A	N/A	YP_003266141.1	1.1e-19	COG2267	I	Lipid transport and metabolism
SmTc_61	N/A	N/A	N/A	N/A	N/A	N/A	N/A	N/A	N/A	N/A	N/A
SmTc_62	N/A	N/A	N/A	N/A	N/A	N/A	N/A	N/A	N/A	N/A	N/A
SmTc_63	M5WAX5_PRUPE	7.2e-129	SubName: Full=Uncharacterized protein {ECO:0000313|EMBL:EMJ06408.1};	N/A	N/A	N/A	N/A	N/A	N/A	N/A	N/A
SmTc_64	W9SBG7_9ROSA	1.2e-34	SubName: Full=Basic blue protein {ECO:0000313|EMBL:EXB97323.1};	N/A	N/A	N/A	N/A	N/A	N/A	N/A	N/A
SmTc_65	N/A	N/A	N/A	N/A	N/A	N/A	YP_003249715.1	0.00066	COG2176	L	Replication, recombination and repair
SmTc_66	N/A	N/A	N/A	N/A	N/A	N/A	YP_004458388.1	0.00058	COG1199	L	Replication, recombination and repair
SmTc_67	N/A	N/A	N/A	N/A	N/A	N/A	N/A	N/A	N/A	N/A	N/A
SmTc_68	A0A0K9RCP8_SPIOL	1e-211	SubName: Full=Uncharacterized protein {ECO:0000313|EMBL:KNA16764.1};	N/A	N/A	N/A	YP_003435596.1	3.6e-73	COG0263	E	Amino acid transport and metabolism
SmTc_69	K4B0F1_SOLLC	0	SubName: Full=Uncharacterized protein {ECO:0000313|EnsemblPlants:Solyc01g097640.2.1};	N/A	N/A	N/A	N/A	N/A	N/A	N/A	N/A
SmTc_70	N/A	N/A	N/A	N/A	N/A	N/A	YP_001514932.1	4.9e-09	COG0724	J	Translation, ribosomal structure and biogenesis
SmTc_71	I3UIH9_PRUPE	0	SubName: Full=Translation elongation factor 2 {ECO:0000313|EMBL:AFK64817.1};	N/A	N/A	N/A	YP_008432247.1	1.2e-106	COG0480	J	Translation, ribosomal structure and biogenesis
SmTc_72	A0A075F1V2_TOBAC	1.7e-70	SubName: Full=Ubiquitin-conjugating enzyme E2 variant 1B-like protein {ECO:0000313|EMBL:AIE54301.1};	N/A	N/A	N/A	N/A	N/A	N/A	N/A	N/A
SmTc_73	N/A	N/A	N/A	N/A	N/A	N/A	N/A	N/A	N/A	N/A	N/A
SmTc_74	A0A068UWU0_COFCA	0	SubName: Full=Uncharacterized protein {ECO:0000313|EMBL:CDP12689.1};	N/A	N/A	N/A	YP_005034568.1	1.3e-271	COG0060	J	Translation, ribosomal structure and biogenesis
SmTc_75	N/A	N/A	N/A	N/A	N/A	N/A	N/A	N/A	N/A	N/A	N/A
SmTc_76	A0A068V8H4_COFCA	2.5e-88	SubName: Full=Uncharacterized protein {ECO:0000313|EMBL:CDP16956.1};	FIP37_ARATH	1e-75	RecName: Full=FKBP12-interacting protein of 37 kDa; Short=FIP-37; AltName: Full=Immunophilin-interacting protein AtFIP37;	N/A	N/A	N/A	N/A	N/A
SmTc_77	A0A068TSN9_COFCA	6.4e-153	SubName: Full=Uncharacterized protein {ECO:0000313|EMBL:CDO99305.1};	N/A	N/A	N/A	N/A	N/A	N/A	N/A	N/A
SmTc_78	A0A068TNN2_COFCA	3.9e-154	SubName: Full=Uncharacterized protein {ECO:0000313|EMBL:CDO97612.1};	N/A	N/A	N/A	N/A	N/A	N/A	N/A	N/A
SmTc_79	N/A	N/A	N/A	N/A	N/A	N/A	N/A	N/A	N/A	N/A	N/A
SmTc_80	A0A061G2R8_THECC	7.1e-183	SubName: Full=Lung seven transmembrane receptor family protein {ECO:0000313|EMBL:EOY23876.1};	N/A	N/A	N/A	N/A	N/A	N/A	N/A	N/A
SmTc_81	N/A	N/A	N/A	ASPR1_ORYSJ	1.3e-179	RecName: Full=Aspartic proteinase oryzasin-1; EC=3.4.23.-; Flags: Precursor;	N/A	N/A	N/A	N/A	N/A
SmTc_82	A0A068VAB4_COFCA	0	SubName: Full=Uncharacterized protein {ECO:0000313|EMBL:CDP17532.1};	N/A	N/A	N/A	YP_004483797.1	5.7e-14	COG1112	L	Replication, recombination and repair
SmTc_83	N/A	N/A	N/A	N/A	N/A	N/A	N/A	N/A	N/A	N/A	N/A
SmTc_84	A0A068U2F9_COFCA	0	SubName: Full=Uncharacterized protein {ECO:0000313|EMBL:CDP02710.1};	DEGP7_ARATH	0	RecName: Full=Protease Do-like 7; EC=3.4.21.-;	YP_002433587.1	1.7e-21	COG0265	O	Posttranslational modification, protein turnover, chaperones
SmTc_85	A0A068U625_COFCA	3.6e-149	SubName: Full=Uncharacterized protein {ECO:0000313|EMBL:CDP04010.1};	N/A	N/A	N/A	N/A	N/A	N/A	N/A	N/A
SmTc_86	N/A	N/A	N/A	N/A	N/A	N/A	N/A	N/A	N/A	N/A	N/A
SmTc_87	N/A	N/A	N/A	N/A	N/A	N/A	N/A	N/A	N/A	N/A	N/A
SmTc_88	N/A	N/A	N/A	N/A	N/A	N/A	N/A	N/A	N/A	N/A	N/A
SmTc_89	N/A	N/A	N/A	LBD16_ARATH	1.2e-45	RecName: Full=LOB domain-containing protein 16; AltName: Full=ASYMMETRIC LEAVES 2-like protein 18; Short=AS2-like protein 18;	N/A	N/A	N/A	N/A	N/A
SmTc_90	A0A068UJW9_COFCA	1.3e-106	SubName: Full=Uncharacterized protein {ECO:0000313|EMBL:CDP08736.1};	BAG6_ARATH	4.7e-34	RecName: Full=BAG family molecular chaperone regulator 6; AltName: Full=Bcl-2-associated athanogene 6; AltName: Full=CaM-binding protein 1;	N/A	N/A	N/A	N/A	N/A
SmTc_91	N/A	N/A	N/A	N/A	N/A	N/A	NP_341638.1	2.1e-40	COG0052	J	Translation, ribosomal structure and biogenesis
SmTc_92	A0A068UYF4_COFCA	7e-213	SubName: Full=Uncharacterized protein {ECO:0000313|EMBL:CDP13332.1};	MA658_ARATH	6.3e-163	RecName: Full=65-kDa microtubule-associated protein 8; Short=AtMAP65-8;	N/A	N/A	N/A	N/A	N/A
SmTc_93	N/A	N/A	N/A	N/A	N/A	N/A	N/A	N/A	N/A	N/A	N/A
SmTc_94	A0A068UE20_COFCA	2.5e-265	SubName: Full=Uncharacterized protein {ECO:0000313|EMBL:CDP05883.1};	N/A	N/A	N/A	N/A	N/A	N/A	N/A	N/A
SmTc_95	N/A	N/A	N/A	N/A	N/A	N/A	N/A	N/A	N/A	N/A	N/A
SmTc_96	A0A022R2M8_ERYGU	2e-78	SubName: Full=Uncharacterized protein {ECO:0000313|EMBL:EYU34446.1};	N/A	N/A	N/A	NP_247347.1	6.7e-18	COG0080	J	Translation, ribosomal structure and biogenesis
SmTc_97	V4ULS0_9ROSI	4.6e-189	SubName: Full=Uncharacterized protein {ECO:0000313|EMBL:ESR40344.1};	N/A	N/A	N/A	YP_006371266.1	1.3e-50	COG0488	R	General function prediction only
SmTc_98	N/A	N/A	N/A	N/A	N/A	N/A	N/A	N/A	N/A	N/A	N/A
SmTc_99	N/A	N/A	N/A	N/A	N/A	N/A	N/A	N/A	N/A	N/A	N/A
SmTc_100	A0A068V4C8_COFCA	4.3e-99	SubName: Full=Uncharacterized protein {ECO:0000313|EMBL:CDP15374.1};	N/A	N/A	N/A	N/A	N/A	N/A	N/A	N/A
SmTc_101	N/A	N/A	N/A	N/A	N/A	N/A	N/A	N/A	N/A	N/A	N/A
SmTc_102	A0A068UL54_COFCA	9.2e-29	SubName: Full=Uncharacterized protein {ECO:0000313|EMBL:CDP08343.1};	N/A	N/A	N/A	N/A	N/A	N/A	N/A	N/A
SmTc_103	Q9MAV9_PANGI	1.8e-75	SubName: Full=Cytoplasmic ribosomal protein S13 {ECO:0000313|EMBL:BAA96366.1};	N/A	N/A	N/A	YP_003816538.1	1.5e-34	COG0184	J	Translation, ribosomal structure and biogenesis
SmTc_104	A0A068TSB8_COFCA	1.2e-99	SubName: Full=Uncharacterized protein {ECO:0000313|EMBL:CDO98218.1};	NIP61_ARATH	1.3e-90	RecName: Full=Aquaporin NIP6-1; AltName: Full=NOD26-like intrinsic protein 6-1; Short=AtNIP6;1;	YP_001998064.1	2.1e-27	COG0580	G	Carbohydrate transport and metabolism
SmTc_105	K4BUN4_SOLLC	3.6e-84	SubName: Full=Uncharacterized protein {ECO:0000313|EnsemblPlants:Solyc04g077970.2.1};	APT1_ARATH	6.8e-77	RecName: Full=Adenine phosphoribosyltransferase 1, chloroplastic; Short=APRT 1; Short=AtAPT1; EC=2.4.2.7; Flags: Precursor;	YP_004214034.1	2.2e-46	COG0503	F	Nucleotide transport and metabolism
SmTc_106	A0A068UC08_COFCA	4.9e-270	SubName: Full=Uncharacterized protein {ECO:0000313|EMBL:CDP05802.1};	N/A	N/A	N/A	N/A	N/A	N/A	N/A	N/A
SmTc_107	N/A	N/A	N/A	N/A	N/A	N/A	N/A	N/A	N/A	N/A	N/A
SmTc_108	Q9SPD5_SOLLC	0	RecName: Full=Plasma membrane ATPase {ECO:0000256|RuleBase:RU362083}; EC=3.6.3.6 {ECO:0000256|RuleBase:RU362083};	N/A	N/A	N/A	YP_005270382.1	2.1e-161	COG0474	P	Inorganic ion transport and metabolism
SmTc_109	N/A	N/A	N/A	N/A	N/A	N/A	N/A	N/A	N/A	N/A	N/A
SmTc_110	A0A0A7LU48_ALBBR	3.4e-97	SubName: Full=Heat shock protein 81-1 {ECO:0000313|EMBL:AIZ68152.1};	HSP80_SOLLC	1.9e-97	RecName: Full=Heat shock cognate protein 80;	YP_006721458.1	6.1e-43	COG0326	O	Posttranslational modification, protein turnover, chaperones
SmTc_111	N/A	N/A	N/A	N/A	N/A	N/A	YP_003266114.1	1.4e-76	COG5277	Z	Cytoskeleton
SmTc_112	N/A	N/A	N/A	N/A	N/A	N/A	N/A	N/A	N/A	N/A	N/A
SmTc_113	A0A022QH36_ERYGU	5.5e-111	SubName: Full=Uncharacterized protein {ECO:0000313|EMBL:EYU25850.1};	N/A	N/A	N/A	N/A	N/A	N/A	N/A	N/A
SmTc_114	A0A0F7G7M6_9ROSI	1.4e-274	SubName: Full=Chaperonin 60 subunit beta 2 {ECO:0000313|EMBL:AKG50125.1}; Flags: Fragment;	CPNB1_ARATH	9.9e-267	RecName: Full=Chaperonin 60 subunit beta 1, chloroplastic; Short=CPN-60 beta 1; AltName: Full=60 kDa chaperonin subunit beta 1; AltName: Full=RuBisCO large subunit-binding protein subunit beta, chloroplastic; Flags: Precursor;	YP_007146979.1	1.4e-167	COG0459	O	Posttranslational modification, protein turnover, chaperones
SmTc_115	N/A	N/A	N/A	N/A	N/A	N/A	N/A	N/A	N/A	N/A	N/A
SmTc_116	A0A022RWJ6_ERYGU	1.3e-25	SubName: Full=Uncharacterized protein {ECO:0000313|EMBL:EYU43340.1}; Flags: Fragment;	N/A	N/A	N/A	N/A	N/A	N/A	N/A	N/A
SmTc_117	A0A068TU79_COFCA	5.4e-170	SubName: Full=Uncharacterized protein {ECO:0000313|EMBL:CDO99587.1};	N/A	N/A	N/A	N/A	N/A	N/A	N/A	N/A
SmTc_118	A0A067H0N2_CITSI	0	SubName: Full=Uncharacterized protein {ECO:0000313|EMBL:KDO81247.1};	N/A	N/A	N/A	N/A	N/A	N/A	N/A	N/A
SmTc_119	A0A068TZB8_COFCA	2e-185	SubName: Full=Uncharacterized protein {ECO:0000313|EMBL:CDP01264.1};	N/A	N/A	N/A	YP_001840079.1	1.7e-08	COG0545	O	Posttranslational modification, protein turnover, chaperones
SmTc_120	A0A068U662_COFCA	2.2e-135	SubName: Full=Uncharacterized protein {ECO:0000313|EMBL:CDP04001.1};	N/A	N/A	N/A	N/A	N/A	N/A	N/A	N/A
SmTc_121	A0A068U4P1_COFCA	0	SubName: Full=Uncharacterized protein {ECO:0000313|EMBL:CDP03119.1};	MYO17_ARATH	0	RecName: Full=Myosin-17; AltName: Full=Myosin XI K; Short=AtXIK;	N/A	N/A	N/A	N/A	N/A
SmTc_122	N/A	N/A	N/A	N/A	N/A	N/A	N/A	N/A	N/A	N/A	N/A
SmTc_123	N/A	N/A	N/A	N/A	N/A	N/A	N/A	N/A	N/A	N/A	N/A
SmTc_124	A0A068UE94_COFCA	2.9e-09	RecName: Full=Reticulon-like protein {ECO:0000256|RuleBase:RU210713};	N/A	N/A	N/A	N/A	N/A	N/A	N/A	N/A
SmTc_125	V4S4F4_9ROSI	1.1e-22	SubName: Full=Uncharacterized protein {ECO:0000313|EMBL:ESR42273.1}; Flags: Fragment;	N/A	N/A	N/A	N/A	N/A	N/A	N/A	N/A
SmTc_126	A0A072VID3_MEDTR	8.8e-17	SubName: Full=Fip1 [V]-like protein {ECO:0000313|EMBL:KEH37870.1}; SubName: Full=Uncharacterized protein {ECO:0000313|EnsemblPlants:KEH37870};	N/A	N/A	N/A	N/A	N/A	N/A	N/A	N/A
SmTc_127	A0A061EB12_THECC	0	RecName: Full=Phospholipid-transporting ATPase {ECO:0000256|RuleBase:RU362033}; EC=3.6.3.1 {ECO:0000256|RuleBase:RU362033};	N/A	N/A	N/A	YP_004577000.1	1.4e-18	COG0474	P	Inorganic ion transport and metabolism
SmTc_128	A0A022QVS6_ERYGU	5.6e-255	RecName: Full=Pyruvate kinase {ECO:0000256|RuleBase:RU000504}; EC=2.7.1.40 {ECO:0000256|RuleBase:RU000504};	N/A	N/A	N/A	YP_002508078.1	3.4e-108	COG3848	T	Signal transduction mechanisms
SmTc_129	A0A068U1Y8_COFCA	7.3e-46	SubName: Full=Uncharacterized protein {ECO:0000313|EMBL:CDP02322.1};	NNJA2_WHEAT	1.6e-26	RecName: Full=Ninja-family protein 2; AltName: Full=ABI five-binding protein B1; Short=ABI5-binding protein B1; Short=TaAFP-B1;	N/A	N/A	N/A	N/A	N/A
SmTc_130	N/A	N/A	N/A	N/A	N/A	N/A	YP_005367473.1	0.00064	COG5190	K	Transcription
SmTc_131	N/A	N/A	N/A	MBD1_ARATH	3.7e-42	RecName: Full=Methyl-CpG-binding domain-containing protein 1; Short=AtMBD1; Short=MBD01; AltName: Full=Methyl-CpG-binding protein MBD1;	N/A	N/A	N/A	N/A	N/A
SmTc_132	N/A	N/A	N/A	N/A	N/A	N/A	YP_003266114.1	1.9e-76	COG5277	Z	Cytoskeleton
SmTc_133	Q400L1_CATRO	1.3e-67	SubName: Full=Transcription factor BZIP1 {ECO:0000313|EMBL:AAQ14866.1};	AI5L7_ARATH	9.5e-41	RecName: Full=ABSCISIC ACID-INSENSITIVE 5-like protein 7; AltName: Full=ABA-responsive element-binding protein 2; AltName: Full=Abscisic acid responsive elements-binding factor 4; Short=ABRE-binding factor 4; AltName: Full=bZIP transcription factor 38; Short=AtbZIP38;	N/A	N/A	N/A	N/A	N/A
SmTc_134	A0A0A0KXM8_CUCSA	7.9e-137	RecName: Full=6-phosphogluconate dehydrogenase, decarboxylating {ECO:0000256|PIRNR:PIRNR000109}; EC=1.1.1.44 {ECO:0000256|PIRNR:PIRNR000109};	N/A	N/A	N/A	NP_623516.1	1.3e-80	COG0362	G	Carbohydrate transport and metabolism
SmTc_135	M7Z4Q9_TRIUA	3.5e-50	SubName: Full=Polyubiquitin-A {ECO:0000313|EMBL:EMS54972.1}; SubName: Full=Uncharacterized protein {ECO:0000313|EnsemblPlants:TRIUR3_08047-P1};	N/A	N/A	N/A	YP_004089966.1	3.3e-29	COG5272	O	Posttranslational modification, protein turnover, chaperones
SmTc_136	A0A067KFH3_JATCU	1e-60	SubName: Full=Uncharacterized protein {ECO:0000313|EMBL:KDP33703.1};	N/A	N/A	N/A	N/A	N/A	N/A	N/A	N/A
SmTc_137	N/A	N/A	N/A	N/A	N/A	N/A	YP_007090262.1	8.5e-15	COG3453	R	General function prediction only
SmTc_138	N/A	N/A	N/A	N/A	N/A	N/A	N/A	N/A	N/A	N/A	N/A
SmTc_139	M4DDJ0_BRARP	1e-86	SubName: Full=Uncharacterized protein {ECO:0000313|EnsemblPlants:Bra014558.1-P};	N/A	N/A	N/A	YP_003435583.1	9e-32	COG0094	J	Translation, ribosomal structure and biogenesis
SmTc_140	N/A	N/A	N/A	N/A	N/A	N/A	YP_001278320.1	5.9e-31	COG2319	R	General function prediction only
SmTc_141	A0A068UU62_COFCA	9.5e-268	SubName: Full=Uncharacterized protein {ECO:0000313|EMBL:CDP12085.1};	PP406_ARATH	1.1e-188	RecName: Full=Pentatricopeptide repeat-containing protein At5g39680; AltName: Full=Protein EMBRYO DEFECTIVE 2744;	N/A	N/A	N/A	N/A	N/A
SmTc_142	A0A068TZ46_COFCA	2.4e-123	SubName: Full=Uncharacterized protein {ECO:0000313|EMBL:CDP01327.1};	ERG14_ARATH	2.8e-110	RecName: Full=Squalene epoxidase 1; Short=AtSQE1; EC=1.14.14.17 {ECO:0000269|PubMed:17426032}; AltName: Full=Protein DROUGHT HYPERSENSITIVE 2; AltName: Full=Squalene monooxygenase; AltName: Full=XF1 protein;	N/A	N/A	N/A	N/A	N/A
SmTc_143	N/A	N/A	N/A	N/A	N/A	N/A	N/A	N/A	N/A	N/A	N/A
SmTc_144	V9PBI5_VACMA	5.7e-29	RecName: Full=NADH-ubiquinone oxidoreductase chain 5 {ECO:0000256|RuleBase:RU003404, ECO:0000256|SAAS:SAAS00370141}; EC=1.6.5.3 {ECO:0000256|RuleBase:RU003404};	N/A	N/A	N/A	N/A	N/A	N/A	N/A	N/A
SmTc_145	A0A068U0S2_COFCA	1e-267	SubName: Full=Uncharacterized protein {ECO:0000313|EMBL:CDP02116.1};	N/A	N/A	N/A	YP_001958053.1	1e-22	COG2842	X	Mobilome: prophages, transposons
SmTc_146	A0A068U074_COFCA	5.5e-32	SubName: Full=Uncharacterized protein {ECO:0000313|EMBL:CDP01672.1};	N/A	N/A	N/A	N/A	N/A	N/A	N/A	N/A
SmTc_147	N/A	N/A	N/A	N/A	N/A	N/A	N/A	N/A	N/A	N/A	N/A
SmTc_148	A0A068TX93_COFCA	4.2e-38	SubName: Full=Uncharacterized protein {ECO:0000313|EMBL:CDP00554.1};	N/A	N/A	N/A	YP_154697.1	1.2e-18	COG1051	F	Nucleotide transport and metabolism
SmTc_149	N/A	N/A	N/A	CDPK4_SOLTU	6.1e-273	RecName: Full=Calcium-dependent protein kinase 4; Short=CDPK 4; Short=StCDPK4; EC=2.7.11.1;	YP_008155561.1	2.5e-19	COG0515	T	Signal transduction mechanisms
SmTc_150	N/A	N/A	N/A	N/A	N/A	N/A	N/A	N/A	N/A	N/A	N/A
SmTc_151	A0A067LC67_JATCU	1.1e-142	SubName: Full=Uncharacterized protein {ECO:0000313|EMBL:KDP42085.1};	N/A	N/A	N/A	N/A	N/A	N/A	N/A	N/A
SmTc_152	N/A	N/A	N/A	N/A	N/A	N/A	N/A	N/A	N/A	N/A	N/A
SmTc_153	N/A	N/A	N/A	N/A	N/A	N/A	YP_001353562.1	9.5e-67	COG1064	G	Carbohydrate transport and metabolism
SmTc_154	N/A	N/A	N/A	N/A	N/A	N/A	N/A	N/A	N/A	N/A	N/A
SmTc_155	A0A068UQ89_COFCA	3e-29	SubName: Full=Uncharacterized protein {ECO:0000313|EMBL:CDP10429.1};	BCB1_ARATH	1.9e-17	RecName: Full=Blue copper protein; AltName: Full=Blue copper-binding protein; Short=AtBCB; AltName: Full=Phytocyanin 1; AltName: Full=Stellacyanin; Flags: Precursor;	N/A	N/A	N/A	N/A	N/A
SmTc_156	D7TLM4_VITVI	1.5e-102	RecName: Full=Protein YIPF {ECO:0000256|RuleBase:RU361264};	N/A	N/A	N/A	N/A	N/A	N/A	N/A	N/A
SmTc_157	N/A	N/A	N/A	N/A	N/A	N/A	N/A	N/A	N/A	N/A	N/A
SmTc_158	N/A	N/A	N/A	N/A	N/A	N/A	N/A	N/A	N/A	N/A	N/A
SmTc_159	A0A068TQD1_COFCA	7.3e-83	SubName: Full=Uncharacterized protein {ECO:0000313|EMBL:CDO98129.1};	N/A	N/A	N/A	N/A	N/A	N/A	N/A	N/A
SmTc_160	N/A	N/A	N/A	N/A	N/A	N/A	N/A	N/A	N/A	N/A	N/A
SmTc_161	A0A059CSI8_EUCGR	8.5e-159	SubName: Full=Uncharacterized protein {ECO:0000313|EMBL:KCW81151.1};	N/A	N/A	N/A	N/A	N/A	N/A	N/A	N/A
SmTc_162	A0A068V297_COFCA	8.8e-197	SubName: Full=Uncharacterized protein {ECO:0000313|EMBL:CDP14629.1};	FAN1_ARATH	9.8e-166	RecName: Full=Fanconi-associated nuclease 1 homolog {ECO:0000305}; EC=3.1.4.1 {ECO:0000250|UniProtKB:Q9Y2M0};	N/A	N/A	N/A	N/A	N/A
SmTc_163	N/A	N/A	N/A	C3H22_ORYSJ	7.6e-85	RecName: Full=Zinc finger CCCH domain-containing protein 22; Short=OsC3H22;	N/A	N/A	N/A	N/A	N/A
SmTc_164	N/A	N/A	N/A	N/A	N/A	N/A	YP_004484975.1	2.7e-107	COG5257	J	Translation, ribosomal structure and biogenesis
SmTc_165	N/A	N/A	N/A	N/A	N/A	N/A	N/A	N/A	N/A	N/A	N/A
SmTc_166	A0A068V2D4_COFCA	1.1e-53	SubName: Full=Uncharacterized protein {ECO:0000313|EMBL:CDP14664.1};	N/A	N/A	N/A	N/A	N/A	N/A	N/A	N/A
SmTc_167	N/A	N/A	N/A	N/A	N/A	N/A	N/A	N/A	N/A	N/A	N/A
SmTc_168	N/A	N/A	N/A	N/A	N/A	N/A	N/A	N/A	N/A	N/A	N/A
SmTc_169	A0A0M4J3A8_NICBE	3.4e-93	SubName: Full=Heat shock protein 90-1 {ECO:0000313|EMBL:ALD51960.1};	N/A	N/A	N/A	YP_003956340.1	2.3e-46	COG0326	O	Posttranslational modification, protein turnover, chaperones
SmTc_170	N/A	N/A	N/A	N/A	N/A	N/A	N/A	N/A	N/A	N/A	N/A
SmTc_171	A9PFC8_POPTR	6.4e-30	SubName: Full=Uncharacterized protein {ECO:0000313|EMBL:EEE91583.1};	N/A	N/A	N/A	N/A	N/A	N/A	N/A	N/A
SmTc_172	N/A	N/A	N/A	N/A	N/A	N/A	NP_969385.1	8.1e-123	COG1132	V	Defense mechanisms
SmTc_173	A0A067KH89_JATCU	8.2e-35	SubName: Full=Uncharacterized protein {ECO:0000313|EMBL:KDP34358.1};	N/A	N/A	N/A	N/A	N/A	N/A	N/A	N/A
SmTc_174	B8LQM7_PICSI	2.1e-20	SubName: Full=Putative uncharacterized protein {ECO:0000313|EMBL:ABR17957.1};	N/A	N/A	N/A	N/A	N/A	N/A	N/A	N/A
SmTc_175	A0A068TSY9_COFCA	9.9e-261	SubName: Full=Uncharacterized protein {ECO:0000313|EMBL:CDO99361.1};	RH13_ARATH	2.2e-217	RecName: Full=DEAD-box ATP-dependent RNA helicase 13; EC=3.6.4.13;	YP_007672570.1	3e-52	COG0513	L	Replication, recombination and repair
SmTc_176	A0A068U2I1_COFCA	2.1e-310	SubName: Full=Uncharacterized protein {ECO:0000313|EMBL:CDP02389.1};	N/A	N/A	N/A	YP_008154648.1	1.1e-82	COG5498	G	Carbohydrate transport and metabolism
SmTc_177	A0A068V4R4_COFCA	6.5e-79	SubName: Full=Uncharacterized protein {ECO:0000313|EMBL:CDP14863.1};	N/A	N/A	N/A	N/A	N/A	N/A	N/A	N/A
SmTc_178	G5ELZ2_TOBAC	2.4e-254	SubName: Full=FK506-binding protein {ECO:0000313|EMBL:BAL14273.1};	N/A	N/A	N/A	YP_007057296.1	2.6e-27	COG0545	O	Posttranslational modification, protein turnover, chaperones
SmTc_179	A0A068UHW8_COFCA	2.7e-76	SubName: Full=Uncharacterized protein {ECO:0000313|EMBL:CDP07814.1};	RLF_ARATH	5.2e-61	RecName: Full=Cytochrome b5 domain-containing protein RLF {ECO:0000305}; AltName: Full=Protein REDUCED LATERAL ROOT FORMATION {ECO:0000303|PubMed:20230485};	N/A	N/A	N/A	N/A	N/A
SmTc_180	N/A	N/A	N/A	N/A	N/A	N/A	YP_001104669.1	2.9e-10	COG0589	T	Signal transduction mechanisms
SmTc_181	N/A	N/A	N/A	N/A	N/A	N/A	N/A	N/A	N/A	N/A	N/A
SmTc_182	N/A	N/A	N/A	N/A	N/A	N/A	N/A	N/A	N/A	N/A	N/A
SmTc_183	B9SVJ2_RICCO	5.6e-85	SubName: Full=Vesicle transport V-snare protein vti1a, putative {ECO:0000313|EMBL:EEF32373.1};	N/A	N/A	N/A	N/A	N/A	N/A	N/A	N/A
SmTc_184	N/A	N/A	N/A	N/A	N/A	N/A	N/A	N/A	N/A	N/A	N/A
SmTc_185	B9IKV7_POPTR	0	RecName: Full=Cellulose synthase {ECO:0000256|RuleBase:RU361116}; EC=2.4.1.12 {ECO:0000256|RuleBase:RU361116};	N/A	N/A	N/A	N/A	N/A	N/A	N/A	N/A
SmTc_186	N/A	N/A	N/A	N/A	N/A	N/A	NP_613698.1	3.8e-10	COG0089	J	Translation, ribosomal structure and biogenesis
SmTc_187	A0A067GC57_CITSI	3.2e-55	SubName: Full=Uncharacterized protein {ECO:0000313|EMBL:KDO72976.1};	RL23A_TOBAC	3e-55	RecName: Full=60S ribosomal protein L23a; AltName: Full=L25;	NP_613698.1	3.1e-10	COG0089	J	Translation, ribosomal structure and biogenesis
SmTc_188	V4SY93_9ROSI	1.6e-81	SubName: Full=Uncharacterized protein {ECO:0000313|EMBL:ESR44055.1};	N/A	N/A	N/A	N/A	N/A	N/A	N/A	N/A
SmTc_189	G9IB88_SESIN	4e-297	RecName: Full=Photosystem II CP47 reaction center protein {ECO:0000256|HAMAP-Rule:MF_01495, ECO:0000256|RuleBase:RU004535, ECO:0000256|SAAS:SAAS00196204}; AltName: Full=PSII 47 kDa protein {ECO:0000256|HAMAP-Rule:MF_01495}; AltName: Full=Protein CP-47 {ECO:0000256|HAMAP-Rule:MF_01495};	PSBB_GOSHI	9e-299	RecName: Full=Photosystem II CP47 reaction center protein {ECO:0000255|HAMAP-Rule:MF_01495}; AltName: Full=PSII 47 kDa protein {ECO:0000255|HAMAP-Rule:MF_01495}; AltName: Full=Protein CP-47 {ECO:0000255|HAMAP-Rule:MF_01495};	YP_001518958.1	1.5e-110	COG1290	C	Energy production and conversion
SmTc_190	A0A068U9S7_COFCA	3.5e-201	SubName: Full=Uncharacterized protein {ECO:0000313|EMBL:CDP04954.1};	ALMT4_ARATH	4.1e-143	RecName: Full=Aluminum-activated malate transporter 4; Short=AtALMT4;	N/A	N/A	N/A	N/A	N/A
SmTc_191	A0A0N9XTU2_9ROSA	1.2e-53	RecName: Full=ATP-dependent Clp protease proteolytic subunit {ECO:0000256|HAMAP-Rule:MF_00444, ECO:0000256|RuleBase:RU003567}; EC=3.4.21.92 {ECO:0000256|HAMAP-Rule:MF_00444}; AltName: Full=Endopeptidase Clp {ECO:0000256|HAMAP-Rule:MF_00444};	N/A	N/A	N/A	YP_007124388.1	1.4e-30	COG0740	O	Posttranslational modification, protein turnover, chaperones
SmTc_192	W9QWM6_9ROSA	8.8e-05	RecName: Full=ATP-dependent Clp protease proteolytic subunit {ECO:0000256|RuleBase:RU003567};	CLPP_PIPCE	1.3e-05	RecName: Full=ATP-dependent Clp protease proteolytic subunit {ECO:0000255|HAMAP-Rule:MF_00444}; EC=3.4.21.92 {ECO:0000255|HAMAP-Rule:MF_00444}; AltName: Full=Endopeptidase Clp {ECO:0000255|HAMAP-Rule:MF_00444};	N/A	N/A	N/A	N/A	N/A
SmTc_193	N/A	N/A	N/A	N/A	N/A	N/A	N/A	N/A	N/A	N/A	N/A
SmTc_194	A0A0K9P0E9_ZOSMR	4.4e-13	SubName: Full=Uncharacterized protein {ECO:0000313|EMBL:KMZ62536.1}; Flags: Fragment;	N/A	N/A	N/A	N/A	N/A	N/A	N/A	N/A
SmTc_195	V4VU14_9ROSI	6.5e-258	SubName: Full=Uncharacterized protein {ECO:0000313|EMBL:ESR56684.1};	N/A	N/A	N/A	YP_008431873.1	5.1e-98	COG0459	O	Posttranslational modification, protein turnover, chaperones
SmTc_196	M1BE98_SOLTU	4.7e-88	SubName: Full=Uncharacterized protein {ECO:0000313|EnsemblPlants:PGSC0003DMT400043212};	N/A	N/A	N/A	N/A	N/A	N/A	N/A	N/A
SmTc_197	N/A	N/A	N/A	N/A	N/A	N/A	N/A	N/A	N/A	N/A	N/A
SmTc_198	N/A	N/A	N/A	N/A	N/A	N/A	YP_004054080.1	3.8e-21	COG4103	S	Function unknown
SmTc_199	A0A061GRR9_THECC	8.5e-123	SubName: Full=General regulatory factor 7, NU {ECO:0000313|EMBL:EOY32550.1};	N/A	N/A	N/A	N/A	N/A	N/A	N/A	N/A
SmTc_200	A0A068V6U5_COFCA	1.1e-51	SubName: Full=Uncharacterized protein {ECO:0000313|EMBL:CDP16391.1};	N/A	N/A	N/A	N/A	N/A	N/A	N/A	N/A
SmTc_201	N/A	N/A	N/A	N/A	N/A	N/A	N/A	N/A	N/A	N/A	N/A
SmTc_202	N/A	N/A	N/A	N/A	N/A	N/A	N/A	N/A	N/A	N/A	N/A
SmTc_203	A0A068UKI0_COFCA	1.7e-45	SubName: Full=Uncharacterized protein {ECO:0000313|EMBL:CDP08986.1};	N/A	N/A	N/A	N/A	N/A	N/A	N/A	N/A
SmTc_204	A0A0D2RAZ7_GOSRA	5.8e-120	RecName: Full=Peroxidase {ECO:0000256|RuleBase:RU362060, ECO:0000256|SAAS:SAAS00506982}; EC=1.11.1.7 {ECO:0000256|RuleBase:RU362060, ECO:0000256|SAAS:SAAS00506982};	N/A	N/A	N/A	N/A	N/A	N/A	N/A	N/A
SmTc_205	N/A	N/A	N/A	CESA6_ARATH	0	RecName: Full=Cellulose synthase A catalytic subunit 6 [UDP-forming]; Short=AtCesA6; EC=2.4.1.12; AltName: Full=AraxCelA; AltName: Full=Isoxaben-resistant protein 2; AltName: Full=Protein PROCUSTE 1; AltName: Full=Protein QUILL;	N/A	N/A	N/A	N/A	N/A
SmTc_206	N/A	N/A	N/A	N/A	N/A	N/A	YP_003950769.1	1.2e-69	COG0589	T	Signal transduction mechanisms
SmTc_207	N/A	N/A	N/A	N/A	N/A	N/A	YP_007273081.1	1.8e-101	COG0112	E	Amino acid transport and metabolism
SmTc_208	A0A022QLW5_ERYGU	0	SubName: Full=Uncharacterized protein {ECO:0000313|EMBL:EYU27445.1};	N/A	N/A	N/A	N/A	N/A	N/A	N/A	N/A
SmTc_209	A0A0L9V2J1_PHAAN	9.7e-11	SubName: Full=Uncharacterized protein {ECO:0000313|EMBL:KOM49268.1};	N/A	N/A	N/A	N/A	N/A	N/A	N/A	N/A
SmTc_210	A0A068UKD3_COFCA	1.9e-115	SubName: Full=Uncharacterized protein {ECO:0000313|EMBL:CDP08732.1};	N/A	N/A	N/A	N/A	N/A	N/A	N/A	N/A
SmTc_211	A0A068UMU7_COFCA	6.9e-106	SubName: Full=Uncharacterized protein {ECO:0000313|EMBL:CDP08948.1};	APX1_PEA	2e-102	RecName: Full=L-ascorbate peroxidase, cytosolic; Short=AP; EC=1.11.1.11; AltName: Full=PsAPx01;	YP_004330847.1	1.1e-07	COG0376	P	Inorganic ion transport and metabolism
SmTc_212	A0A068V5E2_COFCA	8.5e-137	SubName: Full=Uncharacterized protein {ECO:0000313|EMBL:CDP16005.1};	N/A	N/A	N/A	N/A	N/A	N/A	N/A	N/A
SmTc_213	A0A068TWD0_COFCA	2.8e-06	SubName: Full=Uncharacterized protein {ECO:0000313|EMBL:CDP00566.1};	N/A	N/A	N/A	N/A	N/A	N/A	N/A	N/A
SmTc_214	N/A	N/A	N/A	N/A	N/A	N/A	N/A	N/A	N/A	N/A	N/A
SmTc_215	N/A	N/A	N/A	ATPB_CUSJA	0.00014	RecName: Full=ATP synthase subunit beta, plastid; EC=3.6.3.14; AltName: Full=ATP synthase F1 sector subunit beta; AltName: Full=F-ATPase subunit beta;	N/A	N/A	N/A	N/A	N/A
SmTc_216	N/A	N/A	N/A	N/A	N/A	N/A	N/A	N/A	N/A	N/A	N/A
SmTc_217	A0A068UFK7_COFCA	6.4e-26	SubName: Full=Uncharacterized protein {ECO:0000313|EMBL:CDP06984.1};	N/A	N/A	N/A	N/A	N/A	N/A	N/A	N/A
SmTc_218	A0A068TRI5_COFCA	3.9e-260	SubName: Full=Uncharacterized protein {ECO:0000313|EMBL:CDO98846.1};	N/A	N/A	N/A	N/A	N/A	N/A	N/A	N/A
SmTc_219	A0A068U7P1_COFCA	1.1e-106	SubName: Full=Uncharacterized protein {ECO:0000313|EMBL:CDP04536.1};	N/A	N/A	N/A	N/A	N/A	N/A	N/A	N/A
SmTc_220	A0A067KD47_JATCU	1.6e-82	SubName: Full=Uncharacterized protein {ECO:0000313|EMBL:KDP29729.1};	N/A	N/A	N/A	N/A	N/A	N/A	N/A	N/A
SmTc_221	N/A	N/A	N/A	N/A	N/A	N/A	NP_275150.1	4e-37	COG0090	J	Translation, ribosomal structure and biogenesis
SmTc_222	N/A	N/A	N/A	N/A	N/A	N/A	N/A	N/A	N/A	N/A	N/A
SmTc_223	A0A061EBK3_THECC	1.4e-188	SubName: Full=Formate dehydrogenase {ECO:0000313|EMBL:EOY02375.1};	FDH_SOLTU	9.5e-184	RecName: Full=Formate dehydrogenase, mitochondrial {ECO:0000255|HAMAP-Rule:MF_03210, ECO:0000303|Ref.1}; Short=FDH {ECO:0000255|HAMAP-Rule:MF_03210}; EC=1.2.1.2 {ECO:0000255|HAMAP-Rule:MF_03210}; AltName: Full=NAD-dependent formate dehydrogenase {ECO:0000255|HAMAP-Rule:MF_03210, ECO:0000303|PubMed:8278546}; Flags: Precursor;	N/A	N/A	N/A	N/A	N/A
SmTc_224	N/A	N/A	N/A	N/A	N/A	N/A	NP_970434.1	2.3e-171	COG0538	C	Energy production and conversion
SmTc_225	N/A	N/A	N/A	N/A	N/A	N/A	N/A	N/A	N/A	N/A	N/A
SmTc_226	I1UYB4_COFAR	4.6e-190	RecName: Full=Pectinesterase {ECO:0000256|RuleBase:RU000589}; EC=3.1.1.11 {ECO:0000256|RuleBase:RU000589};	PME3_CITSI	1.3e-186	RecName: Full=Pectinesterase 3; Short=PE 3; EC=3.1.1.11; AltName: Full=Pectin methylesterase 3; Flags: Precursor;	N/A	N/A	N/A	N/A	N/A
SmTc_227	S8C8Y7_9LAMI	7.1e-178	SubName: Full=Uncharacterized protein {ECO:0000313|EMBL:EPS63305.1}; Flags: Fragment;	N/A	N/A	N/A	YP_006415684.1	6.9e-29	COG4870	O	Posttranslational modification, protein turnover, chaperones
SmTc_228	N/A	N/A	N/A	N/A	N/A	N/A	N/A	N/A	N/A	N/A	N/A
SmTc_229	N/A	N/A	N/A	N/A	N/A	N/A	N/A	N/A	N/A	N/A	N/A
SmTc_230	N/A	N/A	N/A	N/A	N/A	N/A	N/A	N/A	N/A	N/A	N/A
SmTc_231	A0A068U9Q9_COFCA	1.6e-234	SubName: Full=Uncharacterized protein {ECO:0000313|EMBL:CDP05280.1};	N/A	N/A	N/A	YP_004367002.1	1.4e-75	COG0513	L	Replication, recombination and repair
SmTc_232	N/A	N/A	N/A	N/A	N/A	N/A	N/A	N/A	N/A	N/A	N/A
SmTc_233	N/A	N/A	N/A	N/A	N/A	N/A	NP_213890.1	5.1e-05	COG4775	M	Cell wall/membrane/envelope biogenesis
SmTc_234	N/A	N/A	N/A	N/A	N/A	N/A	N/A	N/A	N/A	N/A	N/A
SmTc_235	N/A	N/A	N/A	N/A	N/A	N/A	N/A	N/A	N/A	N/A	N/A
SmTc_236	N/A	N/A	N/A	N/A	N/A	N/A	N/A	N/A	N/A	N/A	N/A
SmTc_237	A0A068VFX7_COFCA	0	RecName: Full=Histone-lysine N-methyltransferase {ECO:0000256|SAAS:SAAS00519869}; EC=2.1.1.43 {ECO:0000256|SAAS:SAAS00519869};	N/A	N/A	N/A	YP_003280830.1	7.7e-17	COG2940	R	General function prediction only
SmTc_238	N/A	N/A	N/A	N/A	N/A	N/A	N/A	N/A	N/A	N/A	N/A
SmTc_239	N/A	N/A	N/A	N/A	N/A	N/A	N/A	N/A	N/A	N/A	N/A
SmTc_240	M1C1K7_SOLTU	1.5e-160	SubName: Full=Uncharacterized protein {ECO:0000313|EnsemblPlants:PGSC0003DMT400057744};	N/A	N/A	N/A	N/A	N/A	N/A	N/A	N/A
SmTc_241	A0A022QZ53_ERYGU	8.3e-41	SubName: Full=Uncharacterized protein {ECO:0000313|EMBL:EYU32869.1};	NDUB8_ARATH	1.9e-39	RecName: Full=NADH dehydrogenase [ubiquinone] 1 beta subcomplex subunit 8, mitochondrial; Flags: Precursor;	N/A	N/A	N/A	N/A	N/A
SmTc_242	V4VAB6_9ROSI	3e-55	RecName: Full=Chalcone-flavonone isomerase family protein {ECO:0000256|RuleBase:RU361158};	CFI3_ARATH	4.3e-48	RecName: Full=Probable chalcone--flavonone isomerase 3; Short=Chalcone isomerase 3; EC=5.5.1.6; AltName: Full=Chalcone isomerase-like 1;	N/A	N/A	N/A	N/A	N/A
SmTc_243	A0A068UGA1_COFCA	1.3e-305	SubName: Full=Uncharacterized protein {ECO:0000313|EMBL:CDP07184.1};	N/A	N/A	N/A	N/A	N/A	N/A	N/A	N/A
SmTc_244	N/A	N/A	N/A	SUSY_SOLLC	0	RecName: Full=Sucrose synthase; EC=2.4.1.13; AltName: Full=Sucrose-UDP glucosyltransferase;	YP_003529337.1	1.4e-235	COG0438	M	Cell wall/membrane/envelope biogenesis
SmTc_245	N/A	N/A	N/A	N/A	N/A	N/A	N/A	N/A	N/A	N/A	N/A
SmTc_246	N/A	N/A	N/A	N/A	N/A	N/A	NP_867717.1	1.2e-07	COG0652	O	Posttranslational modification, protein turnover, chaperones
SmTc_247	A0A068TWU3_COFCA	1.7e-223	SubName: Full=Uncharacterized protein {ECO:0000313|EMBL:CDO99833.1};	N/A	N/A	N/A	YP_007129156.1	2.2e-10	COG2319	R	General function prediction only
SmTc_248	A0A068U3A5_COFCA	2e-136	SubName: Full=Uncharacterized protein {ECO:0000313|EMBL:CDP02991.1};	N/A	N/A	N/A	N/A	N/A	N/A	N/A	N/A
SmTc_249	A0A0S3QXM9_PHAAN	2.6e-112	SubName: Full=Uncharacterized protein {ECO:0000313|EMBL:BAT73061.1};	N/A	N/A	N/A	N/A	N/A	N/A	N/A	N/A
SmTc_250	A0A022RC39_ERYGU	0.00011	SubName: Full=Uncharacterized protein {ECO:0000313|EMBL:EYU36450.1};	N/A	N/A	N/A	N/A	N/A	N/A	N/A	N/A
SmTc_251	M1D215_SOLTU	1.9e-107	SubName: Full=Uncharacterized protein {ECO:0000313|EnsemblPlants:PGSC0003DMT400079556};	N/A	N/A	N/A	N/A	N/A	N/A	N/A	N/A
SmTc_252	A0A068UJZ9_COFCA	8.2e-282	SubName: Full=Uncharacterized protein {ECO:0000313|EMBL:CDP08776.1};	N/A	N/A	N/A	N/A	N/A	N/A	N/A	N/A
SmTc_253	A0A068VFR1_COFCA	0	SubName: Full=Uncharacterized protein {ECO:0000313|EMBL:CDP19556.1};	N/A	N/A	N/A	YP_007297659.1	1.5e-62	COG4715	S	Function unknown
SmTc_254	N/A	N/A	N/A	N/A	N/A	N/A	YP_002432751.1	6e-33	COG0515	T	Signal transduction mechanisms
SmTc_255	N/A	N/A	N/A	APY2_ARATH	2.1e-150	RecName: Full=Apyrase 2; Short=AtAPY2; EC=3.6.1.5; AltName: Full=ATP-diphosphatase; AltName: Full=ATP-diphosphohydrolase; AltName: Full=Adenosine diphosphatase; Short=ADPase; AltName: Full=NTPDase; AltName: Full=Nucleoside triphosphate diphosphohydrolase 2;	N/A	N/A	N/A	N/A	N/A
SmTc_256	N/A	N/A	N/A	N/A	N/A	N/A	NP_867287.1	2.2e-67	COG0710	E	Amino acid transport and metabolism
SmTc_257	N/A	N/A	N/A	N/A	N/A	N/A	YP_001013495.1	5.5e-47	COG0098	J	Translation, ribosomal structure and biogenesis
SmTc_258	N/A	N/A	N/A	N/A	N/A	N/A	N/A	N/A	N/A	N/A	N/A
SmTc_259	N/A	N/A	N/A	N/A	N/A	N/A	N/A	N/A	N/A	N/A	N/A
SmTc_260	W1PTD1_AMBTC	5.5e-05	SubName: Full=Uncharacterized protein {ECO:0000313|EMBL:ERN10966.1};	N/A	N/A	N/A	N/A	N/A	N/A	N/A	N/A
SmTc_261	A0A022R2A8_ERYGU	3.9e-136	RecName: Full=Aldose 1-epimerase {ECO:0000256|PIRNR:PIRNR005096}; EC=5.1.3.3 {ECO:0000256|PIRNR:PIRNR005096}; AltName: Full=Galactose mutarotase {ECO:0000256|PIRNR:PIRNR005096};	N/A	N/A	N/A	YP_008148073.1	5e-72	COG2017	G	Carbohydrate transport and metabolism
SmTc_262	N/A	N/A	N/A	N/A	N/A	N/A	YP_007159459.1	5e-65	COG2931	Q	Secondary metabolites biosynthesis, transport and catabolism
SmTc_263	N/A	N/A	N/A	N/A	N/A	N/A	N/A	N/A	N/A	N/A	N/A
SmTc_264	T2BRU8_TOBAC	1.7e-193	SubName: Full=Cysteine protease CP6 {ECO:0000313|EMBL:AGV15820.1};	N/A	N/A	N/A	YP_006415684.1	2.5e-24	COG4870	O	Posttranslational modification, protein turnover, chaperones
SmTc_265	N/A	N/A	N/A	N/A	N/A	N/A	YP_566766.1	2.5e-100	COG0459	O	Posttranslational modification, protein turnover, chaperones
SmTc_266	A5BF66_VITVI	3.1e-154	SubName: Full=Putative uncharacterized protein {ECO:0000313|EMBL:CAN70093.1};	N/A	N/A	N/A	N/A	N/A	N/A	N/A	N/A
SmTc_267	N/A	N/A	N/A	N/A	N/A	N/A	N/A	N/A	N/A	N/A	N/A
SmTc_268	W9R5V4_9ROSA	1.9e-117	SubName: Full=Uncharacterized protein {ECO:0000313|EMBL:EXB38807.1};	N/A	N/A	N/A	N/A	N/A	N/A	N/A	N/A
SmTc_269	N/A	N/A	N/A	N/A	N/A	N/A	N/A	N/A	N/A	N/A	N/A
SmTc_270	N/A	N/A	N/A	N/A	N/A	N/A	N/A	N/A	N/A	N/A	N/A
SmTc_271	K4CJ88_SOLLC	0	SubName: Full=Uncharacterized protein {ECO:0000313|EnsemblPlants:Solyc08g014580.2.1};	N/A	N/A	N/A	YP_002727232.1	1.2e-24	COG0666	T	Signal transduction mechanisms
SmTc_272	A0A067JAH7_JATCU	5.1e-52	SubName: Full=Uncharacterized protein {ECO:0000313|EMBL:KDP20752.1};	N/A	N/A	N/A	N/A	N/A	N/A	N/A	N/A
SmTc_273	N/A	N/A	N/A	N/A	N/A	N/A	N/A	N/A	N/A	N/A	N/A
SmTc_274	A0A022Q4P0_ERYGU	6.6e-204	RecName: Full=Elongation factor Tu {ECO:0000256|RuleBase:RU004061};	EFTUA_NICSY	3e-203	RecName: Full=Elongation factor TuA, chloroplastic; Short=EF-TuA; Flags: Precursor;	YP_007110357.1	8.4e-172	COG0050	J	Translation, ribosomal structure and biogenesis
SmTc_275	A0A022RF26_ERYGU	1e-266	RecName: Full=Tubulin gamma chain {ECO:0000256|RuleBase:RU003506};	TBG1_ARATH	7.9e-258	RecName: Full=Tubulin gamma-1 chain; AltName: Full=Gamma-1-tubulin;	N/A	N/A	N/A	N/A	N/A
SmTc_276	M1CN00_SOLTU	0	SubName: Full=Uncharacterized protein {ECO:0000313|EnsemblPlants:PGSC0003DMT400070944};	N/A	N/A	N/A	YP_004775215.1	3.5e-48	COG4886	K	Transcription
SmTc_277	M1C2T0_SOLTU	3.3e-110	SubName: Full=Uncharacterized protein {ECO:0000313|EnsemblPlants:PGSC0003DMT400058520};	N/A	N/A	N/A	N/A	N/A	N/A	N/A	N/A
SmTc_278	N/A	N/A	N/A	N/A	N/A	N/A	YP_003833423.1	0.00074	COG2319	R	General function prediction only
SmTc_279	N/A	N/A	N/A	N/A	N/A	N/A	N/A	N/A	N/A	N/A	N/A
SmTc_280	A0A068U5M6_COFCA	5.2e-192	SubName: Full=Uncharacterized protein {ECO:0000313|EMBL:CDP03776.1};	MORF2_ARATH	1.8e-77	RecName: Full=Multiple organellar RNA editing factor 2, chloroplastic {ECO:0000305}; AltName: Full=Protein DIFFERENTIATION AND GREENING-like 1 {ECO:0000303|PubMed:12678554}; Short=Protein DAG-like 1 {ECO:0000305}; AltName: Full=RNA editing-interacting protein 2 {ECO:0000303|PubMed:23818871}; Flags: Precursor;	N/A	N/A	N/A	N/A	N/A
SmTc_281	A0A0L9TX66_PHAAN	3.4e-58	RecName: Full=Auxin-induced protein {ECO:0000256|RuleBase:RU004549};	N/A	N/A	N/A	N/A	N/A	N/A	N/A	N/A
SmTc_282	N/A	N/A	N/A	N/A	N/A	N/A	YP_007201433.1	9.3e-21	COG0515	T	Signal transduction mechanisms
SmTc_283	A2Q575_MEDTR	5.8e-142	SubName: Full=Glycoside hydrolase, family 19 {ECO:0000313|EMBL:ABN08775.1}; SubName: Full=Nodule Cysteine-Rich (NCR) secreted peptide {ECO:0000313|EMBL:AES77898.1}; SubName: Full=Uncharacterized protein {ECO:0000313|EnsemblPlants:AES77898};	CTL2_ARATH	1.3e-130	RecName: Full=Chitinase-like protein 2; Short=AtCTL2; Flags: Precursor;	YP_004960817.1	4.2e-20	COG3179	R	General function prediction only
SmTc_284	A0A0A0L1H0_CUCSA	8.2e-169	SubName: Full=Uncharacterized protein {ECO:0000313|EMBL:KGN54899.1};	N/A	N/A	N/A	N/A	N/A	N/A	N/A	N/A
SmTc_285	A0A068ULH6_COFCA	0	SubName: Full=Uncharacterized protein {ECO:0000313|EMBL:CDP09142.1};	N/A	N/A	N/A	YP_004542196.1	9.9e-82	COG4581	L	Replication, recombination and repair
SmTc_286	N/A	N/A	N/A	N/A	N/A	N/A	YP_004340108.1	2.3e-10	COG0071	O	Posttranslational modification, protein turnover, chaperones
SmTc_287	N/A	N/A	N/A	N/A	N/A	N/A	N/A	N/A	N/A	N/A	N/A
SmTc_288	K4D2I3_SOLLC	3.2e-43	SubName: Full=Uncharacterized protein {ECO:0000313|EnsemblPlants:Solyc10g079420.1.1};	CML36_ARATH	3.3e-26	RecName: Full=Probable calcium-binding protein CML36; AltName: Full=Calmodulin-like protein 36;	N/A	N/A	N/A	N/A	N/A
SmTc_289	A0A068UML7_COFCA	0	SubName: Full=Uncharacterized protein {ECO:0000313|EMBL:CDP09547.1};	GLTB1_ARATH	0	RecName: Full=Ferredoxin-dependent glutamate synthase 1, chloroplastic/mitochondrial; EC=1.4.7.1; AltName: Full=Fd-GOGAT 1; Flags: Precursor;	YP_007143364.1	9e-298	COG0070	E	Amino acid transport and metabolism
SmTc_290	N/A	N/A	N/A	N/A	N/A	N/A	N/A	N/A	N/A	N/A	N/A
SmTc_291	N/A	N/A	N/A	N/A	N/A	N/A	N/A	N/A	N/A	N/A	N/A
SmTc_292	A0A022QWW3_ERYGU	2.4e-120	SubName: Full=Uncharacterized protein {ECO:0000313|EMBL:EYU31838.1};	N/A	N/A	N/A	YP_006363103.1	9.1e-08	COG1358	J	Translation, ribosomal structure and biogenesis
SmTc_293	A0A068LCS1_POPCN	3.2e-49	SubName: Full=RING-H2 ATL family protein {ECO:0000313|EMBL:AIE41568.1};	N/A	N/A	N/A	N/A	N/A	N/A	N/A	N/A
SmTc_294	N/A	N/A	N/A	N/A	N/A	N/A	N/A	N/A	N/A	N/A	N/A
SmTc_295	N/A	N/A	N/A	N/A	N/A	N/A	N/A	N/A	N/A	N/A	N/A
SmTc_296	A0A068TNM3_COFCA	2.5e-104	SubName: Full=Uncharacterized protein {ECO:0000313|EMBL:CDO97816.1};	N/A	N/A	N/A	N/A	N/A	N/A	N/A	N/A
SmTc_297	N/A	N/A	N/A	N/A	N/A	N/A	N/A	N/A	N/A	N/A	N/A
SmTc_298	N/A	N/A	N/A	SUS4_ORYSJ	0	RecName: Full=Sucrose synthase 4; Short=OsSUS4; EC=2.4.1.13; AltName: Full=Sucrose-UDP glucosyltransferase 4;	YP_003529337.1	8.4e-255	COG0438	M	Cell wall/membrane/envelope biogenesis
SmTc_299	N/A	N/A	N/A	N/A	N/A	N/A	YP_005846047.1	3.3e-76	COG1022	I	Lipid transport and metabolism
SmTc_300	N/A	N/A	N/A	N/A	N/A	N/A	N/A	N/A	N/A	N/A	N/A
SmTc_301	M1BRF8_SOLTU	1.1e-118	SubName: Full=Uncharacterized protein {ECO:0000313|EnsemblPlants:PGSC0003DMT400051218};	N/A	N/A	N/A	N/A	N/A	N/A	N/A	N/A
SmTc_302	N/A	N/A	N/A	N/A	N/A	N/A	N/A	N/A	N/A	N/A	N/A
SmTc_303	N/A	N/A	N/A	N/A	N/A	N/A	YP_004572412.1	5.1e-26	COG3491	Q	Secondary metabolites biosynthesis, transport and catabolism
SmTc_304	A0A022QPP0_ERYGU	8.5e-59	SubName: Full=Uncharacterized protein {ECO:0000313|EMBL:EYU29544.1}; Flags: Fragment;	N/A	N/A	N/A	YP_004053509.1	1.3e-14	COG4886	K	Transcription
SmTc_305	N/A	N/A	N/A	N/A	N/A	N/A	YP_003495480.1	4.8e-51	COG0019	E	Amino acid transport and metabolism
SmTc_306	K4CEU8_SOLLC	2.5e-293	SubName: Full=Uncharacterized protein {ECO:0000313|EnsemblPlants:Solyc07g045420.2.1};	N/A	N/A	N/A	N/A	N/A	N/A	N/A	N/A
SmTc_307	A0A068TSF1_COFCA	5.4e-204	SubName: Full=Uncharacterized protein {ECO:0000313|EMBL:CDO99166.1};	N/A	N/A	N/A	N/A	N/A	N/A	N/A	N/A
SmTc_308	N/A	N/A	N/A	N/A	N/A	N/A	YP_003801964.1	6.1e-124	COG0696	G	Carbohydrate transport and metabolism
SmTc_309	A0A068U261_COFCA	1.7e-86	RecName: Full=Defective in cullin neddylation protein {ECO:0000256|RuleBase:RU410713};	N/A	N/A	N/A	N/A	N/A	N/A	N/A	N/A
SmTc_310	N/A	N/A	N/A	N/A	N/A	N/A	YP_005839040.1	4.6e-07	COG1196	D	Cell cycle control, cell division, chromosome partitioning
SmTc_311	N/A	N/A	N/A	N/A	N/A	N/A	YP_001013495.1	4.3e-47	COG0098	J	Translation, ribosomal structure and biogenesis
SmTc_312	A0A022PTJ0_ERYGU	2e-64	SubName: Full=Uncharacterized protein {ECO:0000313|EMBL:EYU19677.1};	N/A	N/A	N/A	N/A	N/A	N/A	N/A	N/A
SmTc_313	A0A068UJ63_COFCA	2.2e-14	SubName: Full=Uncharacterized protein {ECO:0000313|EMBL:CDP07658.1};	N/A	N/A	N/A	N/A	N/A	N/A	N/A	N/A
SmTc_314	M0ZVI9_SOLTU	5.9e-11	SubName: Full=Uncharacterized protein {ECO:0000313|EnsemblPlants:PGSC0003DMT400009052};	N/A	N/A	N/A	N/A	N/A	N/A	N/A	N/A
SmTc_315	A0A068VKN0_COFCA	2.1e-271	RecName: Full=Endoglucanase {ECO:0000256|RuleBase:RU361166}; EC=3.2.1.4 {ECO:0000256|RuleBase:RU361166};	GUN12_ORYSJ	8.3e-238	RecName: Full=Endoglucanase 12; EC=3.2.1.4; AltName: Full=Endo-1,4-beta glucanase 12; AltName: Full=OsGLU3;	YP_004404308.1	7.4e-56	COG5297	G	Carbohydrate transport and metabolism
SmTc_316	A0A068UE51_COFCA	1.4e-96	SubName: Full=Uncharacterized protein {ECO:0000313|EMBL:CDP05913.1};	N/A	N/A	N/A	N/A	N/A	N/A	N/A	N/A
SmTc_317	N/A	N/A	N/A	N/A	N/A	N/A	YP_003900237.1	2e-10	COG0631	T	Signal transduction mechanisms
SmTc_318	F6HBJ1_VITVI	6e-89	SubName: Full=Putative uncharacterized protein {ECO:0000313|EMBL:CCB49586.1};	N/A	N/A	N/A	YP_007069501.1	4.1e-50	COG0652	O	Posttranslational modification, protein turnover, chaperones
SmTc_319	N/A	N/A	N/A	N/A	N/A	N/A	N/A	N/A	N/A	N/A	N/A
SmTc_320	N/A	N/A	N/A	N/A	N/A	N/A	YP_007218386.1	5.1e-155	COG0281	C	Energy production and conversion
SmTc_321	N/A	N/A	N/A	N/A	N/A	N/A	YP_002297459.1	3.8e-199	COG1034	C	Energy production and conversion
SmTc_322	N/A	N/A	N/A	N/A	N/A	N/A	N/A	N/A	N/A	N/A	N/A
SmTc_323	N/A	N/A	N/A	N/A	N/A	N/A	N/A	N/A	N/A	N/A	N/A
SmTc_324	A0A059DH54_EUCGR	0.00021	SubName: Full=Uncharacterized protein {ECO:0000313|EMBL:KCW90093.1};	N/A	N/A	N/A	N/A	N/A	N/A	N/A	N/A
SmTc_325	N/A	N/A	N/A	N/A	N/A	N/A	YP_003709448.1	1.3e-143	COG0807	H	Coenzyme transport and metabolism
SmTc_326	A0A068UGL5_COFCA	0	SubName: Full=Uncharacterized protein {ECO:0000313|EMBL:CDP06763.1};	CD48E_ARATH	0	RecName: Full=Cell division control protein 48 homolog E; Short=AtCDC48e; AltName: Full=Transitional endoplasmic reticulum ATPase E;	YP_004576282.1	1.7e-189	COG1222	O	Posttranslational modification, protein turnover, chaperones
SmTc_327	V4VFS1_9ROSI	4.3e-157	RecName: Full=Glyceraldehyde-3-phosphate dehydrogenase {ECO:0000256|RuleBase:RU361160}; EC=1.2.1.- {ECO:0000256|RuleBase:RU361160};	N/A	N/A	N/A	YP_004042509.1	8.9e-115	COG0057	G	Carbohydrate transport and metabolism
SmTc_328	M5Y493_PRUPE	1.6e-101	SubName: Full=Uncharacterized protein {ECO:0000313|EMBL:EMJ26625.1};	N/A	N/A	N/A	N/A	N/A	N/A	N/A	N/A
SmTc_329	N/A	N/A	N/A	N/A	N/A	N/A	N/A	N/A	N/A	N/A	N/A
SmTc_330	N/A	N/A	N/A	N/A	N/A	N/A	N/A	N/A	N/A	N/A	N/A
SmTc_331	M1BS30_SOLTU	6.6e-211	SubName: Full=Uncharacterized protein {ECO:0000313|EnsemblPlants:PGSC0003DMT400051696};	N/A	N/A	N/A	YP_001180852.1	1.6e-12	COG2815	M	Cell wall/membrane/envelope biogenesis
SmTc_332	K4C1Q9_SOLLC	1e-130	RecName: Full=Peroxidase {ECO:0000256|RuleBase:RU362060, ECO:0000256|SAAS:SAAS00506982}; EC=1.11.1.7 {ECO:0000256|RuleBase:RU362060, ECO:0000256|SAAS:SAAS00506982};	N/A	N/A	N/A	N/A	N/A	N/A	N/A	N/A
SmTc_333	B9I4J7_POPTR	6.1e-195	SubName: Full=Leaf senescence family protein {ECO:0000313|EMBL:EEE96491.2};	TBL17_ARATH	2.6e-179	RecName: Full=Protein YLS7; AltName: Full=Protein TRICHOME BIREFRINGENCE-LIKE 17; AltName: Full=Protein YELLOW-LEAF-SPECIFIC GENE 7;	N/A	N/A	N/A	N/A	N/A
SmTc_334	N/A	N/A	N/A	N/A	N/A	N/A	YP_006807242.1	1.4e-22	COG2815	M	Cell wall/membrane/envelope biogenesis
SmTc_335	A0A068UHQ5_COFCA	6.6e-78	SubName: Full=Uncharacterized protein {ECO:0000313|EMBL:CDP07719.1};	N/A	N/A	N/A	YP_001817832.1	2.7e-12	COG0724	J	Translation, ribosomal structure and biogenesis
SmTc_336	N/A	N/A	N/A	N/A	N/A	N/A	N/A	N/A	N/A	N/A	N/A
SmTc_337	A0A068UKS9_COFCA	8.3e-43	SubName: Full=Uncharacterized protein {ECO:0000313|EMBL:CDP09076.1};	N/A	N/A	N/A	N/A	N/A	N/A	N/A	N/A
SmTc_338	N/A	N/A	N/A	N/A	N/A	N/A	N/A	N/A	N/A	N/A	N/A
SmTc_339	D7TPD7_VITVI	5.3e-139	SubName: Full=Putative uncharacterized protein {ECO:0000313|EMBL:CBI32360.3};	N/A	N/A	N/A	N/A	N/A	N/A	N/A	N/A
SmTc_340	A0A068TSW2_COFCA	3.5e-283	SubName: Full=Uncharacterized protein {ECO:0000313|EMBL:CDO99385.1};	N/A	N/A	N/A	YP_006371119.1	5.1e-194	COG0459	O	Posttranslational modification, protein turnover, chaperones
SmTc_341	M1BXL0_SOLTU	7.3e-168	SubName: Full=Uncharacterized protein {ECO:0000313|EnsemblPlants:PGSC0003DMT400055223};	N/A	N/A	N/A	N/A	N/A	N/A	N/A	N/A
SmTc_342	F6H1D9_VITVI	2.8e-49	SubName: Full=Putative uncharacterized protein {ECO:0000313|EMBL:CCB45874.1};	N/A	N/A	N/A	N/A	N/A	N/A	N/A	N/A
SmTc_343	M1AW01_SOLTU	2e-81	SubName: Full=Uncharacterized protein {ECO:0000313|EnsemblPlants:PGSC0003DMT400031653};	N/A	N/A	N/A	N/A	N/A	N/A	N/A	N/A
SmTc_344	N/A	N/A	N/A	N/A	N/A	N/A	N/A	N/A	N/A	N/A	N/A
SmTc_345	N/A	N/A	N/A	N/A	N/A	N/A	YP_004781783.1	1e-36	COG0097	J	Translation, ribosomal structure and biogenesis
SmTc_346	N/A	N/A	N/A	N/A	N/A	N/A	N/A	N/A	N/A	N/A	N/A
SmTc_347	V4SF69_9ROSI	1.1e-56	RecName: Full=40S ribosomal protein S24 {ECO:0000256|RuleBase:RU004383};	N/A	N/A	N/A	N/A	N/A	N/A	N/A	N/A
SmTc_348	F6KSK2_GARJA	7.4e-52	SubName: Full=Putative ethylene responsive element binding protein {ECO:0000313|EMBL:AEF59493.1};	RAP23_ARATH	1.1e-36	RecName: Full=Ethylene-responsive transcription factor RAP2-3; AltName: Full=Cadmium-induced protein AS30; AltName: Full=Ethylene response factor 72; Short=ERF72; AltName: Full=Ethylene-responsive element binding protein; Short=AtEBP; AltName: Full=Protein RELATED TO APETALA2 3; Short=Related to AP2 3;	N/A	N/A	N/A	N/A	N/A
SmTc_349	K4DC52_SOLLC	7.7e-304	SubName: Full=Uncharacterized protein {ECO:0000313|EnsemblPlants:Solyc12g009640.1.1};	N/A	N/A	N/A	N/A	N/A	N/A	N/A	N/A
SmTc_350	K4B978_SOLLC	7.8e-70	SubName: Full=Uncharacterized protein {ECO:0000313|EnsemblPlants:Solyc02g078540.2.1};	N/A	N/A	N/A	N/A	N/A	N/A	N/A	N/A
SmTc_351	V4TQV9_9ROSI	0	SubName: Full=Uncharacterized protein {ECO:0000313|EMBL:ESR52261.1};	CALS2_ARATH	0	RecName: Full=Callose synthase 2; EC=2.4.1.34; AltName: Full=1,3-beta-glucan synthase; AltName: Full=Protein GLUCAN SYNTHASE-LIKE 3;	N/A	N/A	N/A	N/A	N/A
SmTc_352	N/A	N/A	N/A	N/A	N/A	N/A	N/A	N/A	N/A	N/A	N/A
SmTc_353	A0A067GHT6_CITSI	1.3e-255	SubName: Full=Uncharacterized protein {ECO:0000313|EMBL:KDO74916.1};	N/A	N/A	N/A	YP_008955.1	6.7e-23	COG4886	K	Transcription
SmTc_354	N/A	N/A	N/A	N/A	N/A	N/A	N/A	N/A	N/A	N/A	N/A
SmTc_355	V7B1K4_PHAVU	4.3e-21	SubName: Full=Uncharacterized protein {ECO:0000313|EMBL:ESW11777.1};	N/A	N/A	N/A	N/A	N/A	N/A	N/A	N/A
SmTc_356	A0A067JW24_JATCU	8.8e-114	SubName: Full=Uncharacterized protein {ECO:0000313|EMBL:KDP28102.1};	N/A	N/A	N/A	NP_680939.1	4.9e-93	COG0216	J	Translation, ribosomal structure and biogenesis
SmTc_357	V4STZ0_9ROSI	5.8e-44	SubName: Full=Uncharacterized protein {ECO:0000313|EMBL:ESR42470.1};	N/A	N/A	N/A	N/A	N/A	N/A	N/A	N/A
SmTc_358	N/A	N/A	N/A	N/A	N/A	N/A	YP_002360464.1	1.3e-42	COG0120	G	Carbohydrate transport and metabolism
SmTc_359	N/A	N/A	N/A	N/A	N/A	N/A	NP_578896.1	6.2e-08	COG0419	L	Replication, recombination and repair
SmTc_360	N/A	N/A	N/A	PP2A2_ARATH	1.1e-176	RecName: Full=Serine/threonine-protein phosphatase PP2A-2 catalytic subunit; EC=3.1.3.16; AltName: Full=Protein phosphatase 2A isoform 2;	YP_001191572.1	7.7e-27	COG0639	T	Signal transduction mechanisms
SmTc_361	F6H7A8_VITVI	3.9e-07	SubName: Full=Putative uncharacterized protein {ECO:0000313|EMBL:CCB48115.1};	N/A	N/A	N/A	N/A	N/A	N/A	N/A	N/A
SmTc_362	A0A068TLX3_COFCA	4.5e-295	RecName: Full=Arginine decarboxylase {ECO:0000256|RuleBase:RU003740}; EC=4.1.1.19 {ECO:0000256|RuleBase:RU003740};	SPE1_PEA	1.3e-256	RecName: Full=Arginine decarboxylase; Short=ADC; Short=ARGDC; EC=4.1.1.19;	YP_007161911.1	1.6e-116	COG1166	E	Amino acid transport and metabolism
SmTc_363	N/A	N/A	N/A	N/A	N/A	N/A	YP_005845497.1	4.5e-129	COG0415	L	Replication, recombination and repair
SmTc_364	N/A	N/A	N/A	CRK_DAUCA	1.9e-251	RecName: Full=CDPK-related protein kinase; EC=2.7.11.1; AltName: Full=PK421;	YP_007162414.1	2.2e-24	COG0515	T	Signal transduction mechanisms
SmTc_365	D6MMT2_9ERIC	0	SubName: Full=Heat shock protein 70 {ECO:0000313|EMBL:ADD71975.1};	N/A	N/A	N/A	YP_006528661.1	3.7e-151	COG0443	O	Posttranslational modification, protein turnover, chaperones
SmTc_366	K4B466_SOLLC	7.7e-176	SubName: Full=Uncharacterized protein {ECO:0000313|EnsemblPlants:Solyc01g112050.2.1};	EXLA1_ARATH	2.1e-98	RecName: Full=Expansin-like A1; Short=At-EXPL1; Short=AtEXLA1; Short=AtEXPL1; AltName: Full=Ath-ExpBeta-2.1; Flags: Precursor;	N/A	N/A	N/A	N/A	N/A
SmTc_367	M1C1B5_SOLTU	4.6e-47	RecName: Full=Eukaryotic translation initiation factor 3 subunit J {ECO:0000256|HAMAP-Rule:MF_03009}; Short=eIF3j {ECO:0000256|HAMAP-Rule:MF_03009};	N/A	N/A	N/A	N/A	N/A	N/A	N/A	N/A
SmTc_368	V4W1D3_9ROSI	2e-224	RecName: Full=Non-specific serine/threonine protein kinase {ECO:0000256|SAAS:SAAS00027859}; EC=2.7.11.1 {ECO:0000256|SAAS:SAAS00027859};	N/A	N/A	N/A	YP_823396.1	2.6e-30	COG0515	T	Signal transduction mechanisms
SmTc_369	A0A0D2V8W8_GOSRA	4.7e-168	SubName: Full=Uncharacterized protein {ECO:0000313|EMBL:KJB79236.1};	N/A	N/A	N/A	YP_006805216.1	2e-14	COG2909	K	Transcription
SmTc_370	N/A	N/A	N/A	N/A	N/A	N/A	N/A	N/A	N/A	N/A	N/A
SmTc_371	A0A068TXZ0_COFCA	3.4e-275	SubName: Full=Uncharacterized protein {ECO:0000313|EMBL:CDP00784.1};	N/A	N/A	N/A	N/A	N/A	N/A	N/A	N/A
SmTc_372	C6FFS5_CAPAN	1.5e-73	SubName: Full=Homeodomain leucine-zipper 1 {ECO:0000313|EMBL:ACL27275.1};	HAT9_ARATH	1.4e-57	RecName: Full=Homeobox-leucine zipper protein HAT9; AltName: Full=Homeodomain-leucine zipper protein HAT9; Short=HD-ZIP protein 9;	N/A	N/A	N/A	N/A	N/A
SmTc_373	A0A068TQI8_COFCA	0	SubName: Full=Uncharacterized protein {ECO:0000313|EMBL:CDO98277.1};	N/A	N/A	N/A	YP_007146260.1	6.2e-71	COG5126	T	Signal transduction mechanisms
SmTc_374	A0A068TQP7_COFCA	2e-167	SubName: Full=Uncharacterized protein {ECO:0000313|EMBL:CDO98357.1};	GOGC2_ARATH	1.1e-95	RecName: Full=Golgin candidate 2; Short=AtGC2;	YP_006592117.1	9.3e-08	COG0545	O	Posttranslational modification, protein turnover, chaperones
SmTc_375	A0A068UFZ5_COFCA	0	RecName: Full=DNA-directed RNA polymerase {ECO:0000256|RuleBase:RU000431}; EC=2.7.7.6 {ECO:0000256|RuleBase:RU000431};	N/A	N/A	N/A	YP_001013739.1	2.2e-136	COG0085	K	Transcription
SmTc_376	N/A	N/A	N/A	N/A	N/A	N/A	N/A	N/A	N/A	N/A	N/A
SmTc_377	V4UJG3_9ROSI	1.4e-197	SubName: Full=Uncharacterized protein {ECO:0000313|EMBL:ESR66282.1};	N/A	N/A	N/A	YP_002463148.1	1e-27	COG2909	K	Transcription
SmTc_378	M0ZM47_SOLTU	2.7e-24	SubName: Full=Uncharacterized protein {ECO:0000313|EnsemblPlants:PGSC0003DMT400003672};	RK12_GRATL	9.5e-11	RecName: Full=50S ribosomal protein L12, chloroplastic {ECO:0000255|HAMAP-Rule:MF_00368};	YP_004882520.1	4e-12	COG0222	J	Translation, ribosomal structure and biogenesis
SmTc_379	N/A	N/A	N/A	N/A	N/A	N/A	N/A	N/A	N/A	N/A	N/A
SmTc_380	K4D852_SOLLC	8.6e-141	SubName: Full=Uncharacterized protein {ECO:0000313|EnsemblPlants:Solyc11g042850.1.1};	N/A	N/A	N/A	YP_002521328.1	1.4e-74	COG0524	G	Carbohydrate transport and metabolism
SmTc_381	N/A	N/A	N/A	N/A	N/A	N/A	N/A	N/A	N/A	N/A	N/A
SmTc_382	N/A	N/A	N/A	N/A	N/A	N/A	N/A	N/A	N/A	N/A	N/A
SmTc_383	N/A	N/A	N/A	N/A	N/A	N/A	YP_008045770.1	3.4e-204	COG2352	C	Energy production and conversion
SmTc_384	N/A	N/A	N/A	N/A	N/A	N/A	N/A	N/A	N/A	N/A	N/A
SmTc_385	N/A	N/A	N/A	N/A	N/A	N/A	YP_518187.1	2.5e-83	COG0513	L	Replication, recombination and repair
SmTc_386	N/A	N/A	N/A	Y4791_ARATH	1.2e-106	RecName: Full=Uncharacterized protein At4g17910; Flags: Precursor;	N/A	N/A	N/A	N/A	N/A
SmTc_387	N/A	N/A	N/A	GSHRP_SPIOL	4.8e-240	RecName: Full=Glutathione reductase, chloroplastic; Short=GR; Short=GRase; EC=1.8.1.7; Flags: Precursor; Fragment;	YP_421029.1	1.1e-122	COG1249	C	Energy production and conversion
SmTc_388	A0A068TSH0_COFCA	2.4e-109	SubName: Full=Uncharacterized protein {ECO:0000313|EMBL:CDO99002.1};	N/A	N/A	N/A	N/A	N/A	N/A	N/A	N/A
SmTc_389	A0A068UCZ3_COFCA	0	SubName: Full=Uncharacterized protein {ECO:0000313|EMBL:CDP06127.1};	N/A	N/A	N/A	N/A	N/A	N/A	N/A	N/A
SmTc_390	A0A068UHN5_COFCA	0	RecName: Full=Cellulose synthase {ECO:0000256|RuleBase:RU361116}; EC=2.4.1.12 {ECO:0000256|RuleBase:RU361116};	CESA3_ARATH	0	RecName: Full=Cellulose synthase A catalytic subunit 3 [UDP-forming]; Short=AtCesA3; EC=2.4.1.12; AltName: Full=Constitutive expression of VSP1 protein 1; AltName: Full=Isoxaben-resistant protein 1; Short=Ath-B; AltName: Full=Protein ECTOPIC LIGNIN 1; AltName: Full=Protein RADIALLY SWOLLEN 5; Short=AtRSW5;	N/A	N/A	N/A	N/A	N/A
SmTc_391	A0A068VIH9_COFCA	0	SubName: Full=Uncharacterized protein {ECO:0000313|EMBL:CDP20511.1};	N/A	N/A	N/A	YP_003380257.1	5.1e-102	COG1404	O	Posttranslational modification, protein turnover, chaperones
SmTc_392	N/A	N/A	N/A	N/A	N/A	N/A	N/A	N/A	N/A	N/A	N/A
SmTc_393	N/A	N/A	N/A	N/A	N/A	N/A	N/A	N/A	N/A	N/A	N/A
SmTc_394	N/A	N/A	N/A	N/A	N/A	N/A	N/A	N/A	N/A	N/A	N/A
SmTc_395	N/A	N/A	N/A	N/A	N/A	N/A	N/A	N/A	N/A	N/A	N/A
SmTc_396	K4B2T0_SOLLC	0	SubName: Full=Uncharacterized protein {ECO:0000313|EnsemblPlants:Solyc01g107130.2.1};	VSR3_ARATH	0	RecName: Full=Vacuolar-sorting receptor 3; Short=AtVSR3; AltName: Full=BP80-like protein a'; Short=AtBP80a'; AltName: Full=Epidermal growth factor receptor-like protein 2a; Short=AtELP2a; Flags: Precursor;	YP_002493531.1	1.9e-05	COG3227	O	Posttranslational modification, protein turnover, chaperones
SmTc_397	M5WS14_PRUPE	1.9e-221	SubName: Full=Uncharacterized protein {ECO:0000313|EMBL:EMJ16602.1};	N/A	N/A	N/A	NP_126269.1	7.9e-63	COG1503	J	Translation, ribosomal structure and biogenesis
SmTc_398	A0A068TU06_COFCA	4.5e-118	SubName: Full=Uncharacterized protein {ECO:0000313|EMBL:CDO99696.1};	HSA32_ARATH	2.1e-109	RecName: Full=Protein HEAT-STRESS-ASSOCIATED 32 {ECO:0000303|PubMed:16500991}; Short=Heat-stress-associated 32-kDa protein {ECO:0000303|PubMed:16500991};	YP_003290987.1	6.2e-48	COG1809	H	Coenzyme transport and metabolism
SmTc_399	A0A068TPD9_COFCA	1.2e-237	SubName: Full=Uncharacterized protein {ECO:0000313|EMBL:CDO97912.1};	N/A	N/A	N/A	YP_007205062.1	1.6e-21	COG0515	T	Signal transduction mechanisms
SmTc_400	N/A	N/A	N/A	N/A	N/A	N/A	N/A	N/A	N/A	N/A	N/A
SmTc_401	A0A068V0P7_COFCA	1e-214	SubName: Full=Uncharacterized protein {ECO:0000313|EMBL:CDP14201.1};	N/A	N/A	N/A	YP_004886753.1	1e-30	COG1161	J	Translation, ribosomal structure and biogenesis
SmTc_402	A0A068VEE0_COFCA	8.2e-78	SubName: Full=Uncharacterized protein {ECO:0000313|EMBL:CDP18063.1};	N/A	N/A	N/A	N/A	N/A	N/A	N/A	N/A
SmTc_403	A0A068UZ11_COFCA	8.7e-77	SubName: Full=Uncharacterized protein {ECO:0000313|EMBL:CDP13542.1};	Y4213_ARATH	2.5e-57	RecName: Full=ER membrane protein complex subunit 7 homolog; Flags: Precursor;	N/A	N/A	N/A	N/A	N/A
SmTc_404	A0A061GNI6_THECC	0	SubName: Full=Staurosporin and temperature sensitive 3-like A isoform 2 {ECO:0000313|EMBL:EOY30682.1};	N/A	N/A	N/A	YP_006861200.1	1.8e-22	COG1287	O	Posttranslational modification, protein turnover, chaperones
SmTc_405	D7T7D9_VITVI	3e-29	SubName: Full=Putative uncharacterized protein {ECO:0000313|EMBL:CBI26410.3};	N/A	N/A	N/A	N/A	N/A	N/A	N/A	N/A
SmTc_406	N/A	N/A	N/A	N/A	N/A	N/A	N/A	N/A	N/A	N/A	N/A
SmTc_407	A0A068UUZ6_COFCA	1.6e-143	SubName: Full=Uncharacterized protein {ECO:0000313|EMBL:CDP12365.1};	N/A	N/A	N/A	YP_001212026.1	1.8e-30	COG1131	V	Defense mechanisms
SmTc_408	I1MS00_SOYBN	5.1e-123	SubName: Full=Uncharacterized protein {ECO:0000313|EMBL:KRH02499.1, ECO:0000313|EnsemblPlants:GLYMA17G04690.1};	UBQ3_ARATH	1.5e-124	RecName: Full=Polyubiquitin 3; Contains: RecName: Full=Ubiquitin; Flags: Precursor;	YP_004089966.1	1.6e-28	COG5272	O	Posttranslational modification, protein turnover, chaperones
SmTc_409	N/A	N/A	N/A	N/A	N/A	N/A	YP_007125935.1	9e-154	COG3733	Q	Secondary metabolites biosynthesis, transport and catabolism
SmTc_410	N/A	N/A	N/A	N/A	N/A	N/A	YP_001975284.1	1.1e-07	COG0666	T	Signal transduction mechanisms
SmTc_411	A0A068TWJ1_COFCA	5e-84	SubName: Full=Uncharacterized protein {ECO:0000313|EMBL:CDO99683.1};	N/A	N/A	N/A	N/A	N/A	N/A	N/A	N/A
SmTc_412	N/A	N/A	N/A	N/A	N/A	N/A	YP_001411385.1	3.6e-45	COG0749	L	Replication, recombination and repair
SmTc_413	A0A068TN39_COFCA	6.5e-199	SubName: Full=Uncharacterized protein {ECO:0000313|EMBL:CDO97646.1};	CYC2_ARATH	3.1e-57	RecName: Full=Cytochrome c-2 {ECO:0000305}; AltName: Full=Cytochrome c At4g10040;	YP_005030859.1	2.5e-110	COG3146	R	General function prediction only
SmTc_414	N/A	N/A	N/A	N/A	N/A	N/A	N/A	N/A	N/A	N/A	N/A
SmTc_415	A0A089ZWR3_GENTR	1.4e-212	RecName: Full=S-adenosylmethionine synthase {ECO:0000256|RuleBase:RU000541}; EC=2.5.1.6 {ECO:0000256|RuleBase:RU000541};	METK2_CATRO	2.2e-212	RecName: Full=S-adenosylmethionine synthase 2; Short=AdoMet synthase 2; EC=2.5.1.6; AltName: Full=Methionine adenosyltransferase 2; Short=MAT 2;	YP_004175440.1	5.7e-118	COG0192	H	Coenzyme transport and metabolism
SmTc_416	N/A	N/A	N/A	N/A	N/A	N/A	N/A	N/A	N/A	N/A	N/A
SmTc_417	N/A	N/A	N/A	N/A	N/A	N/A	N/A	N/A	N/A	N/A	N/A
SmTc_418	N/A	N/A	N/A	N/A	N/A	N/A	N/A	N/A	N/A	N/A	N/A
SmTc_419	A0A068UXL4_COFCA	6e-14	SubName: Full=Uncharacterized protein {ECO:0000313|EMBL:CDP13004.1};	N/A	N/A	N/A	N/A	N/A	N/A	N/A	N/A
SmTc_420	N/A	N/A	N/A	N/A	N/A	N/A	N/A	N/A	N/A	N/A	N/A
SmTc_421	M1BS67_SOLTU	7.7e-10	SubName: Full=Uncharacterized protein {ECO:0000313|EnsemblPlants:PGSC0003DMT400051755};	N/A	N/A	N/A	N/A	N/A	N/A	N/A	N/A
SmTc_422	N/A	N/A	N/A	N/A	N/A	N/A	N/A	N/A	N/A	N/A	N/A
SmTc_423	I3SKQ8_MEDTR	1.2e-56	SubName: Full=60S ribosomal protein L24-2 {ECO:0000313|EMBL:KEH24091.1}; SubName: Full=Uncharacterized protein {ECO:0000313|EMBL:AFK40850.1, ECO:0000313|EnsemblPlants:KEH24091};	N/A	N/A	N/A	N/A	N/A	N/A	N/A	N/A
SmTc_424	N/A	N/A	N/A	N/A	N/A	N/A	N/A	N/A	N/A	N/A	N/A
SmTc_425	V4U7G7_9ROSI	4.1e-86	SubName: Full=Uncharacterized protein {ECO:0000313|EMBL:ESR60060.1};	N/A	N/A	N/A	YP_003435583.1	7.3e-32	COG0094	J	Translation, ribosomal structure and biogenesis
SmTc_426	M1AJZ7_SOLTU	4.2e-56	RecName: Full=V-type proton ATPase subunit F {ECO:0000256|PIRNR:PIRNR015945};	N/A	N/A	N/A	YP_004484242.1	7.3e-05	COG1436	C	Energy production and conversion
SmTc_427	A0A068TLS2_COFCA	6.1e-136	SubName: Full=Uncharacterized protein {ECO:0000313|EMBL:CDO97156.1};	N/A	N/A	N/A	YP_007984788.1	3.3e-09	COG0724	J	Translation, ribosomal structure and biogenesis
SmTc_428	N/A	N/A	N/A	N/A	N/A	N/A	YP_006370055.1	1.5e-20	COG1250	I	Lipid transport and metabolism
SmTc_429	N/A	N/A	N/A	N/A	N/A	N/A	YP_007083095.1	1.8e-08	COG1511	S	Function unknown
SmTc_430	A0A068UYF1_COFCA	6.2e-242	SubName: Full=Uncharacterized protein {ECO:0000313|EMBL:CDP13254.1};	N/A	N/A	N/A	YP_005840432.1	3.5e-24	COG0638	O	Posttranslational modification, protein turnover, chaperones
SmTc_431	N/A	N/A	N/A	N/A	N/A	N/A	N/A	N/A	N/A	N/A	N/A
SmTc_432	A0A068UA17_COFCA	5.9e-300	SubName: Full=Uncharacterized protein {ECO:0000313|EMBL:CDP04458.1};	N/A	N/A	N/A	YP_003882441.1	8.9e-19	COG3491	Q	Secondary metabolites biosynthesis, transport and catabolism
SmTc_433	N/A	N/A	N/A	N/A	N/A	N/A	N/A	N/A	N/A	N/A	N/A
SmTc_434	A0A068VIR7_COFCA	3.4e-103	SubName: Full=Uncharacterized protein {ECO:0000313|EMBL:CDP20484.1};	N/A	N/A	N/A	YP_003087360.1	3.3e-10	COG0724	J	Translation, ribosomal structure and biogenesis
SmTc_435	Q9SA04_ARATH	8e-10	SubName: Full=F28K20.4 protein {ECO:0000313|EMBL:AAD21699.1};	N/A	N/A	N/A	N/A	N/A	N/A	N/A	N/A
SmTc_436	Q6JJ29_IPOTF	3.6e-193	RecName: Full=Arogenate dehydratase {ECO:0000256|RuleBase:RU363004}; EC=4.2.1.91 {ECO:0000256|RuleBase:RU363004};	AROD3_ARATH	8.3e-168	RecName: Full=Arogenate dehydratase 3, chloroplastic; Short=AtADT3; EC=4.2.1.91; AltName: Full=Prephenate dehydratase 1; Short=AtPDT1; Flags: Precursor;	YP_004172970.1	4.1e-61	COG0077	E	Amino acid transport and metabolism
SmTc_437	A0A068VBR7_COFCA	6.5e-295	SubName: Full=Uncharacterized protein {ECO:0000313|EMBL:CDP18166.1};	N/A	N/A	N/A	YP_007144959.1	2.4e-07	COG0724	J	Translation, ribosomal structure and biogenesis
SmTc_438	A0A068UW40_COFCA	1.4e-15	SubName: Full=Uncharacterized protein {ECO:0000313|EMBL:CDP11833.1};	N/A	N/A	N/A	N/A	N/A	N/A	N/A	N/A
SmTc_439	N/A	N/A	N/A	N/A	N/A	N/A	YP_629620.1	1.2e-282	COG1048	C	Energy production and conversion
SmTc_440	A0A068TR97_COFCA	1.4e-21	SubName: Full=Uncharacterized protein {ECO:0000313|EMBL:CDO97893.1};	N/A	N/A	N/A	N/A	N/A	N/A	N/A	N/A
SmTc_441	A0A068TY92_COFCA	1e-128	SubName: Full=Uncharacterized protein {ECO:0000313|EMBL:CDP00323.1};	N/A	N/A	N/A	N/A	N/A	N/A	N/A	N/A
SmTc_442	N/A	N/A	N/A	N/A	N/A	N/A	N/A	N/A	N/A	N/A	N/A
SmTc_443	N/A	N/A	N/A	N/A	N/A	N/A	N/A	N/A	N/A	N/A	N/A
SmTc_444	A0A022PXL7_ERYGU	8.8e-101	SubName: Full=Uncharacterized protein {ECO:0000313|EMBL:EYU19578.1};	N/A	N/A	N/A	N/A	N/A	N/A	N/A	N/A
SmTc_445	N/A	N/A	N/A	N/A	N/A	N/A	YP_008974800.1	8.9e-20	COG4642	S	Function unknown
SmTc_446	N/A	N/A	N/A	N/A	N/A	N/A	N/A	N/A	N/A	N/A	N/A
SmTc_447	F6HLJ1_VITVI	1.2e-84	SubName: Full=Putative uncharacterized protein {ECO:0000313|EMBL:CCB55247.1};	N/A	N/A	N/A	N/A	N/A	N/A	N/A	N/A
SmTc_448	A0A068V408_COFCA	1.1e-229	SubName: Full=Uncharacterized protein {ECO:0000313|EMBL:CDP14603.1};	PP126_ARATH	5.8e-140	RecName: Full=Pentatricopeptide repeat-containing protein At1g76280;	N/A	N/A	N/A	N/A	N/A
SmTc_449	N/A	N/A	N/A	N/A	N/A	N/A	YP_004061307.1	9.1e-13	COG1723	S	Function unknown
SmTc_450	A0A068VA88_COFCA	0	SubName: Full=Uncharacterized protein {ECO:0000313|EMBL:CDP17502.1};	N/A	N/A	N/A	N/A	N/A	N/A	N/A	N/A
SmTc_451	F6GU12_VITVI	2.5e-251	SubName: Full=Putative uncharacterized protein {ECO:0000313|EMBL:CCB43676.1};	N/A	N/A	N/A	N/A	N/A	N/A	N/A	N/A
SmTc_452	N/A	N/A	N/A	METK1_CATRO	7.7e-217	RecName: Full=S-adenosylmethionine synthase 1; Short=AdoMet synthase 1; EC=2.5.1.6; AltName: Full=Methionine adenosyltransferase 1; Short=MAT 1;	YP_004175440.1	3.1e-120	COG0192	H	Coenzyme transport and metabolism
SmTc_453	K4D5E7_SOLLC	8.0e-308	RecName: Full=Methylenetetrahydrofolate reductase {ECO:0000256|RuleBase:RU003862}; EC=1.5.1.20 {ECO:0000256|RuleBase:RU003862};	N/A	N/A	N/A	YP_003392888.1	8.6e-57	COG0685	E	Amino acid transport and metabolism
SmTc_454	N/A	N/A	N/A	N/A	N/A	N/A	N/A	N/A	N/A	N/A	N/A
SmTc_455	N/A	N/A	N/A	N/A	N/A	N/A	YP_003266114.1	1.2e-76	COG5277	Z	Cytoskeleton
SmTc_456	A0A068TTN4_COFCA	3.8e-87	SubName: Full=Uncharacterized protein {ECO:0000313|EMBL:CDO99319.1};	N/A	N/A	N/A	N/A	N/A	N/A	N/A	N/A
SmTc_457	A0A068UCA7_COFCA	2.5e-201	SubName: Full=Uncharacterized protein {ECO:0000313|EMBL:CDP05253.1};	N/A	N/A	N/A	YP_007162414.1	8.8e-26	COG0515	T	Signal transduction mechanisms
SmTc_458	A0A068V2U5_COFCA	1.4e-280	SubName: Full=Uncharacterized protein {ECO:0000313|EMBL:CDP14887.1};	CDPKA_ARATH	3e-256	RecName: Full=Calcium-dependent protein kinase 10; EC=2.7.11.1; AltName: Full=Calcium-dependent protein kinase isoform CDPK1; Short=AtCDPK1;	YP_004178734.1	2.4e-22	COG1714	S	Function unknown
SmTc_459	N/A	N/A	N/A	N/A	N/A	N/A	N/A	N/A	N/A	N/A	N/A
SmTc_460	A0A061G2E0_THECC	5.2e-54	SubName: Full=Lsd one like 1 isoform 1 {ECO:0000313|EMBL:EOY24035.1};	N/A	N/A	N/A	N/A	N/A	N/A	N/A	N/A
SmTc_461	A0A068VDJ9_COFCA	2.8e-103	SubName: Full=Uncharacterized protein {ECO:0000313|EMBL:CDP17743.1};	N/A	N/A	N/A	N/A	N/A	N/A	N/A	N/A
SmTc_462	A0A068U856_COFCA	0	RecName: Full=Cellulose synthase {ECO:0000256|RuleBase:RU361116}; EC=2.4.1.12 {ECO:0000256|RuleBase:RU361116};	CESA4_ARATH	0	RecName: Full=Cellulose synthase A catalytic subunit 4 [UDP-forming]; Short=AtCesA4; EC=2.4.1.12; AltName: Full=Protein IRREGULAR XYLEM 5; Short=AtIRX5;	N/A	N/A	N/A	N/A	N/A
SmTc_463	K4CEY5_SOLLC	2.3e-210	SubName: Full=Uncharacterized protein {ECO:0000313|EnsemblPlants:Solyc07g047790.2.1};	HS906_ARATH	1.6e-197	RecName: Full=Heat shock protein 90-6, mitochondrial {ECO:0000305}; Short=AtHSP90.6 {ECO:0000305}; Short=AtHsp90-6 {ECO:0000303|PubMed:11599565}; AltName: Full=Heat shock protein 89-1 {ECO:0000305}; Short=Hsp89-1 {ECO:0000303|PubMed:11599565}; Flags: Precursor;	YP_156227.1	5.5e-84	COG0326	O	Posttranslational modification, protein turnover, chaperones
SmTc_464	N/A	N/A	N/A	N/A	N/A	N/A	N/A	N/A	N/A	N/A	N/A
SmTc_465	K4CA81_SOLLC	2.5e-68	SubName: Full=Uncharacterized protein {ECO:0000313|EnsemblPlants:Solyc06g082220.2.1};	N/A	N/A	N/A	N/A	N/A	N/A	N/A	N/A
SmTc_466	A0A068TVI1_COFCA	6.6e-274	SubName: Full=Uncharacterized protein {ECO:0000313|EMBL:CDP00285.1};	N/A	N/A	N/A	N/A	N/A	N/A	N/A	N/A
SmTc_467	A0A0K0Q5V3_9CARY	5.6e-55	SubName: Full=Ycf68 protein {ECO:0000313|EMBL:AKR06823.1};	N/A	N/A	N/A	N/A	N/A	N/A	N/A	N/A
SmTc_468	N/A	N/A	N/A	N/A	N/A	N/A	N/A	N/A	N/A	N/A	N/A
SmTc_469	Q1W3A4_STRAF	2.2e-15	SubName: Full=Epicotyl-specific tissue protein {ECO:0000313|EMBL:ABD98040.1}; Flags: Fragment;	N/A	N/A	N/A	N/A	N/A	N/A	N/A	N/A
SmTc_470	N/A	N/A	N/A	N/A	N/A	N/A	N/A	N/A	N/A	N/A	N/A
SmTc_471	N/A	N/A	N/A	N/A	N/A	N/A	N/A	N/A	N/A	N/A	N/A
SmTc_472	B9HHR1_POPTR	4.2e-190	SubName: Full=Uncharacterized protein {ECO:0000313|EMBL:EEE88598.2};	TBL29_ARATH	1.3e-180	RecName: Full=Protein ESKIMO 1; AltName: Full=Protein trichome birefringence-like 29;	N/A	N/A	N/A	N/A	N/A
SmTc_473	A0A068TYM4_COFCA	4.6e-13	SubName: Full=Uncharacterized protein {ECO:0000313|EMBL:CDP01400.1};	N/A	N/A	N/A	N/A	N/A	N/A	N/A	N/A
SmTc_474	M1BI21_SOLTU	2.3e-35	SubName: Full=Uncharacterized protein {ECO:0000313|EnsemblPlants:PGSC0003DMT400045709};	VQ22_ARATH	3.9e-08	RecName: Full=VQ motif-containing protein 22 {ECO:0000303|PubMed:22535423}; Short=AtVQ22 {ECO:0000303|PubMed:22535423};	N/A	N/A	N/A	N/A	N/A
SmTc_475	F6HF46_VITVI	5.1e-52	SubName: Full=Putative uncharacterized protein {ECO:0000313|EMBL:CCB50986.1};	N/A	N/A	N/A	N/A	N/A	N/A	N/A	N/A
SmTc_476	N/A	N/A	N/A	N/A	N/A	N/A	YP_001869707.1	4e-56	COG3693	G	Carbohydrate transport and metabolism
SmTc_477	A3KLN6_CATRO	1.5e-162	RecName: Full=Peroxidase {ECO:0000256|RuleBase:RU362060, ECO:0000256|SAAS:SAAS00506982}; EC=1.11.1.7 {ECO:0000256|RuleBase:RU362060, ECO:0000256|SAAS:SAAS00506982};	N/A	N/A	N/A	N/A	N/A	N/A	N/A	N/A
SmTc_478	N/A	N/A	N/A	N/A	N/A	N/A	N/A	N/A	N/A	N/A	N/A
SmTc_479	N/A	N/A	N/A	N/A	N/A	N/A	N/A	N/A	N/A	N/A	N/A
SmTc_480	N/A	N/A	N/A	N/A	N/A	N/A	N/A	N/A	N/A	N/A	N/A
SmTc_481	A0A0J8C1B9_BETVU	1.4e-43	SubName: Full=Uncharacterized protein {ECO:0000313|EMBL:KMT05978.1};	N/A	N/A	N/A	N/A	N/A	N/A	N/A	N/A
SmTc_482	A0A068TNQ0_COFCA	0	RecName: Full=Kinesin-like protein {ECO:0000256|RuleBase:RU000394};	N/A	N/A	N/A	N/A	N/A	N/A	N/A	N/A
SmTc_483	N/A	N/A	N/A	N/A	N/A	N/A	NP_247978.1	1.3e-37	COG1632	J	Translation, ribosomal structure and biogenesis
SmTc_484	A0A068U5P8_COFCA	6.6e-86	SubName: Full=Uncharacterized protein {ECO:0000313|EMBL:CDP03880.1};	N/A	N/A	N/A	N/A	N/A	N/A	N/A	N/A
SmTc_485	N/A	N/A	N/A	N/A	N/A	N/A	N/A	N/A	N/A	N/A	N/A
SmTc_486	N/A	N/A	N/A	N/A	N/A	N/A	N/A	N/A	N/A	N/A	N/A
SmTc_487	W9QZM5_9ROSA	3.7e-124	SubName: Full=Mitochondrial outer membrane protein porin of 34 kDa {ECO:0000313|EMBL:EXB30112.1};	VDAC1_SOLTU	7.1e-125	RecName: Full=Mitochondrial outer membrane protein porin of 34 kDa; AltName: Full=POM 34; AltName: Full=Voltage-dependent anion-selective channel protein; Short=VDAC;	N/A	N/A	N/A	N/A	N/A
SmTc_488	N/A	N/A	N/A	N/A	N/A	N/A	N/A	N/A	N/A	N/A	N/A
SmTc_489	N/A	N/A	N/A	N/A	N/A	N/A	N/A	N/A	N/A	N/A	N/A
SmTc_490	N/A	N/A	N/A	N/A	N/A	N/A	N/A	N/A	N/A	N/A	N/A
SmTc_491	B8LFE0_CATRO	1.5e-184	RecName: Full=Mitogen-activated protein kinase {ECO:0000256|RuleBase:RU361165, ECO:0000256|SAAS:SAAS00388444}; EC=2.7.11.24 {ECO:0000256|RuleBase:RU361165, ECO:0000256|SAAS:SAAS00388444};	N/A	N/A	N/A	NP_865088.1	3.1e-17	COG0515	T	Signal transduction mechanisms
SmTc_492	A0A068TKP8_COFCA	1.8e-185	SubName: Full=Uncharacterized protein {ECO:0000313|EMBL:CDO96746.1};	N/A	N/A	N/A	NP_391464.2	4.9e-47	COG2814	G	Carbohydrate transport and metabolism
SmTc_493	N/A	N/A	N/A	N/A	N/A	N/A	NP_681098.1	0	COG0542	O	Posttranslational modification, protein turnover, chaperones
SmTc_494	A0A067H0Q3_CITSI	7.7e-47	SubName: Full=Uncharacterized protein {ECO:0000313|EMBL:KDO85434.1};	N/A	N/A	N/A	YP_004291370.1	3.2e-13	COG1997	J	Translation, ribosomal structure and biogenesis
SmTc_495	W9S863_9ROSA	8.1e-124	SubName: Full=Histone-lysine N-methyltransferase SETD1B {ECO:0000313|EMBL:EXC31045.1};	N/A	N/A	N/A	YP_001914923.1	4.7e-20	COG2940	R	General function prediction only
SmTc_496	A0A068UC86_COFCA	5.4e-231	SubName: Full=Uncharacterized protein {ECO:0000313|EMBL:CDP05892.1};	N/A	N/A	N/A	N/A	N/A	N/A	N/A	N/A
SmTc_497	A9PHF8_POPTR	1.8e-56	SubName: Full=60S ribosomal protein L24 {ECO:0000313|EMBL:EEE85730.1};	N/A	N/A	N/A	N/A	N/A	N/A	N/A	N/A
SmTc_498	N/A	N/A	N/A	N/A	N/A	N/A	N/A	N/A	N/A	N/A	N/A
SmTc_499	N/A	N/A	N/A	N/A	N/A	N/A	YP_004863553.1	2.2e-16	COG2211	G	Carbohydrate transport and metabolism
SmTc_500	N/A	N/A	N/A	N/A	N/A	N/A	N/A	N/A	N/A	N/A	N/A
SmTc_501	N/A	N/A	N/A	N/A	N/A	N/A	NP_903833.1	4.7e-18	COG0099	J	Translation, ribosomal structure and biogenesis
SmTc_502	A0A022RHN0_ERYGU	4.3e-187	SubName: Full=Uncharacterized protein {ECO:0000313|EMBL:EYU39469.1};	CALR3_ARATH	4.1e-171	RecName: Full=Calreticulin-3; AltName: Full=Protein PRIORITY IN SWEET LIFE 1; Flags: Precursor;	N/A	N/A	N/A	N/A	N/A
SmTc_503	V4W2N4_9ROSI	6.7e-73	SubName: Full=Uncharacterized protein {ECO:0000313|EMBL:ESR60164.1};	N/A	N/A	N/A	YP_002507954.1	0.00017	COG0456	J	Translation, ribosomal structure and biogenesis
SmTc_504	A0A068US56_COFCA	1.8e-238	SubName: Full=Uncharacterized protein {ECO:0000313|EMBL:CDP11236.1};	N/A	N/A	N/A	YP_002774995.1	6.3e-15	COG1075	I	Lipid transport and metabolism
SmTc_505	N/A	N/A	N/A	N/A	N/A	N/A	YP_005842036.1	2.8e-47	COG0049	J	Translation, ribosomal structure and biogenesis
SmTc_506	N/A	N/A	N/A	N/A	N/A	N/A	N/A	N/A	N/A	N/A	N/A
SmTc_507	N/A	N/A	N/A	N/A	N/A	N/A	YP_003148385.1	1.6e-103	COG2247	M	Cell wall/membrane/envelope biogenesis
SmTc_508	N/A	N/A	N/A	N/A	N/A	N/A	YP_002015905.1	4.2e-06	COG0702	R	General function prediction only
SmTc_509	Q0PGP3_TOBAC	3.3e-204	SubName: Full=NPR1 {ECO:0000313|EMBL:ABH04326.1};	NPR1_ARATH	6.2e-136	RecName: Full=Regulatory protein NPR1; AltName: Full=BTB/POZ domain-containing protein NPR1; AltName: Full=Non-inducible immunity protein 1; Short=Nim1; AltName: Full=Nonexpresser of PR genes 1; AltName: Full=Salicylic acid insensitive 1; Short=Sai1;	N/A	N/A	N/A	N/A	N/A
SmTc_510	Q6IVK7_TOBAC	6.4e-267	RecName: Full=UDP-glucose 6-dehydrogenase {ECO:0000256|PIRNR:PIRNR000124}; EC=1.1.1.22 {ECO:0000256|PIRNR:PIRNR000124};	N/A	N/A	N/A	YP_003548756.1	3e-176	COG1004	M	Cell wall/membrane/envelope biogenesis
SmTc_511	A0A068UQ12_COFCA	1.9e-68	SubName: Full=Uncharacterized protein {ECO:0000313|EMBL:CDP10526.1};	DRB4_ARATH	2.3e-36	RecName: Full=Double-stranded RNA-binding protein 4; AltName: Full=dsRNA-binding protein 4; Short=AtDRB4;	N/A	N/A	N/A	N/A	N/A
SmTc_512	A0A089ZXK3_GENTR	1.2e-156	RecName: Full=S-adenosylmethionine decarboxylase proenzyme {ECO:0000256|PIRNR:PIRNR001355}; EC=4.1.1.50 {ECO:0000256|PIRNR:PIRNR001355};	N/A	N/A	N/A	N/A	N/A	N/A	N/A	N/A
SmTc_513	N/A	N/A	N/A	N/A	N/A	N/A	N/A	N/A	N/A	N/A	N/A
SmTc_514	N/A	N/A	N/A	N/A	N/A	N/A	N/A	N/A	N/A	N/A	N/A
SmTc_515	A0A068VCZ4_COFCA	0	SubName: Full=Uncharacterized protein {ECO:0000313|EMBL:CDP18462.1};	N/A	N/A	N/A	N/A	N/A	N/A	N/A	N/A
SmTc_516	D7U0U7_VITVI	2.4e-162	SubName: Full=Putative uncharacterized protein {ECO:0000313|EMBL:CBI36243.3};	N/A	N/A	N/A	YP_001658758.1	1.1e-31	COG2319	R	General function prediction only
SmTc_517	N/A	N/A	N/A	N/A	N/A	N/A	YP_002250709.1	0.00019	COG0255	J	Translation, ribosomal structure and biogenesis
SmTc_518	N/A	N/A	N/A	N/A	N/A	N/A	N/A	N/A	N/A	N/A	N/A
SmTc_519	A0A022RV13_ERYGU	7.1e-38	SubName: Full=Uncharacterized protein {ECO:0000313|EMBL:EYU43831.1};	N/A	N/A	N/A	N/A	N/A	N/A	N/A	N/A
SmTc_520	A0A068VGT9_COFCA	1.2e-101	SubName: Full=Uncharacterized protein {ECO:0000313|EMBL:CDP20045.1};	N/A	N/A	N/A	N/A	N/A	N/A	N/A	N/A
SmTc_521	F2VQM9_CATRO	2.6e-51	SubName: Full=Putative eukaryotic translation initiation factor SUI1 {ECO:0000313|EMBL:ADK79108.1};	N/A	N/A	N/A	N/A	N/A	N/A	N/A	N/A
SmTc_522	N/A	N/A	N/A	N/A	N/A	N/A	N/A	N/A	N/A	N/A	N/A
SmTc_523	A0A068TMB0_COFCA	4.8e-253	SubName: Full=Uncharacterized protein {ECO:0000313|EMBL:CDO97112.1};	N/A	N/A	N/A	N/A	N/A	N/A	N/A	N/A
SmTc_524	N/A	N/A	N/A	N/A	N/A	N/A	N/A	N/A	N/A	N/A	N/A
SmTc_525	N/A	N/A	N/A	N/A	N/A	N/A	N/A	N/A	N/A	N/A	N/A
SmTc_526	A0A068ULI8_COFCA	0	SubName: Full=Uncharacterized protein {ECO:0000313|EMBL:CDP08483.1};	N/A	N/A	N/A	YP_004462436.1	7.8e-72	COG4715	S	Function unknown
SmTc_527	N/A	N/A	N/A	N/A	N/A	N/A	YP_007945726.1	3.2e-47	COG5026	G	Carbohydrate transport and metabolism
SmTc_528	N/A	N/A	N/A	PER1_ARAHY	3.3e-87	RecName: Full=Cationic peroxidase 1; EC=1.11.1.7; AltName: Full=PNPC1; Flags: Precursor;	N/A	N/A	N/A	N/A	N/A
SmTc_529	N/A	N/A	N/A	N/A	N/A	N/A	YP_003371239.1	6e-22	COG0515	T	Signal transduction mechanisms
SmTc_530	A0A068U3Y8_COFCA	4.9e-285	SubName: Full=Uncharacterized protein {ECO:0000313|EMBL:CDP02333.1};	N/A	N/A	N/A	YP_008148824.1	4.9e-133	COG1132	V	Defense mechanisms
SmTc_531	A0A068U2D0_COFCA	1.8e-130	RecName: Full=Sulfotransferase {ECO:0000256|RuleBase:RU361155}; EC=2.8.2.- {ECO:0000256|RuleBase:RU361155};	N/A	N/A	N/A	N/A	N/A	N/A	N/A	N/A
SmTc_532	N/A	N/A	N/A	N/A	N/A	N/A	N/A	N/A	N/A	N/A	N/A
SmTc_533	N/A	N/A	N/A	N/A	N/A	N/A	N/A	N/A	N/A	N/A	N/A
SmTc_534	V4TGI3_9ROSI	7.1e-97	SubName: Full=Uncharacterized protein {ECO:0000313|EMBL:ESR59483.1};	N/A	N/A	N/A	YP_724032.1	3.1e-49	COG0702	R	General function prediction only
SmTc_535	A0A068UPN7_COFCA	1.3e-44	SubName: Full=Uncharacterized protein {ECO:0000313|EMBL:CDP10406.1};	N/A	N/A	N/A	N/A	N/A	N/A	N/A	N/A
SmTc_536	N/A	N/A	N/A	N/A	N/A	N/A	N/A	N/A	N/A	N/A	N/A
SmTc_537	A0A068UW02_COFCA	3.7e-180	SubName: Full=Uncharacterized protein {ECO:0000313|EMBL:CDP12459.1};	SOX_ARATH	5.7e-151	RecName: Full=Probable sarcosine oxidase; EC=1.5.3.1;	YP_003659745.1	1e-41	COG0665	E	Amino acid transport and metabolism
SmTc_538	F6I5K0_VITVI	1.1e-110	RecName: Full=Ribulose-phosphate 3-epimerase {ECO:0000256|PIRNR:PIRNR001461}; EC=5.1.3.1 {ECO:0000256|PIRNR:PIRNR001461};	N/A	N/A	N/A	YP_006669065.1	4.4e-53	COG0036	G	Carbohydrate transport and metabolism
SmTc_539	B9SI51_RICCO	0	SubName: Full=ATP-binding cassette transporter, putative {ECO:0000313|EMBL:EEF36788.1}; EC=3.6.3.28 {ECO:0000313|EMBL:EEF36788.1};	N/A	N/A	N/A	YP_001510947.1	3.5e-36	COG1716	T	Signal transduction mechanisms
SmTc_540	B3VQJ2_CICIN	4.2e-21	SubName: Full=Dehydrin 1 {ECO:0000313|EMBL:ACF15448.1};	N/A	N/A	N/A	N/A	N/A	N/A	N/A	N/A
SmTc_541	N/A	N/A	N/A	N/A	N/A	N/A	N/A	N/A	N/A	N/A	N/A
SmTc_542	N/A	N/A	N/A	N/A	N/A	N/A	N/A	N/A	N/A	N/A	N/A
SmTc_543	A0A0B0MKE2_GOSAR	1.2e-09	SubName: Full=60S ribosomal L34-1-like protein {ECO:0000313|EMBL:KHF99375.1};	N/A	N/A	N/A	N/A	N/A	N/A	N/A	N/A
SmTc_544	A0A068USG1_COFCA	3.1e-54	SubName: Full=Uncharacterized protein {ECO:0000313|EMBL:CDP11485.1};	N/A	N/A	N/A	N/A	N/A	N/A	N/A	N/A
SmTc_545	A0A068U7H8_COFCA	3.6e-142	RecName: Full=Glycosyltransferase {ECO:0000256|RuleBase:RU362057}; EC=2.4.1.- {ECO:0000256|RuleBase:RU362057};	N/A	N/A	N/A	N/A	N/A	N/A	N/A	N/A
SmTc_546	A0A0L9UG62_PHAAN	9.6e-68	SubName: Full=Uncharacterized protein {ECO:0000313|EMBL:KOM41537.1};	N/A	N/A	N/A	N/A	N/A	N/A	N/A	N/A
SmTc_547	A0A067JSG4_JATCU	0	SubName: Full=Uncharacterized protein {ECO:0000313|EMBL:KDP26817.1};	N/A	N/A	N/A	YP_004512427.1	1.4e-66	COG3850	T	Signal transduction mechanisms
SmTc_548	A0A068UDG8_COFCA	1.6e-240	SubName: Full=Uncharacterized protein {ECO:0000313|EMBL:CDP06541.1};	N/A	N/A	N/A	N/A	N/A	N/A	N/A	N/A
SmTc_549	A0A022QL66_ERYGU	3.8e-159	SubName: Full=Uncharacterized protein {ECO:0000313|EMBL:EYU28354.1};	N/A	N/A	N/A	YP_004340108.1	5.4e-09	COG0071	O	Posttranslational modification, protein turnover, chaperones
SmTc_550	B9RD12_RICCO	0	SubName: Full=Ubiquitin-protein ligase, putative {ECO:0000313|EMBL:EEF50270.1};	N/A	N/A	N/A	N/A	N/A	N/A	N/A	N/A
SmTc_551	A0A022Q7H7_ERYGU	3.7e-73	SubName: Full=Uncharacterized protein {ECO:0000313|EMBL:EYU24647.1};	N/A	N/A	N/A	N/A	N/A	N/A	N/A	N/A
SmTc_552	A0A0B0PNX2_GOSAR	5.7e-205	SubName: Full=Phosphoenolpyruvate carboxykinase [ATP]-like protein {ECO:0000313|EMBL:KHG26562.1};	N/A	N/A	N/A	YP_003290475.1	9.1e-131	COG1866	C	Energy production and conversion
SmTc_553	Q3IAA0_NICBE	1.5e-165	SubName: Full=TSC13 protein {ECO:0000313|EMBL:AAY17262.1};	N/A	N/A	N/A	N/A	N/A	N/A	N/A	N/A
SmTc_554	N/A	N/A	N/A	N/A	N/A	N/A	N/A	N/A	N/A	N/A	N/A
SmTc_555	N/A	N/A	N/A	N/A	N/A	N/A	N/A	N/A	N/A	N/A	N/A
SmTc_556	A0A068UME6_COFCA	1.6e-74	RecName: Full=Nucleoside diphosphate kinase {ECO:0000256|RuleBase:RU004013}; EC=2.7.4.6 {ECO:0000256|RuleBase:RU004013};	N/A	N/A	N/A	YP_007062040.1	3e-54	COG0105	F	Nucleotide transport and metabolism
SmTc_557	A0A068UND0_COFCA	2.1e-225	SubName: Full=Uncharacterized protein {ECO:0000313|EMBL:CDP09961.1};	N/A	N/A	N/A	YP_004195413.1	1.4e-11	COG0484	O	Posttranslational modification, protein turnover, chaperones
SmTc_558	N/A	N/A	N/A	N/A	N/A	N/A	N/A	N/A	N/A	N/A	N/A
SmTc_559	N/A	N/A	N/A	N/A	N/A	N/A	N/A	N/A	N/A	N/A	N/A
SmTc_560	N/A	N/A	N/A	N/A	N/A	N/A	N/A	N/A	N/A	N/A	N/A
SmTc_561	A0A0L9VAK7_PHAAN	2e-246	RecName: Full=Polyadenylate-binding protein {ECO:0000256|RuleBase:RU362004}; Short=PABP {ECO:0000256|RuleBase:RU362004};	N/A	N/A	N/A	YP_001193654.1	7.7e-09	COG0724	J	Translation, ribosomal structure and biogenesis
SmTc_562	A0A068U497_COFCA	1.4e-17	SubName: Full=Uncharacterized protein {ECO:0000313|EMBL:CDP03375.1};	N/A	N/A	N/A	N/A	N/A	N/A	N/A	N/A
SmTc_563	E6ZE71_BETVM	2.6e-126	RecName: Full=Cytochrome c oxidase subunit 2 {ECO:0000256|RuleBase:RU000457};	COX2_ARATH	1.6e-125	RecName: Full=Cytochrome c oxidase subunit 2; EC=1.9.3.1; AltName: Full=Cytochrome c oxidase polypeptide II;	YP_002299791.1	3.8e-61	COG1622	C	Energy production and conversion
SmTc_564	W9S534_9ROSA	0	SubName: Full=Guanine nucleotide-binding protein alpha-2 subunit {ECO:0000313|EMBL:EXC26224.1};	N/A	N/A	N/A	N/A	N/A	N/A	N/A	N/A
SmTc_565	N/A	N/A	N/A	N/A	N/A	N/A	YP_004449345.1	5.9e-55	COG2723	G	Carbohydrate transport and metabolism
SmTc_566	M1AC62_SOLTU	3.3e-29	SubName: Full=Uncharacterized protein {ECO:0000313|EnsemblPlants:PGSC0003DMT400019490};	PSBW_SPIOL	1.1e-26	RecName: Full=Photosystem II reaction center W protein, chloroplastic; AltName: Full=PSII 6.1 kDa protein; Flags: Precursor;	N/A	N/A	N/A	N/A	N/A
SmTc_567	A0A068VED3_COFCA	8.1e-121	SubName: Full=Uncharacterized protein {ECO:0000313|EMBL:CDP19086.1};	N/A	N/A	N/A	N/A	N/A	N/A	N/A	N/A
SmTc_568	N/A	N/A	N/A	N/A	N/A	N/A	N/A	N/A	N/A	N/A	N/A
SmTc_569	K4C287_SOLLC	2.1e-31	SubName: Full=Uncharacterized protein {ECO:0000313|EnsemblPlants:Solyc05g054080.2.1};	N/A	N/A	N/A	N/A	N/A	N/A	N/A	N/A
SmTc_570	M0ZNR3_SOLTU	2.1e-56	SubName: Full=Uncharacterized protein {ECO:0000313|EnsemblPlants:PGSC0003DMT400004642};	N/A	N/A	N/A	N/A	N/A	N/A	N/A	N/A
SmTc_571	M0ZRP2_SOLTU	9.7e-50	SubName: Full=Uncharacterized protein {ECO:0000313|EnsemblPlants:PGSC0003DMT400006604};	N/A	N/A	N/A	N/A	N/A	N/A	N/A	N/A
SmTc_572	Q2PF21_VERHY	2.4e-242	SubName: Full=Cinnamic acid 4-hydroxylase {ECO:0000313|EMBL:BAE72875.1};	N/A	N/A	N/A	N/A	N/A	N/A	N/A	N/A
SmTc_573	A0A0D2PF96_GOSRA	8.3e-139	SubName: Full=Uncharacterized protein {ECO:0000313|EMBL:KJB44702.1};	N/A	N/A	N/A	YP_001869236.1	1.1e-23	COG0814	E	Amino acid transport and metabolism
SmTc_574	N/A	N/A	N/A	N/A	N/A	N/A	N/A	N/A	N/A	N/A	N/A
SmTc_575	N/A	N/A	N/A	N/A	N/A	N/A	NP_342425.1	1.2e-47	COG1498	J	Translation, ribosomal structure and biogenesis
SmTc_576	F6HAP0_VITVI	3e-202	RecName: Full=Pectinesterase {ECO:0000256|RuleBase:RU000589}; EC=3.1.1.11 {ECO:0000256|RuleBase:RU000589};	N/A	N/A	N/A	N/A	N/A	N/A	N/A	N/A
SmTc_577	A0A0P0VF30_ORYSJ	6.2e-211	SubName: Full=Os02g0161900 protein {ECO:0000313|EMBL:BAS77119.1}; Flags: Fragment;	N/A	N/A	N/A	YP_004089966.1	2.6e-28	COG5272	O	Posttranslational modification, protein turnover, chaperones
SmTc_578	N/A	N/A	N/A	N/A	N/A	N/A	YP_007159213.1	6.5e-12	COG3596	R	General function prediction only
SmTc_579	A0A068TVP3_COFCA	7.6e-175	SubName: Full=Uncharacterized protein {ECO:0000313|EMBL:CDP00355.1};	N/A	N/A	N/A	N/A	N/A	N/A	N/A	N/A
SmTc_580	A0A068UZP5_COFCA	1.1e-176	SubName: Full=Uncharacterized protein {ECO:0000313|EMBL:CDP13684.1};	N/A	N/A	N/A	YP_254812.1	1.2e-10	COG0142	H	Coenzyme transport and metabolism
SmTc_581	N/A	N/A	N/A	N/A	N/A	N/A	N/A	N/A	N/A	N/A	N/A
SmTc_582	I1JTV5_SOYBN	5e-37	SubName: Full=Uncharacterized protein {ECO:0000313|EMBL:KRH61484.1, ECO:0000313|EnsemblPlants:GLYMA04G05260.1};	N/A	N/A	N/A	N/A	N/A	N/A	N/A	N/A
SmTc_583	B2Z6R2_POPTR	0	RecName: Full=Phenylalanine ammonia-lyase {ECO:0000256|RuleBase:RU003955}; EC=4.3.1.24 {ECO:0000256|RuleBase:RU003955};	PAL3_PETCR	0	RecName: Full=Phenylalanine ammonia-lyase 3; EC=4.3.1.24;	YP_007039255.1	2.3e-72	COG2986	E	Amino acid transport and metabolism
SmTc_584	A0A067K6K8_JATCU	5.3e-96	SubName: Full=Uncharacterized protein {ECO:0000313|EMBL:KDP27905.1};	N/A	N/A	N/A	YP_001411846.1	6.2e-49	COG1024	I	Lipid transport and metabolism
SmTc_585	A0A022QLK1_ERYGU	2.1e-85	SubName: Full=Uncharacterized protein {ECO:0000313|EMBL:EYU28153.1};	SWET2_ARATH	6.9e-75	RecName: Full=Bidirectional sugar transporter SWEET2 {ECO:0000303|PubMed:21107422}; Short=AtSWEET2 {ECO:0000303|PubMed:21107422}; AltName: Full=Protein SUGARS WILL EVENTUALLY BE EXPORTED TRANSPORTERS 2 {ECO:0000303|PubMed:21107422};	N/A	N/A	N/A	N/A	N/A
SmTc_586	A4ZX83_SOLTU	1.8e-64	SubName: Full=ERF transcription factor {ECO:0000313|EMBL:ABP35567.1}; SubName: Full=Uncharacterized protein {ECO:0000313|EnsemblPlants:PGSC0003DMT400027932};	N/A	N/A	N/A	N/A	N/A	N/A	N/A	N/A
SmTc_587	A0A068TLH6_COFCA	0	SubName: Full=Uncharacterized protein {ECO:0000313|EMBL:CDO97086.1};	N/A	N/A	N/A	YP_001522505.1	3.9e-28	COG3903	R	General function prediction only
SmTc_588	N/A	N/A	N/A	N/A	N/A	N/A	YP_002355684.1	4.9e-50	COG0676	G	Carbohydrate transport and metabolism
SmTc_589	N/A	N/A	N/A	N/A	N/A	N/A	N/A	N/A	N/A	N/A	N/A
SmTc_590	A0A068UEX5_COFCA	8.1e-107	SubName: Full=Uncharacterized protein {ECO:0000313|EMBL:CDP06719.1};	CNR8_MAIZE	2.4e-76	RecName: Full=Cell number regulator 8; AltName: Full=ZmCNR08;	N/A	N/A	N/A	N/A	N/A
SmTc_591	N/A	N/A	N/A	N/A	N/A	N/A	N/A	N/A	N/A	N/A	N/A
SmTc_592	A0A068VHW6_COFCA	1.4e-118	SubName: Full=Uncharacterized protein {ECO:0000313|EMBL:CDP20435.1};	N/A	N/A	N/A	N/A	N/A	N/A	N/A	N/A
SmTc_593	N/A	N/A	N/A	N/A	N/A	N/A	YP_006415684.1	3.1e-25	COG4870	O	Posttranslational modification, protein turnover, chaperones
SmTc_594	K4B807_SOLLC	3.6e-81	SubName: Full=Uncharacterized protein {ECO:0000313|EnsemblPlants:Solyc02g070250.2.1};	N/A	N/A	N/A	N/A	N/A	N/A	N/A	N/A
SmTc_595	A0A068VGC1_COFCA	1.8e-233	SubName: Full=Uncharacterized protein {ECO:0000313|EMBL:CDP18708.1};	N/A	N/A	N/A	N/A	N/A	N/A	N/A	N/A
SmTc_596	N/A	N/A	N/A	N/A	N/A	N/A	N/A	N/A	N/A	N/A	N/A
SmTc_597	A0A068VJX8_COFCA	8.6e-285	SubName: Full=Uncharacterized protein {ECO:0000313|EMBL:CDP19978.1};	TRM1_ARATH	1.8e-252	RecName: Full=Probable tRNA (guanine(26)-N(2))-dimethyltransferase 1; EC=2.1.1.216; AltName: Full=tRNA 2,2-dimethylguanosine-26 methyltransferase 1; AltName: Full=tRNA(guanine-26,N(2)-N(2)) methyltransferase 1; AltName: Full=tRNA(m(2,2)G26)dimethyltransferase 1;	YP_004004602.1	1.8e-45	COG1867	J	Translation, ribosomal structure and biogenesis
SmTc_598	A0A068TQU7_COFCA	0	SubName: Full=Uncharacterized protein {ECO:0000313|EMBL:CDO97713.1};	TBCD_ARATH	0	RecName: Full=Tubulin-folding cofactor D; Short=AtTFCD; AltName: Full=Protein CHAMPIGNON; AltName: Full=Protein EMBRYO DEFECTIVE 133; AltName: Full=Protein TITAN 1;	N/A	N/A	N/A	N/A	N/A
SmTc_599	N/A	N/A	N/A	N/A	N/A	N/A	N/A	N/A	N/A	N/A	N/A
SmTc_600	M0TUG4_MUSAM	1.8e-07	SubName: Full=Uncharacterized protein {ECO:0000313|EnsemblPlants:GSMUA_Achr8P28610_001};	N/A	N/A	N/A	N/A	N/A	N/A	N/A	N/A
SmTc_601	N/A	N/A	N/A	N/A	N/A	N/A	N/A	N/A	N/A	N/A	N/A
SmTc_602	A0A068U6G3_COFCA	8.1e-287	SubName: Full=Uncharacterized protein {ECO:0000313|EMBL:CDP04140.1};	N/A	N/A	N/A	N/A	N/A	N/A	N/A	N/A
SmTc_603	N/A	N/A	N/A	N/A	N/A	N/A	N/A	N/A	N/A	N/A	N/A
SmTc_604	N/A	N/A	N/A	N/A	N/A	N/A	N/A	N/A	N/A	N/A	N/A
SmTc_605	A0A068V2Y5_COFCA	3.2e-67	SubName: Full=Uncharacterized protein {ECO:0000313|EMBL:CDP14208.1};	N/A	N/A	N/A	NP_521225.1	0.00065	COG5126	T	Signal transduction mechanisms
SmTc_606	N/A	N/A	N/A	N/A	N/A	N/A	YP_566659.1	2.9e-12	COG0468	L	Replication, recombination and repair
SmTc_607	N/A	N/A	N/A	N/A	N/A	N/A	YP_006862753.1	9.4e-38	COG1635	H	Coenzyme transport and metabolism
SmTc_608	N/A	N/A	N/A	N/A	N/A	N/A	N/A	N/A	N/A	N/A	N/A
SmTc_609	A0A0D4L5A6_CAMSI	6.4e-103	SubName: Full=Inositol transporter 1 {ECO:0000313|EMBL:AJU57224.1};	N/A	N/A	N/A	YP_007310083.1	6.6e-44	COG2814	G	Carbohydrate transport and metabolism
SmTc_610	N/A	N/A	N/A	N/A	N/A	N/A	YP_003997325.1	4.6e-22	COG2183	K	Transcription
SmTc_611	Q9LRI2_TOBAC	4.4e-165	SubName: Full=Cysteine protease {ECO:0000313|EMBL:BAA96501.1};	ALEUL_ARATH	1e-155	RecName: Full=Thiol protease aleurain-like; EC=3.4.22.16; Flags: Precursor;	YP_504536.1	3e-33	COG4870	O	Posttranslational modification, protein turnover, chaperones
SmTc_612	N/A	N/A	N/A	N/A	N/A	N/A	N/A	N/A	N/A	N/A	N/A
SmTc_613	A0A068V4H8_COFCA	3.1e-281	SubName: Full=Uncharacterized protein {ECO:0000313|EMBL:CDP15566.1};	N/A	N/A	N/A	YP_003669546.1	1.8e-97	COG0459	O	Posttranslational modification, protein turnover, chaperones
SmTc_614	N/A	N/A	N/A	N/A	N/A	N/A	N/A	N/A	N/A	N/A	N/A
SmTc_615	I1KLN6_SOYBN	7e-212	SubName: Full=Uncharacterized protein {ECO:0000313|EMBL:KRH50099.1, ECO:0000313|EnsemblPlants:GLYMA07G32020.1};	N/A	N/A	N/A	YP_004089966.1	3.2e-28	COG5272	O	Posttranslational modification, protein turnover, chaperones
SmTc_616	N/A	N/A	N/A	N/A	N/A	N/A	N/A	N/A	N/A	N/A	N/A
SmTc_617	N/A	N/A	N/A	N/A	N/A	N/A	YP_003142393.1	8.3e-06	COG1196	D	Cell cycle control, cell division, chromosome partitioning
SmTc_618	A0A068U3C7_COFCA	2.7e-190	RecName: Full=Dolichyl-diphosphooligosaccharide--protein glycosyltransferase 48 kDa subunit {ECO:0000256|RuleBase:RU361142}; Short=Oligosaccharyl transferase 48 kDa subunit {ECO:0000256|RuleBase:RU361142}; EC=2.4.99.18 {ECO:0000256|RuleBase:RU361142};	N/A	N/A	N/A	N/A	N/A	N/A	N/A	N/A
SmTc_619	F6I1P2_VITVI	1.8e-118	SubName: Full=Putative uncharacterized protein {ECO:0000313|EMBL:CCB60859.1};	N/A	N/A	N/A	N/A	N/A	N/A	N/A	N/A
SmTc_620	A0A068USH8_COFCA	8.7e-234	SubName: Full=Uncharacterized protein {ECO:0000313|EMBL:CDP11505.1};	ARLY_ARATH	6.7e-212	RecName: Full=Argininosuccinate lyase, chloroplastic; EC=4.3.2.1; AltName: Full=Arginosuccinase; Flags: Precursor;	YP_004193990.1	1.5e-134	COG0165	E	Amino acid transport and metabolism
SmTc_621	N/A	N/A	N/A	CONS_ARATH	2e-09	RecName: Full=Zinc finger protein CONSTANS {ECO:0000303|PubMed:7697715};	N/A	N/A	N/A	N/A	N/A
SmTc_622	N/A	N/A	N/A	N/A	N/A	N/A	YP_003825625.1	2.4e-60	COG0442	J	Translation, ribosomal structure and biogenesis
SmTc_623	N/A	N/A	N/A	N/A	N/A	N/A	N/A	N/A	N/A	N/A	N/A
SmTc_624	M5X106_PRUPE	5.9e-17	SubName: Full=Uncharacterized protein {ECO:0000313|EMBL:EMJ19589.1};	N/A	N/A	N/A	N/A	N/A	N/A	N/A	N/A
SmTc_625	B9R9C1_RICCO	1.2e-23	SubName: Full=Remorin, putative {ECO:0000313|EMBL:EEF51398.1};	N/A	N/A	N/A	N/A	N/A	N/A	N/A	N/A
SmTc_626	K4CUG1_SOLLC	5e-168	SubName: Full=Uncharacterized protein {ECO:0000313|EnsemblPlants:Solyc09g065340.2.1};	N/A	N/A	N/A	N/A	N/A	N/A	N/A	N/A
SmTc_627	N/A	N/A	N/A	N/A	N/A	N/A	YP_007216823.1	4.8e-106	COG0659	P	Inorganic ion transport and metabolism
SmTc_628	N/A	N/A	N/A	SMTA_BRAOT	4.6e-119	RecName: Full=Selenocysteine Se-methyltransferase; Short=BoSMT; EC=2.1.1.280;	YP_002772503.1	1.2e-69	COG2040	E	Amino acid transport and metabolism
SmTc_629	N/A	N/A	N/A	N/A	N/A	N/A	N/A	N/A	N/A	N/A	N/A
SmTc_630	A0A022QQR8_ERYGU	9.9e-268	RecName: Full=Purple acid phosphatase {ECO:0000256|RuleBase:RU361203}; EC=3.1.3.2 {ECO:0000256|RuleBase:RU361203};	PPA2_ARATH	3.3e-241	RecName: Full=Probable inactive purple acid phosphatase 2; Flags: Precursor;	YP_007103067.1	2.9e-06	COG1409	T	Signal transduction mechanisms
SmTc_631	A0A068TZ01_COFCA	1.5e-45	SubName: Full=Uncharacterized protein {ECO:0000313|EMBL:CDP01496.1};	N/A	N/A	N/A	N/A	N/A	N/A	N/A	N/A
SmTc_632	N/A	N/A	N/A	N/A	N/A	N/A	YP_003613123.1	4.8e-46	COG0655	C	Energy production and conversion
SmTc_633	N/A	N/A	N/A	N/A	N/A	N/A	N/A	N/A	N/A	N/A	N/A
SmTc_634	N/A	N/A	N/A	N/A	N/A	N/A	N/A	N/A	N/A	N/A	N/A
SmTc_635	N/A	N/A	N/A	N/A	N/A	N/A	N/A	N/A	N/A	N/A	N/A
SmTc_636	N/A	N/A	N/A	N/A	N/A	N/A	N/A	N/A	N/A	N/A	N/A
SmTc_637	A0A068TUT2_COFCA	0	SubName: Full=Uncharacterized protein {ECO:0000313|EMBL:CDO99787.1};	FLD_ARATH	4.1e-292	RecName: Full=Protein FLOWERING LOCUS D; EC=1.-.-.-; AltName: Full=Protein SUPPRESSOR OF OVEREXPRESSED FCA 1;	YP_001544095.1	6.7e-51	COG1231	E	Amino acid transport and metabolism
SmTc_638	N/A	N/A	N/A	N/A	N/A	N/A	N/A	N/A	N/A	N/A	N/A
SmTc_639	N/A	N/A	N/A	N/A	N/A	N/A	N/A	N/A	N/A	N/A	N/A
SmTc_640	N/A	N/A	N/A	N/A	N/A	N/A	N/A	N/A	N/A	N/A	N/A
SmTc_641	A0A068U3I8_COFCA	0	RecName: Full=Alpha-mannosidase {ECO:0000256|RuleBase:RU361199}; EC=3.2.1.- {ECO:0000256|RuleBase:RU361199};	GMAN2_ARATH	0	RecName: Full=Alpha-mannosidase 2 {ECO:0000303|PubMed:16460512}; EC=3.2.1.114 {ECO:0000269|PubMed:16460512}; AltName: Full=Golgi alpha-mannosidase II {ECO:0000303|PubMed:16460512}; Short=AMan II; Short=AtGMII {ECO:0000303|PubMed:16460512}; Short=Man II; AltName: Full=Protein hybrid glycosylation 1 {ECO:0000303|PubMed:18408158};	N/A	N/A	N/A	N/A	N/A
SmTc_642	A0A068UKN0_COFCA	1.4e-229	SubName: Full=Uncharacterized protein {ECO:0000313|EMBL:CDP08769.1};	N/A	N/A	N/A	N/A	N/A	N/A	N/A	N/A
SmTc_643	A0A068UGP0_COFCA	1.1e-162	SubName: Full=Uncharacterized protein {ECO:0000313|EMBL:CDP07452.1};	RD19A_ARATH	4.7e-147	RecName: Full=Cysteine proteinase RD19a; Short=RD19; EC=3.4.22.-; Flags: Precursor;	YP_504536.1	1e-27	COG4870	O	Posttranslational modification, protein turnover, chaperones
SmTc_644	A0A068UXA8_COFCA	8.8e-281	SubName: Full=Uncharacterized protein {ECO:0000313|EMBL:CDP12894.1};	N/A	N/A	N/A	YP_005068628.1	5.7e-144	COG0488	R	General function prediction only
SmTc_645	N/A	N/A	N/A	N/A	N/A	N/A	YP_001517187.1	3.1e-31	COG1716	T	Signal transduction mechanisms
SmTc_646	N/A	N/A	N/A	N/A	N/A	N/A	N/A	N/A	N/A	N/A	N/A
SmTc_647	N/A	N/A	N/A	N/A	N/A	N/A	N/A	N/A	N/A	N/A	N/A
SmTc_648	N/A	N/A	N/A	N/A	N/A	N/A	YP_006181369.1	9.8e-34	COG0237	H	Coenzyme transport and metabolism
SmTc_649	N/A	N/A	N/A	N/A	N/A	N/A	YP_004678711.1	4.4e-47	COG2226	H	Coenzyme transport and metabolism
SmTc_650	A0A068UI42_COFCA	5.5e-162	SubName: Full=Uncharacterized protein {ECO:0000313|EMBL:CDP07967.1};	N/A	N/A	N/A	YP_001275252.1	4.5e-52	COG2319	R	General function prediction only
SmTc_651	N/A	N/A	N/A	N/A	N/A	N/A	YP_001996504.1	2.4e-10	COG0724	J	Translation, ribosomal structure and biogenesis
SmTc_652	Q70G78_9SOLN	7.1e-58	SubName: Full=Ribosomal protein S10 {ECO:0000313|EMBL:CAE46641.1};	RT10_PEA	1.3e-50	RecName: Full=Ribosomal protein S10, mitochondrial;	YP_004449448.1	1e-05	COG0051	J	Translation, ribosomal structure and biogenesis
SmTc_653	N/A	N/A	N/A	N/A	N/A	N/A	NP_487505.1	0.0003	COG5635	T	Signal transduction mechanisms
SmTc_654	N/A	N/A	N/A	N/A	N/A	N/A	N/A	N/A	N/A	N/A	N/A
SmTc_655	K4CXI5_SOLLC	1.8e-157	RecName: Full=Formin-like protein {ECO:0000256|RuleBase:RU361260};	N/A	N/A	N/A	N/A	N/A	N/A	N/A	N/A
SmTc_656	N/A	N/A	N/A	N/A	N/A	N/A	N/A	N/A	N/A	N/A	N/A
SmTc_657	A0A068V4B5_COFCA	0	SubName: Full=Uncharacterized protein {ECO:0000313|EMBL:CDP15511.1};	N/A	N/A	N/A	YP_007226090.1	2.6e-164	COG3250	G	Carbohydrate transport and metabolism
SmTc_658	A0A022RC23_ERYGU	1.4e-61	SubName: Full=Uncharacterized protein {ECO:0000313|EMBL:EYU37806.1};	N/A	N/A	N/A	NP_869435.1	4.7e-09	COG0724	J	Translation, ribosomal structure and biogenesis
SmTc_659	A0A068U749_COFCA	1.6e-164	SubName: Full=Uncharacterized protein {ECO:0000313|EMBL:CDP04117.1};	N/A	N/A	N/A	YP_003388968.1	9.5e-74	COG1577	I	Lipid transport and metabolism
SmTc_660	I3SRW3_LOTJA	2.5e-43	RecName: Full=60S ribosomal protein L36 {ECO:0000256|RuleBase:RU000665};	N/A	N/A	N/A	N/A	N/A	N/A	N/A	N/A
SmTc_661	N/A	N/A	N/A	N/A	N/A	N/A	N/A	N/A	N/A	N/A	N/A
SmTc_662	N/A	N/A	N/A	N/A	N/A	N/A	YP_003380380.1	8.3e-45	COG0446	I	Lipid transport and metabolism
SmTc_663	S5MIM3_CAMSI	4.6e-128	SubName: Full=Catechol-O-methyltransferase {ECO:0000313|EMBL:AGR51164.1};	N/A	N/A	N/A	YP_007108508.1	2.9e-47	COG4122	R	General function prediction only
SmTc_664	N/A	N/A	N/A	N/A	N/A	N/A	N/A	N/A	N/A	N/A	N/A
SmTc_665	N/A	N/A	N/A	N/A	N/A	N/A	YP_003709088.1	8.9e-11	COG0724	J	Translation, ribosomal structure and biogenesis
SmTc_666	N/A	N/A	N/A	N/A	N/A	N/A	N/A	N/A	N/A	N/A	N/A
SmTc_667	I1HPI6_BRADI	9.4e-139	SubName: Full=Uncharacterized protein {ECO:0000313|EMBL:KQK08788.1, ECO:0000313|EnsemblPlants:BRADI2G43880.1};	N/A	N/A	N/A	N/A	N/A	N/A	N/A	N/A
SmTc_668	A0A068UQT5_COFCA	2.3e-195	SubName: Full=Uncharacterized protein {ECO:0000313|EMBL:CDP10614.1};	N/A	N/A	N/A	N/A	N/A	N/A	N/A	N/A
SmTc_669	N/A	N/A	N/A	N/A	N/A	N/A	N/A	N/A	N/A	N/A	N/A
SmTc_670	N/A	N/A	N/A	N/A	N/A	N/A	N/A	N/A	N/A	N/A	N/A
SmTc_671	N/A	N/A	N/A	N/A	N/A	N/A	N/A	N/A	N/A	N/A	N/A
SmTc_672	N/A	N/A	N/A	N/A	N/A	N/A	N/A	N/A	N/A	N/A	N/A
SmTc_673	A0A068TPT2_COFCA	2.4e-138	SubName: Full=Uncharacterized protein {ECO:0000313|EMBL:CDO98042.1};	PDX12_ARATH	6.2e-120	RecName: Full=Pyridoxal 5'-phosphate synthase-like subunit PDX1.2; Short=AtPDX1.2; Short=AtPDX1;3;	YP_005440600.1	5.5e-87	COG0214	H	Coenzyme transport and metabolism
SmTc_674	A0A068VGM4_COFCA	1.8e-105	SubName: Full=Uncharacterized protein {ECO:0000313|EMBL:CDP19876.1};	LUL4_ARATH	1.1e-75	RecName: Full=Probable E3 ubiquitin-protein ligase LUL4; EC=6.3.2.-; AltName: Full=Protein LOG2-LIKE UBIQUITIN LIGASE 4; AltName: Full=RING finger protein 208;	N/A	N/A	N/A	N/A	N/A
SmTc_675	Q9AR00_SOLLC	3e-132	SubName: Full=PSTVd RNA-biding protein, Virp1 {ECO:0000313|EMBL:CAC33451.1}; SubName: Full=PSTVd RNA-binding protein Virp1a {ECO:0000313|EMBL:AAG13810.1}; SubName: Full=PSTVd RNA-binding protein Virp1b {ECO:0000313|EMBL:AAG13811.1}; SubName: Full=PSTVd RNA-binding protein Virp1c {ECO:0000313|EMBL:AAG13812.1}; SubName: Full=PSTVd RNA-binding protein Virp1d {ECO:0000313|EMBL:AAG13813.1};	N/A	N/A	N/A	N/A	N/A	N/A	N/A	N/A
SmTc_676	N/A	N/A	N/A	N/A	N/A	N/A	N/A	N/A	N/A	N/A	N/A
SmTc_677	N/A	N/A	N/A	N/A	N/A	N/A	NP_969385.1	1.3e-147	COG1132	V	Defense mechanisms
SmTc_678	N/A	N/A	N/A	N/A	N/A	N/A	NP_969385.1	5e-34	COG1132	V	Defense mechanisms
SmTc_679	N/A	N/A	N/A	N/A	N/A	N/A	N/A	N/A	N/A	N/A	N/A
SmTc_680	F4K007_ARATH	1.4e-135	SubName: Full=Luminal-binding protein 2 {ECO:0000313|EMBL:AED94756.1};	N/A	N/A	N/A	YP_673244.1	1.2e-70	COG0443	O	Posttranslational modification, protein turnover, chaperones
SmTc_681	A0A068UV97_COFCA	1.3e-290	SubName: Full=Uncharacterized protein {ECO:0000313|EMBL:CDP12192.1};	N/A	N/A	N/A	YP_004863660.1	1e-26	COG0457	R	General function prediction only
SmTc_682	A0A068UWZ6_COFCA	1.2e-106	SubName: Full=Uncharacterized protein {ECO:0000313|EMBL:CDP13065.1};	N/A	N/A	N/A	N/A	N/A	N/A	N/A	N/A
SmTc_683	N/A	N/A	N/A	N/A	N/A	N/A	YP_001179193.1	3.5e-55	COG5434	G	Carbohydrate transport and metabolism
SmTc_684	A0A0K9PQU4_ZOSMR	1.5e-24	SubName: Full=60S acidic ribosomal protein family {ECO:0000313|EMBL:KMZ71329.1};	N/A	N/A	N/A	N/A	N/A	N/A	N/A	N/A
SmTc_685	A0A022QRB7_ERYGU	1.3e-55	SubName: Full=Uncharacterized protein {ECO:0000313|EMBL:EYU30129.1};	N/A	N/A	N/A	N/A	N/A	N/A	N/A	N/A
SmTc_686	A0A0J8CNZ4_BETVU	6.4e-07	SubName: Full=Uncharacterized protein {ECO:0000313|EMBL:KMT15470.1};	N/A	N/A	N/A	N/A	N/A	N/A	N/A	N/A
SmTc_687	H3JU07_TOBAC	0	SubName: Full=Peptidyl serine alpha-galactosyltransferase {ECO:0000313|EMBL:BAL63045.1};	N/A	N/A	N/A	N/A	N/A	N/A	N/A	N/A
SmTc_688	A0A0D3ACW2_BRAOL	2.6e-20	SubName: Full=Uncharacterized protein {ECO:0000313|EnsemblPlants:Bo1g121610.1};	N/A	N/A	N/A	N/A	N/A	N/A	N/A	N/A
SmTc_689	N/A	N/A	N/A	N/A	N/A	N/A	N/A	N/A	N/A	N/A	N/A
SmTc_690	N/A	N/A	N/A	N/A	N/A	N/A	N/A	N/A	N/A	N/A	N/A
SmTc_691	M5W7W0_PRUPE	9.3e-56	SubName: Full=Uncharacterized protein {ECO:0000313|EMBL:EMJ09401.1};	WRK13_ARATH	1.4e-40	RecName: Full=Probable WRKY transcription factor 13; AltName: Full=WRKY DNA-binding protein 13;	N/A	N/A	N/A	N/A	N/A
SmTc_692	N/A	N/A	N/A	N/A	N/A	N/A	YP_744604.1	1e-221	COG0620	E	Amino acid transport and metabolism
SmTc_693	A0A068UD43_COFCA	3.5e-189	SubName: Full=Uncharacterized protein {ECO:0000313|EMBL:CDP06104.1};	ODPB3_ARATH	1.6e-180	RecName: Full=Pyruvate dehydrogenase E1 component subunit beta-3, chloroplastic; EC=1.2.4.1; Flags: Precursor;	NP_680995.1	1.4e-139	COG0022	C	Energy production and conversion
SmTc_694	A0A068UY47_COFCA	2e-111	SubName: Full=Uncharacterized protein {ECO:0000313|EMBL:CDP13182.1};	N/A	N/A	N/A	N/A	N/A	N/A	N/A	N/A
SmTc_695	N/A	N/A	N/A	N/A	N/A	N/A	N/A	N/A	N/A	N/A	N/A
SmTc_696	A0A068TUT8_COFCA	2.3e-104	SubName: Full=Uncharacterized protein {ECO:0000313|EMBL:CDO99108.1};	N/A	N/A	N/A	YP_007058053.1	9.2e-10	COG1791	E	Amino acid transport and metabolism
SmTc_697	A0A068UVY7_COFCA	2.4e-32	SubName: Full=Uncharacterized protein {ECO:0000313|EMBL:CDP11768.1};	CDI8_ARATH	1.4e-18	RecName: Full=Cadmium-induced protein AS8;	N/A	N/A	N/A	N/A	N/A
SmTc_698	N/A	N/A	N/A	N/A	N/A	N/A	YP_634186.1	6e-07	COG0326	O	Posttranslational modification, protein turnover, chaperones
SmTc_699	N/A	N/A	N/A	N/A	N/A	N/A	N/A	N/A	N/A	N/A	N/A
SmTc_700	N/A	N/A	N/A	N/A	N/A	N/A	N/A	N/A	N/A	N/A	N/A
SmTc_701	N/A	N/A	N/A	N/A	N/A	N/A	YP_004969746.1	2.8e-29	COG0277	C	Energy production and conversion
SmTc_702	A0A059CQT4_EUCGR	2.1e-115	RecName: Full=Proteasome subunit beta type {ECO:0000256|RuleBase:RU004203}; EC=3.4.25.1 {ECO:0000256|RuleBase:RU004203};	N/A	N/A	N/A	YP_006863820.1	3e-21	COG0638	O	Posttranslational modification, protein turnover, chaperones
SmTc_703	N/A	N/A	N/A	N/A	N/A	N/A	N/A	N/A	N/A	N/A	N/A
SmTc_704	N/A	N/A	N/A	N/A	N/A	N/A	N/A	N/A	N/A	N/A	N/A
SmTc_705	N/A	N/A	N/A	N/A	N/A	N/A	YP_007142027.1	2.5e-247	COG0443	O	Posttranslational modification, protein turnover, chaperones
SmTc_706	N/A	N/A	N/A	N/A	N/A	N/A	N/A	N/A	N/A	N/A	N/A
SmTc_707	I1KFQ5_SOYBN	9e-05	SubName: Full=Uncharacterized protein {ECO:0000313|EMBL:KRH56319.1, ECO:0000313|EnsemblPlants:GLYMA06G47490.1};	N/A	N/A	N/A	N/A	N/A	N/A	N/A	N/A
SmTc_708	K4CN59_SOLLC	3.8e-220	SubName: Full=Uncharacterized protein {ECO:0000313|EnsemblPlants:Solyc08g076990.2.1};	ARGE_ARATH	8.3e-201	RecName: Full=Acetylornithine deacetylase; EC=3.5.1.16; AltName: Full=N-acetylornithinase; Short=AO; Short=Acetylornithinase; Short=NAO;	YP_628536.1	7.3e-67	COG0624	E	Amino acid transport and metabolism
SmTc_709	N/A	N/A	N/A	N/A	N/A	N/A	N/A	N/A	N/A	N/A	N/A
SmTc_710	N/A	N/A	N/A	N/A	N/A	N/A	YP_007149233.1	2.7e-126	COG3914	O	Posttranslational modification, protein turnover, chaperones
SmTc_711	F6HF05_VITVI	1.6e-58	SubName: Full=Putative uncharacterized protein {ECO:0000313|EMBL:CCB51097.1};	N/A	N/A	N/A	N/A	N/A	N/A	N/A	N/A
SmTc_712	A0A068V193_COFCA	3.2e-146	SubName: Full=Uncharacterized protein {ECO:0000313|EMBL:CDP14322.1};	N/A	N/A	N/A	YP_005071538.1	6e-17	COG3621	R	General function prediction only
SmTc_713	A0A068UF76_COFCA	1.2e-181	SubName: Full=Uncharacterized protein {ECO:0000313|EMBL:CDP07180.1};	N/A	N/A	N/A	N/A	N/A	N/A	N/A	N/A
SmTc_714	K4CRG7_SOLLC	5.2e-56	SubName: Full=Uncharacterized protein {ECO:0000313|EnsemblPlants:Solyc09g011410.2.1};	RH33_ARATH	2.3e-18	RecName: Full=Putative DEAD-box ATP-dependent RNA helicase 33; EC=3.6.4.13;	N/A	N/A	N/A	N/A	N/A
SmTc_715	N/A	N/A	N/A	N/A	N/A	N/A	N/A	N/A	N/A	N/A	N/A
SmTc_716	N/A	N/A	N/A	N/A	N/A	N/A	N/A	N/A	N/A	N/A	N/A
SmTc_717	A0A059BHL5_EUCGR	1.6e-71	SubName: Full=Uncharacterized protein {ECO:0000313|EMBL:KCW65371.1};	ATP5H_ARATH	8e-70	RecName: Full=ATP synthase subunit d, mitochondrial; Short=ATPase subunit d;	N/A	N/A	N/A	N/A	N/A
SmTc_718	N/A	N/A	N/A	N/A	N/A	N/A	N/A	N/A	N/A	N/A	N/A
SmTc_719	A0A068UXL7_COFCA	1.2e-118	SubName: Full=Uncharacterized protein {ECO:0000313|EMBL:CDP13047.1};	N/A	N/A	N/A	N/A	N/A	N/A	N/A	N/A
SmTc_720	N/A	N/A	N/A	N/A	N/A	N/A	N/A	N/A	N/A	N/A	N/A
SmTc_721	A0A068UIE4_COFCA	7e-44	SubName: Full=Uncharacterized protein {ECO:0000313|EMBL:CDP08305.1};	WRK50_ARATH	6.1e-34	RecName: Full=Probable WRKY transcription factor 50; AltName: Full=WRKY DNA-binding protein 50;	N/A	N/A	N/A	N/A	N/A
SmTc_722	N/A	N/A	N/A	N/A	N/A	N/A	NP_070800.1	3.4e-92	COG1222	O	Posttranslational modification, protein turnover, chaperones
SmTc_723	N/A	N/A	N/A	N/A	N/A	N/A	N/A	N/A	N/A	N/A	N/A
SmTc_724	G9HTF5_NICAT	8.8e-65	SubName: Full=Spermidine hydroxycinnamoyl transferase {ECO:0000313|EMBL:AET80686.1};	N/A	N/A	N/A	N/A	N/A	N/A	N/A	N/A
SmTc_725	A0A068UKI5_COFCA	3.5e-168	RecName: Full=Glycosyltransferase {ECO:0000256|RuleBase:RU362057}; EC=2.4.1.- {ECO:0000256|RuleBase:RU362057};	N/A	N/A	N/A	N/A	N/A	N/A	N/A	N/A
SmTc_726	U5FXN3_POPTR	4.4e-20	SubName: Full=Uncharacterized protein {ECO:0000313|EMBL:ERP55993.1};	N/A	N/A	N/A	N/A	N/A	N/A	N/A	N/A
SmTc_727	A0A068U385_COFCA	2.8e-119	SubName: Full=Uncharacterized protein {ECO:0000313|EMBL:CDP02971.1};	VDAC4_ARATH	2.3e-94	RecName: Full=Mitochondrial outer membrane protein porin 4; AltName: Full=Voltage-dependent anion-selective channel protein 4; Short=AtVDAC4; Short=VDAC-4;	N/A	N/A	N/A	N/A	N/A
SmTc_728	N/A	N/A	N/A	N/A	N/A	N/A	YP_002490578.1	7.3e-86	COG0297	G	Carbohydrate transport and metabolism
SmTc_729	A0A068TUC8_COFCA	6.8e-262	SubName: Full=Uncharacterized protein {ECO:0000313|EMBL:CDO99627.1};	N/A	N/A	N/A	N/A	N/A	N/A	N/A	N/A
SmTc_730	N/A	N/A	N/A	N/A	N/A	N/A	N/A	N/A	N/A	N/A	N/A
SmTc_731	A0A0E0M8I0_ORYPU	2.7e-75	SubName: Full=Uncharacterized protein {ECO:0000313|EnsemblPlants:OPUNC10G10970.1};	N/A	N/A	N/A	YP_003669421.1	7.6e-35	COG0093	J	Translation, ribosomal structure and biogenesis
SmTc_732	A0A068TXH4_COFCA	2.6e-181	SubName: Full=Uncharacterized protein {ECO:0000313|EMBL:CDP01015.1};	N/A	N/A	N/A	N/A	N/A	N/A	N/A	N/A
SmTc_733	A0A022QGU4_ERYGU	1e-177	RecName: Full=Serine/threonine-protein phosphatase {ECO:0000256|RuleBase:RU004273}; EC=3.1.3.16 {ECO:0000256|RuleBase:RU004273};	N/A	N/A	N/A	YP_003542340.1	6.4e-28	COG0639	T	Signal transduction mechanisms
SmTc_734	A0A068V8L3_COFCA	5.2e-244	RecName: Full=Poly [ADP-ribose] polymerase {ECO:0000256|RuleBase:RU362114}; Short=PARP {ECO:0000256|RuleBase:RU362114}; EC=2.4.2.30 {ECO:0000256|RuleBase:RU362114};	PARP2_ARATH	2.1e-218	RecName: Full=Poly [ADP-ribose] polymerase 2; Short=PARP-2; EC=2.4.2.30; AltName: Full=NAD(+) ADP-ribosyltransferase 2; Short=ADPRT-2; AltName: Full=Poly[ADP-ribose] synthase 2;	YP_001547522.1	3.6e-16	COG3831	K	Transcription
SmTc_735	Q96416_DIGLA	7.6e-78	RecName: Full=Peptidyl-prolyl cis-trans isomerase {ECO:0000256|RuleBase:RU000493}; EC=5.2.1.8 {ECO:0000256|RuleBase:RU000493};	N/A	N/A	N/A	YP_005366669.1	1.1e-68	COG0652	O	Posttranslational modification, protein turnover, chaperones
SmTc_736	N/A	N/A	N/A	N/A	N/A	N/A	N/A	N/A	N/A	N/A	N/A
SmTc_737	F6HLW1_VITVI	0	SubName: Full=Putative uncharacterized protein {ECO:0000313|EMBL:CCB55836.1};	N/A	N/A	N/A	N/A	N/A	N/A	N/A	N/A
SmTc_738	B9S1A3_RICCO	1.5e-48	SubName: Full=Bromodomain-containing protein, putative {ECO:0000313|EMBL:EEF42745.1}; EC=2.3.1.48 {ECO:0000313|EMBL:EEF42745.1};	GTE12_ARATH	5.3e-27	RecName: Full=Transcription factor GTE12; AltName: Full=Bromodomain-containing protein GTE12; AltName: Full=Protein GLOBAL TRANSCRIPTION FACTOR GROUP E12;	N/A	N/A	N/A	N/A	N/A
SmTc_739	N/A	N/A	N/A	N/A	N/A	N/A	N/A	N/A	N/A	N/A	N/A
SmTc_740	N/A	N/A	N/A	N/A	N/A	N/A	YP_005270382.1	5.7e-175	COG0474	P	Inorganic ion transport and metabolism
SmTc_741	N/A	N/A	N/A	N/A	N/A	N/A	N/A	N/A	N/A	N/A	N/A
SmTc_742	N/A	N/A	N/A	ROC1_SPIOL	1.3e-07	RecName: Full=28 kDa ribonucleoprotein, chloroplastic; Short=28RNP;	YP_001817832.1	2e-06	COG0724	J	Translation, ribosomal structure and biogenesis
SmTc_743	A0A068V3K9_COFCA	0	SubName: Full=Uncharacterized protein {ECO:0000313|EMBL:CDP15206.1};	N/A	N/A	N/A	YP_360693.1	1.4e-09	COG0006	E	Amino acid transport and metabolism
SmTc_744	Q1XIS7_GENLU	2.1e-130	SubName: Full=Isopentenyl pyrophosphate isomerase {ECO:0000313|EMBL:BAE92733.1};	N/A	N/A	N/A	YP_001192624.1	5.1e-25	COG1443	I	Lipid transport and metabolism
SmTc_745	N/A	N/A	N/A	N/A	N/A	N/A	N/A	N/A	N/A	N/A	N/A
SmTc_746	N/A	N/A	N/A	N/A	N/A	N/A	N/A	N/A	N/A	N/A	N/A
SmTc_747	N/A	N/A	N/A	N/A	N/A	N/A	YP_004919129.1	2.6e-83	COG0277	C	Energy production and conversion
SmTc_748	N/A	N/A	N/A	N/A	N/A	N/A	N/A	N/A	N/A	N/A	N/A
SmTc_749	A0A068TR56_COFCA	7.5e-35	SubName: Full=Uncharacterized protein {ECO:0000313|EMBL:CDO98439.1};	N/A	N/A	N/A	N/A	N/A	N/A	N/A	N/A
SmTc_750	A0A068TVX7_COFCA	0	SubName: Full=Uncharacterized protein {ECO:0000313|EMBL:CDP00104.1};	AP3BA_ARATH	5.7e-261	RecName: Full=AP3-complex subunit beta-A; AltName: Full=Adaptor protein complex AP-3 subunit beta-A; AltName: Full=Adaptor-related protein complex 3 subunit beta-A; AltName: Full=Beta-3B-adaptin; AltName: Full=Clathrin assembly protein complex 3 beta-A large chain; AltName: Full=Protein-affected trafficking 2;	N/A	N/A	N/A	N/A	N/A
SmTc_751	N/A	N/A	N/A	N/A	N/A	N/A	N/A	N/A	N/A	N/A	N/A
SmTc_752	A0A068U3R4_COFCA	1.2e-94	RecName: Full=Protein YIPF {ECO:0000256|RuleBase:RU361264};	N/A	N/A	N/A	N/A	N/A	N/A	N/A	N/A
SmTc_753	A0A068UVV0_COFCA	6.8e-45	SubName: Full=Uncharacterized protein {ECO:0000313|EMBL:CDP11713.1};	N/A	N/A	N/A	N/A	N/A	N/A	N/A	N/A
SmTc_754	N/A	N/A	N/A	N/A	N/A	N/A	N/A	N/A	N/A	N/A	N/A
SmTc_755	N/A	N/A	N/A	N/A	N/A	N/A	NP_613538.1	9.2e-35	COG0197	J	Translation, ribosomal structure and biogenesis
SmTc_756	N/A	N/A	N/A	N/A	N/A	N/A	N/A	N/A	N/A	N/A	N/A
SmTc_757	A0A089G093_9GENT	6.6e-242	SubName: Full=1-hydroxy-2-methyl-2-(E)-butenyl-4-diphosphate reductase {ECO:0000313|EMBL:AIP91968.1};	ISPH_ARATH	8.4e-207	RecName: Full=4-hydroxy-3-methylbut-2-enyl diphosphate reductase, chloroplastic; EC=1.17.1.2; AltName: Full=Protein CHLOROPLAST BIOGENESIS 6; Flags: Precursor;	YP_007079565.1	2.7e-152	COG0761	I	Lipid transport and metabolism
SmTc_758	N/A	N/A	N/A	N/A	N/A	N/A	N/A	N/A	N/A	N/A	N/A
SmTc_759	A0A068UQ42_COFCA	7.8e-303	SubName: Full=Uncharacterized protein {ECO:0000313|EMBL:CDP10442.1};	N/A	N/A	N/A	N/A	N/A	N/A	N/A	N/A
SmTc_760	A0A068TUN2_COFCA	9.6e-165	SubName: Full=Uncharacterized protein {ECO:0000313|EMBL:CDO99712.1};	N/A	N/A	N/A	YP_875301.1	1.6e-44	COG1635	H	Coenzyme transport and metabolism
SmTc_761	A1E0B4_RUBCO	3.2e-235	SubName: Full=Calcium-dependent protein kinase 2 {ECO:0000313|EMBL:ABK79680.2};	N/A	N/A	N/A	YP_001535685.1	4.6e-21	COG0515	T	Signal transduction mechanisms
SmTc_762	N/A	N/A	N/A	N/A	N/A	N/A	YP_001012692.1	3e-158	COG1245	J	Translation, ribosomal structure and biogenesis
SmTc_763	N/A	N/A	N/A	N/A	N/A	N/A	N/A	N/A	N/A	N/A	N/A
SmTc_764	I1NXI0_ORYGL	4.8e-13	SubName: Full=Uncharacterized protein {ECO:0000313|EnsemblPlants:ORGLA02G0043600.1};	N/A	N/A	N/A	YP_004089966.1	7e-09	COG5272	O	Posttranslational modification, protein turnover, chaperones
SmTc_765	N/A	N/A	N/A	N/A	N/A	N/A	N/A	N/A	N/A	N/A	N/A
SmTc_766	K4BIS2_SOLLC	6.1e-253	RecName: Full=Signal recognition particle subunit SRP68 {ECO:0000256|PIRNR:PIRNR038995}; Short=SRP68 {ECO:0000256|PIRNR:PIRNR038995};	N/A	N/A	N/A	N/A	N/A	N/A	N/A	N/A
SmTc_767	B9SQB9_RICCO	4.3e-30	SubName: Full=Ran-binding protein, putative {ECO:0000313|EMBL:EEF34195.1};	N/A	N/A	N/A	N/A	N/A	N/A	N/A	N/A
SmTc_768	A0A061GI24_THECC	5.3e-72	SubName: Full=NUP50 protein, putative {ECO:0000313|EMBL:EOY26694.1};	NU50A_ARATH	1.2e-62	RecName: Full=Nuclear pore complex protein NUP50A {ECO:0000303|PubMed:21189294}; AltName: Full=Nucleoporin 50A;	N/A	N/A	N/A	N/A	N/A
SmTc_769	N/A	N/A	N/A	N/A	N/A	N/A	N/A	N/A	N/A	N/A	N/A
SmTc_770	A0A022QFB9_ERYGU	1.8e-219	SubName: Full=Uncharacterized protein {ECO:0000313|EMBL:EYU27392.1};	TAF6_ARATH	2.8e-177	RecName: Full=Transcription initiation factor TFIID subunit 6; AltName: Full=Protein EMBRYO DEFECTIVE 2781; AltName: Full=TATA box associated factor II 59; AltName: Full=TBP-associated factor 6; Short=AtTAF6; AltName: Full=Transcription initiation factor TFIID subunit D5;	YP_007140600.1	8.4e-84	COG0206	D	Cell cycle control, cell division, chromosome partitioning
SmTc_771	N/A	N/A	N/A	N/A	N/A	N/A	N/A	N/A	N/A	N/A	N/A
SmTc_772	N/A	N/A	N/A	N/A	N/A	N/A	N/A	N/A	N/A	N/A	N/A
SmTc_773	N/A	N/A	N/A	N/A	N/A	N/A	N/A	N/A	N/A	N/A	N/A
SmTc_774	N/A	N/A	N/A	N/A	N/A	N/A	N/A	N/A	N/A	N/A	N/A
SmTc_775	A4ZKM5_COFCA	1.2e-238	SubName: Full=P-coumaroyl quinate/shikimate 3'-hydroxylase {ECO:0000313|EMBL:ABO77958.1};	C98A3_ARATH	8.7e-212	RecName: Full=Cytochrome P450 98A3; EC=1.14.-.-; AltName: Full=Protein REDUCED EPIDERMAL FLUORESCENCE 8; AltName: Full=p-coumaroylshikimate/quinate 3'-hydrolxylase; Short=C3'H;	N/A	N/A	N/A	N/A	N/A
SmTc_776	V4UD02_9ROSI	2e-26	SubName: Full=Uncharacterized protein {ECO:0000313|EMBL:ESR37164.1};	N/A	N/A	N/A	N/A	N/A	N/A	N/A	N/A
SmTc_777	N/A	N/A	N/A	N/A	N/A	N/A	N/A	N/A	N/A	N/A	N/A
SmTc_778	M1A0V4_SOLTU	1.1e-168	SubName: Full=Uncharacterized protein {ECO:0000313|EnsemblPlants:PGSC0003DMT400012194};	N/A	N/A	N/A	N/A	N/A	N/A	N/A	N/A
SmTc_779	M1BWW8_SOLTU	1.3e-74	SubName: Full=Uncharacterized protein {ECO:0000313|EnsemblPlants:PGSC0003DMT400054809};	N/A	N/A	N/A	N/A	N/A	N/A	N/A	N/A
SmTc_780	N/A	N/A	N/A	N/A	N/A	N/A	N/A	N/A	N/A	N/A	N/A
SmTc_781	N/A	N/A	N/A	N/A	N/A	N/A	N/A	N/A	N/A	N/A	N/A
SmTc_782	A0A068TLA1_COFCA	0	SubName: Full=Uncharacterized protein {ECO:0000313|EMBL:CDO97016.1};	N/A	N/A	N/A	N/A	N/A	N/A	N/A	N/A
SmTc_783	N/A	N/A	N/A	N/A	N/A	N/A	N/A	N/A	N/A	N/A	N/A
SmTc_784	A0A068UFT4_COFCA	8.8e-300	SubName: Full=Uncharacterized protein {ECO:0000313|EMBL:CDP07054.1};	N/A	N/A	N/A	YP_422922.1	1.3e-95	COG0488	R	General function prediction only
SmTc_785	A0A061FAS4_THECC	4.1e-231	SubName: Full=Peptidyl-prolyl cis-trans isomerase G isoform 1 {ECO:0000313|EMBL:EOY14008.1};	N/A	N/A	N/A	N/A	N/A	N/A	N/A	N/A
SmTc_786	N/A	N/A	N/A	N/A	N/A	N/A	N/A	N/A	N/A	N/A	N/A
SmTc_787	N/A	N/A	N/A	N/A	N/A	N/A	N/A	N/A	N/A	N/A	N/A
SmTc_788	N/A	N/A	N/A	N/A	N/A	N/A	YP_001840473.1	1.9e-11	COG3832	S	Function unknown
SmTc_789	N/A	N/A	N/A	N/A	N/A	N/A	NP_602979.1	1.4e-25	COG2183	K	Transcription
SmTc_790	N/A	N/A	N/A	N/A	N/A	N/A	NP_487917.1	6.9e-14	COG0515	T	Signal transduction mechanisms
SmTc_791	A0A068V0Y3_COFCA	2.8e-65	SubName: Full=Uncharacterized protein {ECO:0000313|EMBL:CDP14460.1};	N/A	N/A	N/A	N/A	N/A	N/A	N/A	N/A
SmTc_792	U5G2F8_POPTR	4.3e-93	SubName: Full=Uncharacterized protein {ECO:0000313|EMBL:ERP57683.1};	N/A	N/A	N/A	N/A	N/A	N/A	N/A	N/A
SmTc_793	N/A	N/A	N/A	N/A	N/A	N/A	YP_004173878.1	3.4e-151	COG0137	E	Amino acid transport and metabolism
SmTc_794	N/A	N/A	N/A	N/A	N/A	N/A	YP_004582066.1	4.6e-09	COG0484	O	Posttranslational modification, protein turnover, chaperones
SmTc_795	N/A	N/A	N/A	N/A	N/A	N/A	N/A	N/A	N/A	N/A	N/A
SmTc_796	N/A	N/A	N/A	N/A	N/A	N/A	N/A	N/A	N/A	N/A	N/A
SmTc_797	M1BC74_SOLTU	4.5e-24	SubName: Full=Uncharacterized protein {ECO:0000313|EnsemblPlants:PGSC0003DMT400041922};	N/A	N/A	N/A	N/A	N/A	N/A	N/A	N/A
SmTc_798	A0A068V0N0_COFCA	4e-66	SubName: Full=Uncharacterized protein {ECO:0000313|EMBL:CDP14176.1};	FAX1_ARATH	2.3e-55	RecName: Full=Protein FATTY ACID EXPORT 1, chloroplastic {ECO:0000303|PubMed:25646734}; Short=At-FAX1 {ECO:0000303|PubMed:25646734}; Flags: Precursor;	N/A	N/A	N/A	N/A	N/A
SmTc_799	A0A068UAM5_COFCA	0	SubName: Full=Uncharacterized protein {ECO:0000313|EMBL:CDP05615.1};	N/A	N/A	N/A	YP_003889345.1	0.00034	COG4886	K	Transcription
SmTc_800	N/A	N/A	N/A	N/A	N/A	N/A	N/A	N/A	N/A	N/A	N/A
SmTc_801	N/A	N/A	N/A	N/A	N/A	N/A	N/A	N/A	N/A	N/A	N/A
SmTc_802	A0A068UHI2_COFCA	2e-57	SubName: Full=Uncharacterized protein {ECO:0000313|EMBL:CDP07687.1};	N/A	N/A	N/A	N/A	N/A	N/A	N/A	N/A
SmTc_803	A0A068TLG8_COFCA	6.3e-130	SubName: Full=Uncharacterized protein {ECO:0000313|EMBL:CDO96759.1};	N/A	N/A	N/A	N/A	N/A	N/A	N/A	N/A
SmTc_804	A0A068U673_COFCA	3.5e-93	SubName: Full=Uncharacterized protein {ECO:0000313|EMBL:CDP04011.1};	N/A	N/A	N/A	YP_003125038.1	1.8e-25	COG2905	T	Signal transduction mechanisms
SmTc_805	A0A076FL87_9DIPS	4.7e-230	RecName: Full=ATP synthase subunit alpha, chloroplastic {ECO:0000256|RuleBase:RU004286}; EC=3.6.3.14 {ECO:0000256|RuleBase:RU004286}; Flags: Fragment;	ATPA_MANES	3.4e-230	RecName: Full=ATP synthase subunit alpha, chloroplastic {ECO:0000255|HAMAP-Rule:MF_01346}; EC=3.6.3.14 {ECO:0000255|HAMAP-Rule:MF_01346}; AltName: Full=ATP synthase F1 sector subunit alpha {ECO:0000255|HAMAP-Rule:MF_01346}; AltName: Full=F-ATPase subunit alpha {ECO:0000255|HAMAP-Rule:MF_01346};	YP_007114745.1	1.4e-183	COG0056	C	Energy production and conversion
SmTc_806	M1AJV5_SOLTU	0	SubName: Full=Uncharacterized protein {ECO:0000313|EnsemblPlants:PGSC0003DMT400024306};	N/A	N/A	N/A	N/A	N/A	N/A	N/A	N/A
SmTc_807	A0A059A3I9_EUCGR	7.3e-99	SubName: Full=Uncharacterized protein {ECO:0000313|EMBL:KCW48368.1};	N/A	N/A	N/A	N/A	N/A	N/A	N/A	N/A
SmTc_808	N/A	N/A	N/A	N/A	N/A	N/A	N/A	N/A	N/A	N/A	N/A
SmTc_809	A0A068VBH2_COFCA	1.8e-295	SubName: Full=Uncharacterized protein {ECO:0000313|EMBL:CDP18160.1};	N/A	N/A	N/A	N/A	N/A	N/A	N/A	N/A
SmTc_810	B9S0E4_RICCO	2.1e-210	SubName: Full=Protein phosphatase 2a, regulatory subunit, putative {ECO:0000313|EMBL:EEF42877.1};	N/A	N/A	N/A	N/A	N/A	N/A	N/A	N/A
SmTc_811	N/A	N/A	N/A	N/A	N/A	N/A	N/A	N/A	N/A	N/A	N/A
SmTc_812	N/A	N/A	N/A	N/A	N/A	N/A	N/A	N/A	N/A	N/A	N/A
SmTc_813	N/A	N/A	N/A	N/A	N/A	N/A	N/A	N/A	N/A	N/A	N/A
SmTc_814	A0A022Q2R0_ERYGU	4.5e-190	SubName: Full=Uncharacterized protein {ECO:0000313|EMBL:EYU21458.1};	PDI16_ARATH	6.4e-170	RecName: Full=Protein disulfide isomerase-like 1-6; Short=AtPDIL1-6; EC=5.3.4.1; AltName: Full=Protein disulfide isomerase 4; Short=AtPDI4; AltName: Full=Protein disulfide isomerase-like 3-2; Short=AtPDIL3-2; Flags: Precursor;	YP_003280309.1	9.4e-07	COG3118	O	Posttranslational modification, protein turnover, chaperones
SmTc_815	N/A	N/A	N/A	N/A	N/A	N/A	N/A	N/A	N/A	N/A	N/A
SmTc_816	A0A068U0W1_COFCA	2.1e-150	SubName: Full=Uncharacterized protein {ECO:0000313|EMBL:CDP01804.1};	N/A	N/A	N/A	YP_003395154.1	0.00044	COG5272	O	Posttranslational modification, protein turnover, chaperones
SmTc_817	A0A0D2TX29_GOSRA	9.9e-117	SubName: Full=Uncharacterized protein {ECO:0000313|EMBL:KJB47850.1};	N/A	N/A	N/A	N/A	N/A	N/A	N/A	N/A
SmTc_818	N/A	N/A	N/A	N/A	N/A	N/A	YP_002769877.1	1.9e-150	COG0474	P	Inorganic ion transport and metabolism
SmTc_819	A0A068UFH1_COFCA	0	SubName: Full=Uncharacterized protein {ECO:0000313|EMBL:CDP06378.1};	N/A	N/A	N/A	N/A	N/A	N/A	N/A	N/A
SmTc_820	N/A	N/A	N/A	IF4G_ARATH	1.2e-247	RecName: Full=Eukaryotic translation initiation factor 4G; Short=eIF-4G; Short=eIF4G; AltName: Full=Protein cucumovirus multiplication 2; AltName: Full=Protein synthesis initiation factor 4G;	N/A	N/A	N/A	N/A	N/A
SmTc_821	V4MAH0_EUTSA	1e-99	SubName: Full=Uncharacterized protein {ECO:0000313|EMBL:ESQ28171.1};	N/A	N/A	N/A	N/A	N/A	N/A	N/A	N/A
SmTc_822	A0A0D2ZVE2_BRAOL	1e-22	SubName: Full=Uncharacterized protein {ECO:0000313|EnsemblPlants:Bo01661s020.1};	N/A	N/A	N/A	N/A	N/A	N/A	N/A	N/A
SmTc_823	N/A	N/A	N/A	N/A	N/A	N/A	YP_004576920.1	7e-13	COG1358	J	Translation, ribosomal structure and biogenesis
SmTc_824	N/A	N/A	N/A	N/A	N/A	N/A	NP_280861.1	4.2e-63	COG1204	L	Replication, recombination and repair
SmTc_825	N/A	N/A	N/A	N/A	N/A	N/A	YP_004291291.1	3.6e-08	COG2126	J	Translation, ribosomal structure and biogenesis
SmTc_826	N/A	N/A	N/A	N/A	N/A	N/A	YP_003112168.1	2.8e-20	COG0515	T	Signal transduction mechanisms
SmTc_827	A0A067LJH1_JATCU	1.3e-89	SubName: Full=Uncharacterized protein {ECO:0000313|EMBL:KDP44785.1};	N/A	N/A	N/A	N/A	N/A	N/A	N/A	N/A
SmTc_828	A0A067K3F3_JATCU	2.1e-162	SubName: Full=Uncharacterized protein {ECO:0000313|EMBL:KDP26770.1};	N/A	N/A	N/A	N/A	N/A	N/A	N/A	N/A
SmTc_829	A0A022QLB0_ERYGU	8.1e-121	SubName: Full=Uncharacterized protein {ECO:0000313|EMBL:EYU28394.1};	N/A	N/A	N/A	N/A	N/A	N/A	N/A	N/A
SmTc_830	N/A	N/A	N/A	N/A	N/A	N/A	N/A	N/A	N/A	N/A	N/A
SmTc_831	A0A068UR64_COFCA	1.4e-97	RecName: Full=60S ribosomal protein L6 {ECO:0000256|RuleBase:RU000662};	N/A	N/A	N/A	N/A	N/A	N/A	N/A	N/A
SmTc_832	N/A	N/A	N/A	N/A	N/A	N/A	N/A	N/A	N/A	N/A	N/A
SmTc_833	M5VMN6_PRUPE	1.3e-51	SubName: Full=Uncharacterized protein {ECO:0000313|EMBL:EMJ02454.1};	N/A	N/A	N/A	N/A	N/A	N/A	N/A	N/A
SmTc_834	N/A	N/A	N/A	N/A	N/A	N/A	N/A	N/A	N/A	N/A	N/A
SmTc_835	A0A068U8I3_COFCA	3.6e-73	SubName: Full=Uncharacterized protein {ECO:0000313|EMBL:CDP04612.1};	N/A	N/A	N/A	N/A	N/A	N/A	N/A	N/A
SmTc_836	K4D3K8_SOLLC	0	SubName: Full=Uncharacterized protein {ECO:0000313|EnsemblPlants:Solyc10g084220.1.1};	FRS7_ARATH	7.8e-248	RecName: Full=Protein FAR1-RELATED SEQUENCE 7;	N/A	N/A	N/A	N/A	N/A
SmTc_837	K4BCS0_SOLLC	1.6e-151	SubName: Full=Uncharacterized protein {ECO:0000313|EnsemblPlants:Solyc02g091220.1.1};	N/A	N/A	N/A	YP_004289752.1	5.1e-06	COG1601	J	Translation, ribosomal structure and biogenesis
SmTc_838	A0A090A1D3_GENTR	0	SubName: Full=Sucrose phosphate synthase {ECO:0000313|EMBL:BAP47500.1};	SPSA_SOLTU	0	RecName: Full=Probable sucrose-phosphate synthase; EC=2.4.1.14; AltName: Full=UDP-glucose-fructose-phosphate glucosyltransferase;	N/A	N/A	N/A	N/A	N/A
SmTc_839	M1ARZ3_SOLTU	2.8e-72	RecName: Full=Translation initiation factor IF-3 {ECO:0000256|RuleBase:RU000646};	N/A	N/A	N/A	YP_003888704.1	4.4e-30	COG0290	J	Translation, ribosomal structure and biogenesis
SmTc_840	A0A068U4N6_COFCA	2.6e-270	SubName: Full=Uncharacterized protein {ECO:0000313|EMBL:CDP03242.1};	N/A	N/A	N/A	YP_723483.1	3.9e-138	COG0018	J	Translation, ribosomal structure and biogenesis
SmTc_841	A0A068U1X5_COFCA	9.3e-136	SubName: Full=Uncharacterized protein {ECO:0000313|EMBL:CDP02521.1};	N/A	N/A	N/A	N/A	N/A	N/A	N/A	N/A
SmTc_842	N/A	N/A	N/A	N/A	N/A	N/A	N/A	N/A	N/A	N/A	N/A
SmTc_843	A0A068TQX2_COFCA	1.6e-180	SubName: Full=Uncharacterized protein {ECO:0000313|EMBL:CDO97753.1};	N/A	N/A	N/A	N/A	N/A	N/A	N/A	N/A
SmTc_844	A0A059BJQ0_EUCGR	1.7e-181	SubName: Full=Uncharacterized protein {ECO:0000313|EMBL:KCW66116.1}; Flags: Fragment;	N/A	N/A	N/A	N/A	N/A	N/A	N/A	N/A
SmTc_845	L7NA95_RAUVE	0	SubName: Full=1-hydroxy-2-methyl-2-(E)-butenyl-4-diphosphate synthase {ECO:0000313|EMBL:ADX06907.1};	ISPG_ARATH	0	RecName: Full=4-hydroxy-3-methylbut-2-en-1-yl diphosphate synthase (ferredoxin), chloroplastic; EC=1.17.7.1 {ECO:0000269|PubMed:15650872}; AltName: Full=1-hydroxy-2-methyl-2-(E)-butenyl 4-diphosphate synthase; AltName: Full=Protein CHLOROPLAST BIOGENESIS 4; AltName: Full=Protein CONSTITUTIVE SUBTILISIN 3; Flags: Precursor;	YP_007739.1	1.1e-183	COG0821	I	Lipid transport and metabolism
SmTc_846	F6H0E7_VITVI	3e-71	SubName: Full=Putative uncharacterized protein {ECO:0000313|EMBL:CCB45419.1};	N/A	N/A	N/A	N/A	N/A	N/A	N/A	N/A
SmTc_847	K4B1R2_SOLLC	3.4e-111	SubName: Full=Uncharacterized protein {ECO:0000313|EnsemblPlants:Solyc01g103360.2.1};	N/A	N/A	N/A	YP_005070644.1	1e-32	COG4122	R	General function prediction only
SmTc_848	N/A	N/A	N/A	N/A	N/A	N/A	YP_170224.1	4.9e-40	COG0484	O	Posttranslational modification, protein turnover, chaperones
SmTc_849	N/A	N/A	N/A	CLSY2_ARATH	8.8e-296	RecName: Full=SNF2 domain-containing protein CLASSY 2; AltName: Full=Protein CHROMATIN REMODELING 42;	YP_553652.1	1.2e-16	COG4715	S	Function unknown
SmTc_850	D7LAP9_ARALL	7.8e-103	SubName: Full=2-cys peroxiredoxin, chloroplast {ECO:0000313|EMBL:EFH58999.1};	N/A	N/A	N/A	NP_488681.1	7.4e-82	COG0450	V	Defense mechanisms
SmTc_851	K4BBY2_SOLLC	2.2e-82	SubName: Full=Uncharacterized protein {ECO:0000313|EnsemblPlants:Solyc02g088260.2.1};	N/A	N/A	N/A	N/A	N/A	N/A	N/A	N/A
SmTc_852	F2CTM9_HORVD	1.4e-81	SubName: Full=Predicted protein {ECO:0000313|EMBL:BAJ86200.1}; Flags: Fragment;	N/A	N/A	N/A	YP_003649264.1	8.9e-12	COG2139	J	Translation, ribosomal structure and biogenesis
SmTc_853	N/A	N/A	N/A	N/A	N/A	N/A	N/A	N/A	N/A	N/A	N/A
SmTc_854	A0A022QKU2_ERYGU	3.5e-68	SubName: Full=Uncharacterized protein {ECO:0000313|EMBL:EYU29337.1};	N/A	N/A	N/A	N/A	N/A	N/A	N/A	N/A
SmTc_855	N/A	N/A	N/A	N/A	N/A	N/A	N/A	N/A	N/A	N/A	N/A
SmTc_856	A0A068TLD3_COFCA	1.4e-107	SubName: Full=Uncharacterized protein {ECO:0000313|EMBL:CDO96777.1};	N/A	N/A	N/A	YP_001424629.2	3.8e-09	COG0724	J	Translation, ribosomal structure and biogenesis
SmTc_857	N/A	N/A	N/A	N/A	N/A	N/A	N/A	N/A	N/A	N/A	N/A
SmTc_858	M5WE41_PRUPE	0	SubName: Full=Uncharacterized protein {ECO:0000313|EMBL:EMJ11571.1};	N/A	N/A	N/A	N/A	N/A	N/A	N/A	N/A
SmTc_859	A0A067K530_JATCU	2.5e-25	SubName: Full=Uncharacterized protein {ECO:0000313|EMBL:KDP27365.1};	N/A	N/A	N/A	N/A	N/A	N/A	N/A	N/A
SmTc_860	A0A068U6W3_COFCA	9.7e-206	SubName: Full=Uncharacterized protein {ECO:0000313|EMBL:CDP03358.1};	N/A	N/A	N/A	N/A	N/A	N/A	N/A	N/A
SmTc_861	F6HJL1_VITVI	2.1e-242	SubName: Full=Putative uncharacterized protein {ECO:0000313|EMBL:CCB52555.1};	N/A	N/A	N/A	YP_002297191.1	5.5e-163	COG3200	E	Amino acid transport and metabolism
SmTc_862	A0A068TQT2_COFCA	8.4e-68	SubName: Full=Uncharacterized protein {ECO:0000313|EMBL:CDO98294.1};	SDAF2_ARATH	9.7e-58	RecName: Full=Succinate dehydrogenase assembly factor 2, mitochondrial {ECO:0000305}; Short=SDH assembly factor 2 {ECO:0000305}; Flags: Precursor;	NP_220967.1	3.1e-06	COG2938	O	Posttranslational modification, protein turnover, chaperones
SmTc_863	N/A	N/A	N/A	N/A	N/A	N/A	N/A	N/A	N/A	N/A	N/A
SmTc_864	A0A068UHG5_COFCA	1.1e-65	SubName: Full=Uncharacterized protein {ECO:0000313|EMBL:CDP07083.1};	N/A	N/A	N/A	N/A	N/A	N/A	N/A	N/A
SmTc_865	N/A	N/A	N/A	N/A	N/A	N/A	YP_006921214.1	7e-14	COG2815	M	Cell wall/membrane/envelope biogenesis
SmTc_866	N/A	N/A	N/A	N/A	N/A	N/A	YP_004572412.1	3.5e-34	COG3491	Q	Secondary metabolites biosynthesis, transport and catabolism
SmTc_867	A0A0K9RIT4_SPIOL	3.7e-30	RecName: Full=Eukaryotic translation initiation factor 3 subunit G {ECO:0000256|HAMAP-Rule:MF_03006, ECO:0000256|PIRNR:PIRNR037949}; Short=eIF3g {ECO:0000256|HAMAP-Rule:MF_03006}; AltName: Full=Eukaryotic translation initiation factor 3 RNA-binding subunit {ECO:0000256|HAMAP-Rule:MF_03006}; AltName: Full=Eukaryotic translation initiation factor 3 subunit 4 {ECO:0000256|HAMAP-Rule:MF_03006};	N/A	N/A	N/A	YP_001659601.1	3.6e-06	COG0724	J	Translation, ribosomal structure and biogenesis
SmTc_868	N/A	N/A	N/A	N/A	N/A	N/A	N/A	N/A	N/A	N/A	N/A
SmTc_869	A0A068TML4_COFCA	9.1e-118	SubName: Full=Uncharacterized protein {ECO:0000313|EMBL:CDO97212.1};	N/A	N/A	N/A	YP_003088975.1	5.7e-08	COG4886	K	Transcription
SmTc_870	A0A068V198_COFCA	1e-271	SubName: Full=Uncharacterized protein {ECO:0000313|EMBL:CDP14327.1};	N/A	N/A	N/A	YP_003669183.1	1.1e-84	COG0459	O	Posttranslational modification, protein turnover, chaperones
SmTc_871	N/A	N/A	N/A	N/A	N/A	N/A	N/A	N/A	N/A	N/A	N/A
SmTc_872	A0A068TXP9_COFCA	1.1e-113	SubName: Full=Uncharacterized protein {ECO:0000313|EMBL:CDP01036.1};	FB303_ARATH	1.4e-65	RecName: Full=F-box protein At1g22220;	N/A	N/A	N/A	N/A	N/A
SmTc_873	N/A	N/A	N/A	N/A	N/A	N/A	N/A	N/A	N/A	N/A	N/A
SmTc_874	N/A	N/A	N/A	N/A	N/A	N/A	N/A	N/A	N/A	N/A	N/A
SmTc_875	M1D5G6_SOLTU	3.4e-60	SubName: Full=Uncharacterized protein {ECO:0000313|EnsemblPlants:PGSC0003DMT400082011};	N/A	N/A	N/A	N/A	N/A	N/A	N/A	N/A
SmTc_876	N/A	N/A	N/A	N/A	N/A	N/A	N/A	N/A	N/A	N/A	N/A
SmTc_877	N/A	N/A	N/A	N/A	N/A	N/A	YP_003423595.1	2.1e-40	COG0088	J	Translation, ribosomal structure and biogenesis
SmTc_878	N/A	N/A	N/A	N/A	N/A	N/A	YP_006705297.1	3.5e-14	COG0666	T	Signal transduction mechanisms
SmTc_879	N/A	N/A	N/A	N/A	N/A	N/A	N/A	N/A	N/A	N/A	N/A
SmTc_880	A0A068VBW3_COFCA	2.7e-94	RecName: Full=Peptide deformylase {ECO:0000256|RuleBase:RU362111}; EC=3.5.1.88 {ECO:0000256|RuleBase:RU362111};	DEF1B_SOLLC	8.7e-95	RecName: Full=Peptide deformylase 1B, chloroplastic; Short=PDF 1B; EC=3.5.1.88; AltName: Full=Polypeptide deformylase; Flags: Precursor;	YP_003369267.1	7.5e-33	COG0242	J	Translation, ribosomal structure and biogenesis
SmTc_881	N/A	N/A	N/A	N/A	N/A	N/A	N/A	N/A	N/A	N/A	N/A
SmTc_882	A0A068UQB1_COFCA	4.6e-216	SubName: Full=Uncharacterized protein {ECO:0000313|EMBL:CDP10454.1};	CAP10_ARATH	3.3e-168	RecName: Full=Putative clathrin assembly protein At5g35200;	N/A	N/A	N/A	N/A	N/A
SmTc_883	N/A	N/A	N/A	N/A	N/A	N/A	YP_004775215.1	8.5e-21	COG4886	K	Transcription
SmTc_884	N/A	N/A	N/A	N/A	N/A	N/A	YP_004775215.1	1.4e-22	COG4886	K	Transcription
SmTc_885	J7F3K5_CAMSI	2.5e-41	SubName: Full=TCP transcription factor {ECO:0000313|EMBL:AET97663.1};	TCP24_ARATH	2.2e-31	RecName: Full=Transcription factor TCP24;	N/A	N/A	N/A	N/A	N/A
SmTc_886	N/A	N/A	N/A	N/A	N/A	N/A	N/A	N/A	N/A	N/A	N/A
SmTc_887	N/A	N/A	N/A	N/A	N/A	N/A	N/A	N/A	N/A	N/A	N/A
SmTc_888	N/A	N/A	N/A	N/A	N/A	N/A	N/A	N/A	N/A	N/A	N/A
SmTc_889	N/A	N/A	N/A	N/A	N/A	N/A	N/A	N/A	N/A	N/A	N/A
SmTc_890	S4SLL7_ACTCH	3.5e-254	SubName: Full=Sucrose transport protein {ECO:0000313|EMBL:AFO84088.1};	N/A	N/A	N/A	YP_007072252.1	8.1e-14	COG2211	G	Carbohydrate transport and metabolism
SmTc_891	N/A	N/A	N/A	N/A	N/A	N/A	YP_001516278.1	0	COG0542	O	Posttranslational modification, protein turnover, chaperones
SmTc_892	A0A022PYG8_ERYGU	1.4e-115	RecName: Full=Triosephosphate isomerase {ECO:0000256|RuleBase:RU000517}; EC=5.3.1.1 {ECO:0000256|RuleBase:RU000517};	N/A	N/A	N/A	YP_002016227.1	5.8e-50	COG0149	G	Carbohydrate transport and metabolism
SmTc_893	A0A068VGS7_COFCA	0	RecName: Full=Serine/threonine-protein kinase {ECO:0000256|PIRNR:PIRNR000641}; EC=2.7.11.1 {ECO:0000256|PIRNR:PIRNR000641};	N/A	N/A	N/A	N/A	N/A	N/A	N/A	N/A
SmTc_894	A0A068TWY2_COFCA	2.6e-115	RecName: Full=Glycosyltransferase {ECO:0000256|RuleBase:RU362057}; EC=2.4.1.- {ECO:0000256|RuleBase:RU362057};	N/A	N/A	N/A	N/A	N/A	N/A	N/A	N/A
SmTc_895	K4BB90_SOLLC	1.5e-291	SubName: Full=Uncharacterized protein {ECO:0000313|EnsemblPlants:Solyc02g085790.2.1};	TCPZA_ARATH	3.6e-287	RecName: Full=T-complex protein 1 subunit zeta 1 {ECO:0000303|PubMed:11599560}; Short=TCP-1-zeta 1 {ECO:0000303|PubMed:11599560}; AltName: Full=CCT-zeta 1 {ECO:0000303|PubMed:11599560}; AltName: Full=Chaperonin CCT6A {ECO:0000305};	YP_007250401.1	8.6e-90	COG0459	O	Posttranslational modification, protein turnover, chaperones
SmTc_896	I3S111_MEDTR	2.8e-104	SubName: Full=RAB GTPase-like protein A1D {ECO:0000313|EMBL:KEH30192.1}; SubName: Full=Uncharacterized protein {ECO:0000313|EMBL:AFK33953.1, ECO:0000313|EnsemblPlants:KEH30192};	N/A	N/A	N/A	YP_007670739.1	9.5e-17	COG1100	R	General function prediction only
SmTc_897	A0A061EIV3_THECC	2.6e-148	SubName: Full=EXS family protein {ECO:0000313|EMBL:EOY02189.1};	N/A	N/A	N/A	N/A	N/A	N/A	N/A	N/A
SmTc_898	N/A	N/A	N/A	N/A	N/A	N/A	N/A	N/A	N/A	N/A	N/A
SmTc_899	N/A	N/A	N/A	N/A	N/A	N/A	N/A	N/A	N/A	N/A	N/A
SmTc_900	N/A	N/A	N/A	N/A	N/A	N/A	YP_008152404.1	1.5e-10	COG3899	R	General function prediction only
SmTc_901	G5DGD4_SOLLC	2.6e-21	SubName: Full=Class I small heat shock protein {ECO:0000313|EMBL:AEP95307.1}; SubName: Full=Uncharacterized protein {ECO:0000313|EnsemblPlants:Solyc06g076570.1.1};	N/A	N/A	N/A	YP_006760549.1	6.1e-07	COG0071	O	Posttranslational modification, protein turnover, chaperones
SmTc_902	N/A	N/A	N/A	N/A	N/A	N/A	YP_003953905.1	4.4e-12	COG0071	O	Posttranslational modification, protein turnover, chaperones
SmTc_903	N/A	N/A	N/A	N/A	N/A	N/A	N/A	N/A	N/A	N/A	N/A
SmTc_904	W9S050_9ROSA	1.2e-66	SubName: Full=ATP-dependent DNA helicase Q-like SIM {ECO:0000313|EMBL:EXC01675.1};	N/A	N/A	N/A	YP_004969094.1	5.3e-16	COG4955	S	Function unknown
SmTc_905	A0A061EUI8_THECC	9.3e-160	SubName: Full=BEL1-like homeodomain protein 1 isoform 1 {ECO:0000313|EMBL:EOY08486.1};	N/A	N/A	N/A	N/A	N/A	N/A	N/A	N/A
SmTc_906	A0A068UVQ2_COFCA	2.9e-230	SubName: Full=Uncharacterized protein {ECO:0000313|EMBL:CDP12382.1};	EXEC2_ARATH	6.2e-166	RecName: Full=Protein EXECUTER 2, chloroplastic {ECO:0000305}; Short=AtEX2 {ECO:0000303|PubMed:17540731}; Flags: Precursor;	N/A	N/A	N/A	N/A	N/A
SmTc_907	N/A	N/A	N/A	P2_ARATH	2.3e-120	RecName: Full=NADP-dependent alkenal double bond reductase P2; EC=1.3.1.74;	N/A	N/A	N/A	N/A	N/A
SmTc_908	A0A022RSV7_ERYGU	9.2e-231	SubName: Full=Uncharacterized protein {ECO:0000313|EMBL:EYU42848.1};	N/A	N/A	N/A	YP_007160901.1	4.6e-62	COG1231	E	Amino acid transport and metabolism
SmTc_909	N/A	N/A	N/A	N/A	N/A	N/A	YP_001878312.1	8.1e-116	COG0045	C	Energy production and conversion
SmTc_910	A0A022QM37_ERYGU	1.3e-45	SubName: Full=Uncharacterized protein {ECO:0000313|EMBL:EYU27535.1}; Flags: Fragment;	N/A	N/A	N/A	N/A	N/A	N/A	N/A	N/A
SmTc_911	N/A	N/A	N/A	N/A	N/A	N/A	N/A	N/A	N/A	N/A	N/A
SmTc_912	N/A	N/A	N/A	N/A	N/A	N/A	N/A	N/A	N/A	N/A	N/A
SmTc_913	N/A	N/A	N/A	N/A	N/A	N/A	YP_001996504.1	0.00056	COG0724	J	Translation, ribosomal structure and biogenesis
SmTc_914	A0A068UBG2_COFCA	3.1e-85	SubName: Full=Uncharacterized protein {ECO:0000313|EMBL:CDP05806.1};	N/A	N/A	N/A	N/A	N/A	N/A	N/A	N/A
SmTc_915	A0A061DWW9_THECC	1.1e-68	SubName: Full=Ribosomal protein S11-beta isoform 2 {ECO:0000313|EMBL:EOX96566.1};	RS11_MAIZE	6e-69	RecName: Full=40S ribosomal protein S11;	YP_003669422.1	4.7e-24	COG0186	J	Translation, ribosomal structure and biogenesis
SmTc_916	N/A	N/A	N/A	N/A	N/A	N/A	N/A	N/A	N/A	N/A	N/A
SmTc_917	A0A068VBT5_COFCA	1.1e-190	SubName: Full=Uncharacterized protein {ECO:0000313|EMBL:CDP18029.1};	N/A	N/A	N/A	YP_003805711.1	3.8e-07	COG0724	J	Translation, ribosomal structure and biogenesis
SmTc_918	A0A068UQP6_COFCA	1.6e-253	SubName: Full=Uncharacterized protein {ECO:0000313|EMBL:CDP10870.1};	N/A	N/A	N/A	N/A	N/A	N/A	N/A	N/A
SmTc_919	A0A068TNP4_COFCA	1.2e-306	SubName: Full=Uncharacterized protein {ECO:0000313|EMBL:CDO97846.1};	RSH2C_ARATH	3.2e-245	RecName: Full=Probable GTP diphosphokinase RSH2, chloroplastic; EC=2.7.6.5; AltName: Full=RelA/SpoT homolog 2; Short=AtRSH2; AltName: Full=ppGpp synthetase RSH2; Flags: Precursor;	N/A	N/A	N/A	N/A	N/A
SmTc_920	F6HDK7_VITVI	1.9e-76	SubName: Full=Putative uncharacterized protein {ECO:0000313|EMBL:CCB50378.1};	N/A	N/A	N/A	YP_008839058.1	9.5e-09	COG0412	Q	Secondary metabolites biosynthesis, transport and catabolism
SmTc_921	N/A	N/A	N/A	N/A	N/A	N/A	N/A	N/A	N/A	N/A	N/A
SmTc_922	A0A068TX50_COFCA	1.3e-198	SubName: Full=Uncharacterized protein {ECO:0000313|EMBL:CDP00811.1};	N/A	N/A	N/A	N/A	N/A	N/A	N/A	N/A
SmTc_923	D7TCM7_VITVI	9.5e-227	SubName: Full=Putative uncharacterized protein {ECO:0000313|EMBL:CBI27885.3};	N/A	N/A	N/A	YP_003084638.1	2.2e-79	COG0513	L	Replication, recombination and repair
SmTc_924	Q2XPX2_SOLTU	8.1e-114	RecName: Full=40S ribosomal protein S3a {ECO:0000256|HAMAP-Rule:MF_03122};	RS3A_CATRO	2.3e-115	RecName: Full=40S ribosomal protein S3a {ECO:0000255|HAMAP-Rule:MF_03122}; AltName: Full=CYC07 protein;	NP_579783.1	1.7e-20	COG1890	J	Translation, ribosomal structure and biogenesis
SmTc_925	A0A068UWS7_COFCA	2.7e-148	SubName: Full=Uncharacterized protein {ECO:0000313|EMBL:CDP12727.1};	N/A	N/A	N/A	N/A	N/A	N/A	N/A	N/A
SmTc_926	N/A	N/A	N/A	BON2_ARATH	1.6e-222	RecName: Full=Protein BONZAI 2;	N/A	N/A	N/A	N/A	N/A
SmTc_927	A0A068VBA3_COFCA	8.4e-253	SubName: Full=Uncharacterized protein {ECO:0000313|EMBL:CDP17862.1};	N/A	N/A	N/A	YP_003825625.1	2.4e-119	COG0442	J	Translation, ribosomal structure and biogenesis
SmTc_928	N/A	N/A	N/A	N/A	N/A	N/A	N/A	N/A	N/A	N/A	N/A
SmTc_929	A0A068UL91_COFCA	7.6e-129	SubName: Full=Uncharacterized protein {ECO:0000313|EMBL:CDP09186.1};	MIK_ARATH	5.9e-99	RecName: Full=Inositol 3-kinase {ECO:0000305}; EC=2.7.1.64 {ECO:0000250|UniProtKB:Q5GA22}; AltName: Full=Myo-inositol kinase {ECO:0000305}; Short=AtMIK {ECO:0000303|PubMed:21698461};	YP_629034.1	1.2e-46	COG0524	G	Carbohydrate transport and metabolism
SmTc_930	A0A068UJT8_COFCA	1.4e-247	SubName: Full=Uncharacterized protein {ECO:0000313|EMBL:CDP08691.1};	N/A	N/A	N/A	YP_006380502.1	4e-58	COG0513	L	Replication, recombination and repair
SmTc_931	N/A	N/A	N/A	PER51_ARATH	1.5e-128	RecName: Full=Peroxidase 51; Short=Atperox P51; EC=1.11.1.7; AltName: Full=ATP37; Flags: Precursor;	N/A	N/A	N/A	N/A	N/A
SmTc_932	A0A068US55_COFCA	3.9e-157	SubName: Full=Uncharacterized protein {ECO:0000313|EMBL:CDP10463.1};	HHP1_ARATH	1e-106	RecName: Full=Heptahelical transmembrane protein 1; AltName: Full=PAQR family protein HHP1;	N/A	N/A	N/A	N/A	N/A
SmTc_933	N/A	N/A	N/A	N/A	N/A	N/A	N/A	N/A	N/A	N/A	N/A
SmTc_934	A0A068UKU5_COFCA	2.8e-231	RecName: Full=ATP-dependent 6-phosphofructokinase {ECO:0000256|HAMAP-Rule:MF_03186}; Short=ATP-PFK {ECO:0000256|HAMAP-Rule:MF_03186}; Short=Phosphofructokinase {ECO:0000256|HAMAP-Rule:MF_03186}; EC=2.7.1.11 {ECO:0000256|HAMAP-Rule:MF_03186}; AltName: Full=Phosphohexokinase {ECO:0000256|HAMAP-Rule:MF_03186};	PFKA7_ARATH	2.3e-211	RecName: Full=ATP-dependent 6-phosphofructokinase 7 {ECO:0000255|HAMAP-Rule:MF_03186}; Short=ATP-PFK 7 {ECO:0000255|HAMAP-Rule:MF_03186}; Short=Phosphofructokinase 7 {ECO:0000255|HAMAP-Rule:MF_03186}; EC=2.7.1.11 {ECO:0000255|HAMAP-Rule:MF_03186}; AltName: Full=Phosphohexokinase 7 {ECO:0000255|HAMAP-Rule:MF_03186};	YP_011274.1	1.6e-93	COG0205	G	Carbohydrate transport and metabolism
SmTc_935	A0A068TRZ4_COFCA	1.5e-252	SubName: Full=Uncharacterized protein {ECO:0000313|EMBL:CDO99036.1};	N/A	N/A	N/A	YP_003405196.1	5.8e-60	COG2814	G	Carbohydrate transport and metabolism
SmTc_936	N/A	N/A	N/A	N/A	N/A	N/A	N/A	N/A	N/A	N/A	N/A
SmTc_937	N/A	N/A	N/A	N/A	N/A	N/A	N/A	N/A	N/A	N/A	N/A
SmTc_938	D7SIV9_VITVI	1.9e-97	SubName: Full=Putative uncharacterized protein {ECO:0000313|EMBL:CBI15420.3};	N/A	N/A	N/A	N/A	N/A	N/A	N/A	N/A
SmTc_939	B9HAH0_POPTR	9.5e-66	SubName: Full=Uncharacterized protein {ECO:0000313|EMBL:EEE93166.2};	N/A	N/A	N/A	N/A	N/A	N/A	N/A	N/A
SmTc_940	N/A	N/A	N/A	N/A	N/A	N/A	N/A	N/A	N/A	N/A	N/A
SmTc_941	N/A	N/A	N/A	N/A	N/A	N/A	YP_003951288.1	9.8e-23	COG1132	V	Defense mechanisms
SmTc_942	D7SPM3_VITVI	9.5e-91	SubName: Full=Putative uncharacterized protein {ECO:0000313|EMBL:CBI17602.3};	N/A	N/A	N/A	YP_003545228.1	4.1e-14	COG1825	J	Translation, ribosomal structure and biogenesis
SmTc_943	N/A	N/A	N/A	N/A	N/A	N/A	N/A	N/A	N/A	N/A	N/A
SmTc_944	A0A061DVW6_THECC	0	SubName: Full=Multidrug resistance-associated protein 2 isoform 1 {ECO:0000313|EMBL:EOX96954.1};	N/A	N/A	N/A	NP_969385.1	4.3e-162	COG1132	V	Defense mechanisms
SmTc_945	N/A	N/A	N/A	N/A	N/A	N/A	YP_004908734.1	9.1e-97	COG5297	G	Carbohydrate transport and metabolism
SmTc_946	Q84MI5_SOLLC	1.4e-205	RecName: Full=Mitogen-activated protein kinase {ECO:0000256|RuleBase:RU361165, ECO:0000256|SAAS:SAAS00388444}; EC=2.7.11.24 {ECO:0000256|RuleBase:RU361165, ECO:0000256|SAAS:SAAS00388444};	N/A	N/A	N/A	YP_004483749.1	3.1e-19	COG1186	J	Translation, ribosomal structure and biogenesis
SmTc_947	N/A	N/A	N/A	N/A	N/A	N/A	NP_577844.1	1e-97	COG1222	O	Posttranslational modification, protein turnover, chaperones
SmTc_948	N/A	N/A	N/A	N/A	N/A	N/A	YP_744604.1	7.8e-226	COG0620	E	Amino acid transport and metabolism
SmTc_949	N/A	N/A	N/A	N/A	N/A	N/A	N/A	N/A	N/A	N/A	N/A
SmTc_950	N/A	N/A	N/A	N/A	N/A	N/A	N/A	N/A	N/A	N/A	N/A
SmTc_951	A0A068TTC3_COFCA	3.9e-232	SubName: Full=Uncharacterized protein {ECO:0000313|EMBL:CDO99174.1};	N/A	N/A	N/A	N/A	N/A	N/A	N/A	N/A
SmTc_952	N/A	N/A	N/A	N/A	N/A	N/A	YP_007064002.1	6.7e-14	COG2319	R	General function prediction only
SmTc_953	N/A	N/A	N/A	N/A	N/A	N/A	N/A	N/A	N/A	N/A	N/A
SmTc_954	A0A068UHP7_COFCA	0	SubName: Full=Uncharacterized protein {ECO:0000313|EMBL:CDP08006.1};	SAC9_ARATH	0	RecName: Full=Probable phosphoinositide phosphatase SAC9; Short=AtSAC9; EC=3.1.3.-; AltName: Full=Protein SUPPRESSOR OF ACTIN 9; AltName: Full=SAC domain protein 9;	N/A	N/A	N/A	N/A	N/A
SmTc_955	M1B8Z6_SOLTU	1.7e-98	SubName: Full=Uncharacterized protein {ECO:0000313|EnsemblPlants:PGSC0003DMT400039926};	N/A	N/A	N/A	YP_002502185.1	7.4e-27	COG0451	M	Cell wall/membrane/envelope biogenesis
SmTc_956	N/A	N/A	N/A	N/A	N/A	N/A	N/A	N/A	N/A	N/A	N/A
SmTc_957	N/A	N/A	N/A	N/A	N/A	N/A	N/A	N/A	N/A	N/A	N/A
SmTc_958	M1C523_SOLTU	1e-250	SubName: Full=Uncharacterized protein {ECO:0000313|EnsemblPlants:PGSC0003DMT400060003};	N/A	N/A	N/A	N/A	N/A	N/A	N/A	N/A
SmTc_959	Q6RHY1_SOLLC	1.2e-65	RecName: Full=Xyloglucan endotransglucosylase/hydrolase {ECO:0000256|RuleBase:RU361120}; EC=2.4.1.207 {ECO:0000256|RuleBase:RU361120};	XTH29_ARATH	1.8e-58	RecName: Full=Probable xyloglucan endotransglucosylase/hydrolase protein 29; Short=At-XTH29; Short=XTH-29; EC=2.4.1.207; Flags: Precursor;	YP_679392.1	3.1e-05	COG2273	G	Carbohydrate transport and metabolism
SmTc_960	N/A	N/A	N/A	N/A	N/A	N/A	N/A	N/A	N/A	N/A	N/A
SmTc_961	N/A	N/A	N/A	N/A	N/A	N/A	N/A	N/A	N/A	N/A	N/A
SmTc_962	N/A	N/A	N/A	N/A	N/A	N/A	N/A	N/A	N/A	N/A	N/A
SmTc_963	A0A068V0E9_COFCA	0	RecName: Full=Clathrin heavy chain {ECO:0000256|PIRNR:PIRNR002290};	N/A	N/A	N/A	N/A	N/A	N/A	N/A	N/A
SmTc_964	A0A061FEQ1_THECC	2.6e-26	SubName: Full=Uncharacterized protein {ECO:0000313|EMBL:EOY15393.1};	N/A	N/A	N/A	N/A	N/A	N/A	N/A	N/A
SmTc_965	A0A068U6J8_COFCA	2.4e-57	SubName: Full=Uncharacterized protein {ECO:0000313|EMBL:CDP03942.1};	N/A	N/A	N/A	YP_006545334.1	1.1e-06	COG1717	J	Translation, ribosomal structure and biogenesis
SmTc_966	N/A	N/A	N/A	N/A	N/A	N/A	N/A	N/A	N/A	N/A	N/A
SmTc_967	U5GMR2_POPTR	3.1e-40	SubName: Full=DREPP plasma membrane polypeptide family protein {ECO:0000313|EMBL:ERP63656.1};	PCAP1_ARATH	8.3e-40	RecName: Full=Plasma membrane-associated cation-binding protein 1; Short=AtPCAP1; AltName: Full=Microtubule-destabilizing protein 25;	N/A	N/A	N/A	N/A	N/A
SmTc_968	N/A	N/A	N/A	N/A	N/A	N/A	N/A	N/A	N/A	N/A	N/A
SmTc_969	D7L3W4_ARALL	1.1e-91	SubName: Full=Putative uncharacterized protein {ECO:0000313|EMBL:EFH58686.1};	N/A	N/A	N/A	NP_275182.1	0.0001	COG1727	J	Translation, ribosomal structure and biogenesis
SmTc_970	N/A	N/A	N/A	N/A	N/A	N/A	N/A	N/A	N/A	N/A	N/A
SmTc_971	A0A068ULQ0_COFCA	8.1e-194	SubName: Full=Uncharacterized protein {ECO:0000313|EMBL:CDP09480.1};	FB290_ARATH	3.7e-132	RecName: Full=F-box protein At5g51380;	N/A	N/A	N/A	N/A	N/A
SmTc_972	F8QMT0_TOBAC	2.8e-28	SubName: Full=Stigma/style cell cycle inhibitor {ECO:0000313|EMBL:ADG60253.1};	N/A	N/A	N/A	N/A	N/A	N/A	N/A	N/A
SmTc_973	N/A	N/A	N/A	N/A	N/A	N/A	N/A	N/A	N/A	N/A	N/A
SmTc_974	K4CBZ5_SOLLC	3.7e-258	SubName: Full=Uncharacterized protein {ECO:0000313|EnsemblPlants:Solyc07g008760.2.1};	N/A	N/A	N/A	YP_502382.1	4.1e-12	COG0457	R	General function prediction only
SmTc_975	B9H4X7_POPTR	1.5e-167	SubName: Full=Uncharacterized protein {ECO:0000313|EMBL:EEE94722.1};	N/A	N/A	N/A	YP_007121416.1	9.6e-106	COG3408	G	Carbohydrate transport and metabolism
SmTc_976	D7SH86_VITVI	1e-79	SubName: Full=Putative uncharacterized protein {ECO:0000313|EMBL:CBI15766.3};	N/A	N/A	N/A	N/A	N/A	N/A	N/A	N/A
SmTc_977	N/A	N/A	N/A	N/A	N/A	N/A	N/A	N/A	N/A	N/A	N/A
SmTc_978	A0A0J8BFL3_BETVU	2.9e-296	SubName: Full=Uncharacterized protein {ECO:0000313|EMBL:KMS99746.1};	Y2060_ARATH	1.2e-240	RecName: Full=BTB/POZ domain-containing protein At2g30600;	N/A	N/A	N/A	N/A	N/A
SmTc_979	N/A	N/A	N/A	N/A	N/A	N/A	N/A	N/A	N/A	N/A	N/A
SmTc_980	A0A068U391_COFCA	9.9e-223	SubName: Full=Uncharacterized protein {ECO:0000313|EMBL:CDP03030.1};	SMU2_ARATH	5.9e-185	RecName: Full=Suppressor of mec-8 and unc-52 protein homolog 2; Short=AtSMU-2; AltName: Full=Protein RED-like; AltName: Full=RNA splicing protein SMU2;	N/A	N/A	N/A	N/A	N/A
SmTc_981	N/A	N/A	N/A	N/A	N/A	N/A	N/A	N/A	N/A	N/A	N/A
SmTc_982	N/A	N/A	N/A	N/A	N/A	N/A	YP_001276484.1	5e-07	COG2319	R	General function prediction only
SmTc_983	A0A068UFH3_COFCA	3.2e-114	SubName: Full=Uncharacterized protein {ECO:0000313|EMBL:CDP07037.1};	N/A	N/A	N/A	N/A	N/A	N/A	N/A	N/A
SmTc_984	N/A	N/A	N/A	N/A	N/A	N/A	YP_002521352.1	3.9e-22	COG0742	J	Translation, ribosomal structure and biogenesis
SmTc_985	N/A	N/A	N/A	N/A	N/A	N/A	N/A	N/A	N/A	N/A	N/A
SmTc_986	Q9SKM2_ARATH	7.8e-97	SubName: Full=Mutator-like transposase {ECO:0000313|EMBL:AAD25575.1};	N/A	N/A	N/A	YP_006991663.2	1.8e-05	COG3328	X	Mobilome: prophages, transposons
SmTc_987	D7UDH2_VITVI	3.3e-97	SubName: Full=Putative uncharacterized protein {ECO:0000313|EMBL:CBI40787.3};	N/A	N/A	N/A	N/A	N/A	N/A	N/A	N/A
SmTc_988	N/A	N/A	N/A	N/A	N/A	N/A	NP_579542.1	7.6e-18	COG0198	J	Translation, ribosomal structure and biogenesis
SmTc_989	N/A	N/A	N/A	N/A	N/A	N/A	N/A	N/A	N/A	N/A	N/A
SmTc_990	N/A	N/A	N/A	N/A	N/A	N/A	N/A	N/A	N/A	N/A	N/A
SmTc_991	A0A068UKX5_COFCA	9.5e-134	SubName: Full=Uncharacterized protein {ECO:0000313|EMBL:CDP09111.1};	N/A	N/A	N/A	N/A	N/A	N/A	N/A	N/A
SmTc_992	B9GL58_POPTR	1.8e-09	SubName: Full=Uncharacterized protein {ECO:0000313|EMBL:EEE84279.1};	N/A	N/A	N/A	N/A	N/A	N/A	N/A	N/A
SmTc_993	C6SW38_SOYBN	1.1e-107	SubName: Full=Uncharacterized protein {ECO:0000313|EMBL:KRH08500.1, ECO:0000313|EnsemblPlants:GLYMA16G27010.3};	N/A	N/A	N/A	N/A	N/A	N/A	N/A	N/A
SmTc_994	A0A068U3M5_COFCA	2.2e-39	SubName: Full=Uncharacterized protein {ECO:0000313|EMBL:CDP02932.1};	GDU3_ARATH	1.7e-25	RecName: Full=Protein GLUTAMINE DUMPER 3; AltName: Full=Protein LESS SUSCEPTIBLE TO BSCTV 1; Short=Protein LBS1;	N/A	N/A	N/A	N/A	N/A
SmTc_995	K4BVH3_SOLLC	1.1e-155	SubName: Full=Uncharacterized protein {ECO:0000313|EnsemblPlants:Solyc04g080940.2.1};	N/A	N/A	N/A	N/A	N/A	N/A	N/A	N/A
SmTc_996	A0A068UJR6_COFCA	3.1e-33	SubName: Full=Uncharacterized protein {ECO:0000313|EMBL:CDP08765.1};	N/A	N/A	N/A	N/A	N/A	N/A	N/A	N/A
SmTc_997	X2D8D0_IPOPU	6.8e-204	SubName: Full=Cinnamate 4-monooxygenase {ECO:0000313|EMBL:AHJ60265.1}; EC=1.14.13.11 {ECO:0000313|EMBL:AHJ60265.1};	TCMO_CATRO	3e-201	RecName: Full=Trans-cinnamate 4-monooxygenase; EC=1.14.13.11; AltName: Full=Cinnamic acid 4-hydroxylase; Short=C4H; Short=CA4H; AltName: Full=Cytochrome P450 73; AltName: Full=Cytochrome P450C4H;	N/A	N/A	N/A	N/A	N/A
SmTc_998	N/A	N/A	N/A	N/A	N/A	N/A	N/A	N/A	N/A	N/A	N/A
SmTc_999	N/A	N/A	N/A	N/A	N/A	N/A	N/A	N/A	N/A	N/A	N/A
SmTc_1000	A0A0A0N1F5_EUSER	3.4e-139	SubName: Full=Aquaporin PIP21 {ECO:0000313|EMBL:AFQ23186.1};	N/A	N/A	N/A	YP_006773416.1	1.3e-26	COG0580	G	Carbohydrate transport and metabolism
SmTc_1001	M1A0W0_SOLTU	4.5e-86	SubName: Full=Uncharacterized protein {ECO:0000313|EnsemblPlants:PGSC0003DMT400012205};	N/A	N/A	N/A	YP_007118364.1	6.6e-10	COG0457	R	General function prediction only
SmTc_1002	N/A	N/A	N/A	N/A	N/A	N/A	YP_007298491.1	8.7e-08	COG0484	O	Posttranslational modification, protein turnover, chaperones
SmTc_1003	A0A068TV62_COFCA	3e-50	SubName: Full=Uncharacterized protein {ECO:0000313|EMBL:CDO99198.1};	N/A	N/A	N/A	N/A	N/A	N/A	N/A	N/A
SmTc_1004	N/A	N/A	N/A	N/A	N/A	N/A	N/A	N/A	N/A	N/A	N/A
SmTc_1005	N/A	N/A	N/A	N/A	N/A	N/A	YP_004483987.1	3.5e-194	COG1222	O	Posttranslational modification, protein turnover, chaperones
SmTc_1006	V4NZK6_EUTSA	2.3e-123	SubName: Full=Uncharacterized protein {ECO:0000313|EMBL:ESQ52421.1};	N/A	N/A	N/A	NP_441722.1	2.1e-68	COG0656	Q	Secondary metabolites biosynthesis, transport and catabolism
SmTc_1007	N/A	N/A	N/A	N/A	N/A	N/A	N/A	N/A	N/A	N/A	N/A
SmTc_1008	N/A	N/A	N/A	N/A	N/A	N/A	N/A	N/A	N/A	N/A	N/A
SmTc_1009	A0A068U9D0_COFCA	1.6e-96	RecName: Full=Sulfotransferase {ECO:0000256|RuleBase:RU361155}; EC=2.8.2.- {ECO:0000256|RuleBase:RU361155};	N/A	N/A	N/A	N/A	N/A	N/A	N/A	N/A
SmTc_1010	A0A068UEY2_COFCA	3.8e-62	SubName: Full=Uncharacterized protein {ECO:0000313|EMBL:CDP06837.1};	N/A	N/A	N/A	N/A	N/A	N/A	N/A	N/A
SmTc_1011	A0A068U0H2_COFCA	9.5e-252	SubName: Full=Uncharacterized protein {ECO:0000313|EMBL:CDP02011.1};	N/A	N/A	N/A	YP_006441152.1	1.3e-16	COG1222	O	Posttranslational modification, protein turnover, chaperones
SmTc_1012	A0A022RTM9_ERYGU	5.1e-26	SubName: Full=Uncharacterized protein {ECO:0000313|EMBL:EYU43361.1};	N/A	N/A	N/A	N/A	N/A	N/A	N/A	N/A
SmTc_1013	A5BNS7_VITVI	6.4e-293	RecName: Full=T-complex protein 1 subunit gamma {ECO:0000256|RuleBase:RU004191};	N/A	N/A	N/A	YP_006774697.1	8e-107	COG0459	O	Posttranslational modification, protein turnover, chaperones
SmTc_1014	A0A068VDF0_COFCA	9.1e-285	SubName: Full=Uncharacterized protein {ECO:0000313|EMBL:CDP18612.1};	N/A	N/A	N/A	N/A	N/A	N/A	N/A	N/A
SmTc_1015	N/A	N/A	N/A	N/A	N/A	N/A	N/A	N/A	N/A	N/A	N/A
SmTc_1016	N/A	N/A	N/A	N/A	N/A	N/A	N/A	N/A	N/A	N/A	N/A
SmTc_1017	N/A	N/A	N/A	N/A	N/A	N/A	N/A	N/A	N/A	N/A	N/A
SmTc_1018	N/A	N/A	N/A	N/A	N/A	N/A	YP_008432000.1	6e-14	COG0231	J	Translation, ribosomal structure and biogenesis
SmTc_1019	A0A068TRX4_COFCA	3.5e-204	SubName: Full=Uncharacterized protein {ECO:0000313|EMBL:CDO98674.1};	N/A	N/A	N/A	NP_389459.1	2.3e-22	COG2815	M	Cell wall/membrane/envelope biogenesis
SmTc_1020	A0A068TWC7_COFCA	9.3e-201	RecName: Full=Pyruvate dehydrogenase E1 component subunit alpha {ECO:0000256|RuleBase:RU361139}; EC=1.2.4.1 {ECO:0000256|RuleBase:RU361139};	N/A	N/A	N/A	YP_007698747.1	2.1e-93	COG1071	C	Energy production and conversion
SmTc_1021	M0ZM60_SOLTU	3.7e-08	RecName: Full=Carboxypeptidase {ECO:0000256|RuleBase:RU361156}; EC=3.4.16.- {ECO:0000256|RuleBase:RU361156};	N/A	N/A	N/A	N/A	N/A	N/A	N/A	N/A
SmTc_1022	M1CB12_SOLTU	2.5e-43	SubName: Full=Uncharacterized protein {ECO:0000313|EnsemblPlants:PGSC0003DMT400063687};	N/A	N/A	N/A	N/A	N/A	N/A	N/A	N/A
SmTc_1023	N/A	N/A	N/A	N/A	N/A	N/A	N/A	N/A	N/A	N/A	N/A
SmTc_1024	A0A068V648_COFCA	6.9e-34	SubName: Full=Uncharacterized protein {ECO:0000313|EMBL:CDP15358.1};	N/A	N/A	N/A	N/A	N/A	N/A	N/A	N/A
SmTc_1025	N/A	N/A	N/A	N/A	N/A	N/A	N/A	N/A	N/A	N/A	N/A
SmTc_1026	N/A	N/A	N/A	N/A	N/A	N/A	N/A	N/A	N/A	N/A	N/A
SmTc_1027	N/A	N/A	N/A	RL91_ARATH	8.7e-91	RecName: Full=60S ribosomal protein L9-1;	YP_004781783.1	5.7e-37	COG0097	J	Translation, ribosomal structure and biogenesis
SmTc_1028	A0A068U2N4_COFCA	3.4e-103	SubName: Full=Uncharacterized protein {ECO:0000313|EMBL:CDP02805.1};	BEH2_ARATH	2.3e-77	RecName: Full=BES1/BZR1 homolog protein 2;	N/A	N/A	N/A	N/A	N/A
SmTc_1029	W9RP45_9ROSA	4.3e-81	RecName: Full=Peptidyl-prolyl cis-trans isomerase {ECO:0000256|RuleBase:RU000493}; EC=5.2.1.8 {ECO:0000256|RuleBase:RU000493};	N/A	N/A	N/A	YP_005366669.1	2e-59	COG0652	O	Posttranslational modification, protein turnover, chaperones
SmTc_1030	A0A068UY48_COFCA	0	SubName: Full=Uncharacterized protein {ECO:0000313|EMBL:CDP13475.1};	N/A	N/A	N/A	N/A	N/A	N/A	N/A	N/A
SmTc_1031	N/A	N/A	N/A	N/A	N/A	N/A	N/A	N/A	N/A	N/A	N/A
SmTc_1032	I1LY07_SOYBN	2.5e-101	SubName: Full=Uncharacterized protein {ECO:0000313|EMBL:KRH19203.1, ECO:0000313|EnsemblPlants:GLYMA13G16500.3};	N/A	N/A	N/A	N/A	N/A	N/A	N/A	N/A
SmTc_1033	A0A068TVD7_COFCA	1.3e-163	RecName: Full=Formin-like protein {ECO:0000256|RuleBase:RU361260};	FH4_ARATH	9.5e-132	RecName: Full=Formin-like protein 4; Short=AtFH4; Short=AtFORMIN-4; Flags: Precursor;	N/A	N/A	N/A	N/A	N/A
SmTc_1034	N/A	N/A	N/A	N/A	N/A	N/A	N/A	N/A	N/A	N/A	N/A
SmTc_1035	N/A	N/A	N/A	N/A	N/A	N/A	N/A	N/A	N/A	N/A	N/A
SmTc_1036	M1ASU6_SOLTU	1.2e-97	SubName: Full=Uncharacterized protein {ECO:0000313|EnsemblPlants:PGSC0003DMT400029449};	VA724_ARATH	6.6e-93	RecName: Full=Vesicle-associated membrane protein 724 {ECO:0000303|PubMed:11115874}; Short=AtVAMP724 {ECO:0000303|PubMed:11115874}; AltName: Full=SYBL1-like protein {ECO:0000303|PubMed:9461215};	N/A	N/A	N/A	N/A	N/A
SmTc_1037	E0CNZ3_VITVI	1.8e-23	SubName: Full=Putative uncharacterized protein {ECO:0000313|EMBL:CBI19371.3};	N/A	N/A	N/A	N/A	N/A	N/A	N/A	N/A
SmTc_1038	N/A	N/A	N/A	N/A	N/A	N/A	N/A	N/A	N/A	N/A	N/A
SmTc_1039	N/A	N/A	N/A	N/A	N/A	N/A	N/A	N/A	N/A	N/A	N/A
SmTc_1040	N/A	N/A	N/A	N/A	N/A	N/A	N/A	N/A	N/A	N/A	N/A
SmTc_1041	N/A	N/A	N/A	N/A	N/A	N/A	NP_127109.1	3.5e-06	COG2125	J	Translation, ribosomal structure and biogenesis
SmTc_1042	N/A	N/A	N/A	N/A	N/A	N/A	N/A	N/A	N/A	N/A	N/A
SmTc_1043	A0A068UNZ8_COFCA	3.7e-138	SubName: Full=Uncharacterized protein {ECO:0000313|EMBL:CDP10151.1};	N/A	N/A	N/A	YP_007245764.1	6e-08	COG1196	D	Cell cycle control, cell division, chromosome partitioning
SmTc_1044	A0A0H3WJ05_CAMSI	2.4e-201	SubName: Full=Flavonoid 3'-hydroxylase 3 {ECO:0000313|EMBL:AKM12330.1};	N/A	N/A	N/A	N/A	N/A	N/A	N/A	N/A
SmTc_1045	N/A	N/A	N/A	N/A	N/A	N/A	N/A	N/A	N/A	N/A	N/A
SmTc_1046	N/A	N/A	N/A	N/A	N/A	N/A	N/A	N/A	N/A	N/A	N/A
SmTc_1047	A7L3U9_PHAVU	7e-94	SubName: Full=Elongation factor 1-alpha {ECO:0000313|EMBL:ABS10822.1}; Flags: Fragment;	N/A	N/A	N/A	YP_008072141.1	4.8e-47	COG5256	J	Translation, ribosomal structure and biogenesis
SmTc_1048	N/A	N/A	N/A	N/A	N/A	N/A	N/A	N/A	N/A	N/A	N/A
SmTc_1049	A0A068V1F4_COFCA	1.1e-41	SubName: Full=Uncharacterized protein {ECO:0000313|EMBL:CDP14339.1};	N/A	N/A	N/A	N/A	N/A	N/A	N/A	N/A
SmTc_1050	N/A	N/A	N/A	N/A	N/A	N/A	N/A	N/A	N/A	N/A	N/A
SmTc_1051	A0A068TPJ7_COFCA	4.7e-62	SubName: Full=Uncharacterized protein {ECO:0000313|EMBL:CDO98166.1};	N/A	N/A	N/A	N/A	N/A	N/A	N/A	N/A
SmTc_1052	N/A	N/A	N/A	N/A	N/A	N/A	N/A	N/A	N/A	N/A	N/A
SmTc_1053	N/A	N/A	N/A	N/A	N/A	N/A	N/A	N/A	N/A	N/A	N/A
SmTc_1054	N/A	N/A	N/A	N/A	N/A	N/A	YP_001278320.1	3.5e-26	COG2319	R	General function prediction only
SmTc_1055	A0A067KBZ2_JATCU	2.4e-79	SubName: Full=Uncharacterized protein {ECO:0000313|EMBL:KDP33706.1};	N/A	N/A	N/A	YP_004485138.1	3.7e-08	COG2012	K	Transcription
SmTc_1056	A0A077DBL4_TOBAC	1.4e-208	SubName: Full=Calnexin-like protein {ECO:0000313|EMBL:AIL30503.1};	N/A	N/A	N/A	N/A	N/A	N/A	N/A	N/A
SmTc_1057	A0A090A1E4_GENTR	7.8e-252	RecName: Full=Adenosylhomocysteinase {ECO:0000256|RuleBase:RU000548}; EC=3.3.1.1 {ECO:0000256|RuleBase:RU000548};	N/A	N/A	N/A	YP_003118267.1	4.1e-165	COG0499	H	Coenzyme transport and metabolism
SmTc_1058	A0A068VC45_COFCA	1.7e-198	SubName: Full=Uncharacterized protein {ECO:0000313|EMBL:CDP18301.1};	N/A	N/A	N/A	N/A	N/A	N/A	N/A	N/A
SmTc_1059	M1AFK6_SOLTU	1.7e-19	SubName: Full=Uncharacterized protein {ECO:0000313|EnsemblPlants:PGSC0003DMT400021705};	N/A	N/A	N/A	N/A	N/A	N/A	N/A	N/A
SmTc_1060	A0A068TW20_COFCA	7.8e-18	SubName: Full=Uncharacterized protein {ECO:0000313|EMBL:CDP00466.1};	N/A	N/A	N/A	N/A	N/A	N/A	N/A	N/A
SmTc_1061	A0A061G070_THECC	3.3e-140	SubName: Full=SPFH/Band 7/PHB domain-containing membrane-associated protein family {ECO:0000313|EMBL:EOY22951.1};	N/A	N/A	N/A	YP_007201322.1	1.7e-72	COG0330	O	Posttranslational modification, protein turnover, chaperones
SmTc_1062	N/A	N/A	N/A	N/A	N/A	N/A	YP_003150739.1	0.00013	COG2815	M	Cell wall/membrane/envelope biogenesis
SmTc_1063	N/A	N/A	N/A	N/A	N/A	N/A	YP_008734303.1	3.7e-08	COG0515	T	Signal transduction mechanisms
SmTc_1064	N/A	N/A	N/A	N/A	N/A	N/A	N/A	N/A	N/A	N/A	N/A
SmTc_1065	M1C9E1_SOLTU	2.5e-194	RecName: Full=Chorismate synthase {ECO:0000256|RuleBase:RU000605}; EC=4.2.3.5 {ECO:0000256|RuleBase:RU000605};	N/A	N/A	N/A	YP_007081843.1	3.5e-137	COG0082	E	Amino acid transport and metabolism
SmTc_1066	K4C5A1_SOLLC	4.8e-124	SubName: Full=Uncharacterized protein {ECO:0000313|EnsemblPlants:Solyc06g048540.2.1};	AB6I_ARATH	2e-111	RecName: Full=ABC transporter I family member 6, chloroplastic; Short=ABC transporter ABCI.6; Short=AtABCI6; AltName: Full=ABC transporter ATPase; AltName: Full=Non-intrinsic ABC protein 7; Short=AtNAP7; AltName: Full=Plastid SufC-like protein; Flags: Precursor;	YP_003888369.1	7.9e-79	COG0396	O	Posttranslational modification, protein turnover, chaperones
SmTc_1067	N/A	N/A	N/A	RR11_JASNU	4.1e-06	RecName: Full=30S ribosomal protein S11, chloroplastic {ECO:0000255|HAMAP-Rule:MF_01310};	NP_539372.1	3e-28	COG0435	C	Energy production and conversion
SmTc_1068	N/A	N/A	N/A	N/A	N/A	N/A	N/A	N/A	N/A	N/A	N/A
SmTc_1069	A0A068TY73_COFCA	2.3e-123	SubName: Full=Uncharacterized protein {ECO:0000313|EMBL:CDP00303.1};	N/A	N/A	N/A	N/A	N/A	N/A	N/A	N/A
SmTc_1070	K4B9R3_SOLLC	1.2e-144	SubName: Full=Uncharacterized protein {ECO:0000313|EnsemblPlants:Solyc02g080420.2.1};	N/A	N/A	N/A	YP_003709088.1	1.7e-07	COG0724	J	Translation, ribosomal structure and biogenesis
SmTc_1071	N/A	N/A	N/A	N/A	N/A	N/A	N/A	N/A	N/A	N/A	N/A
SmTc_1072	N/A	N/A	N/A	N/A	N/A	N/A	YP_006446549.1	4.5e-58	COG0443	O	Posttranslational modification, protein turnover, chaperones
SmTc_1073	I1KBC0_SOYBN	2.6e-183	SubName: Full=Uncharacterized protein {ECO:0000313|EMBL:KRH53799.1, ECO:0000313|EnsemblPlants:GLYMA06G15180.2};	N/A	N/A	N/A	YP_004485281.1	2.4e-85	COG1163	J	Translation, ribosomal structure and biogenesis
SmTc_1074	M1C3C1_SOLTU	3.9e-19	RecName: Full=Peroxidase {ECO:0000256|RuleBase:RU362060, ECO:0000256|SAAS:SAAS00506982}; EC=1.11.1.7 {ECO:0000256|RuleBase:RU362060, ECO:0000256|SAAS:SAAS00506982};	PER1_ARATH	1.2e-12	RecName: Full=Peroxidase 1; EC=1.11.1.7; AltName: Full=ATP11a; AltName: Full=Atperox P1; Flags: Precursor;	N/A	N/A	N/A	N/A	N/A
SmTc_1075	N/A	N/A	N/A	N/A	N/A	N/A	N/A	N/A	N/A	N/A	N/A
SmTc_1076	N/A	N/A	N/A	AT18G_ARATH	4e-113	RecName: Full=Autophagy-related protein 18g; Short=AtATG18g;	N/A	N/A	N/A	N/A	N/A
SmTc_1077	N/A	N/A	N/A	N/A	N/A	N/A	YP_004493842.1	5.2e-23	COG0277	C	Energy production and conversion
SmTc_1078	N/A	N/A	N/A	N/A	N/A	N/A	YP_001505004.1	1.4e-26	COG1024	I	Lipid transport and metabolism
SmTc_1079	W9R0E9_9ROSA	8.6e-63	SubName: Full=1-aminocyclopropane-1-carboxylate oxidase-3-like protein {ECO:0000313|EMBL:EXB53381.1};	N/A	N/A	N/A	YP_167879.1	1.8e-17	COG3491	Q	Secondary metabolites biosynthesis, transport and catabolism
SmTc_1080	N/A	N/A	N/A	N/A	N/A	N/A	N/A	N/A	N/A	N/A	N/A
SmTc_1081	D7SWC0_VITVI	0	SubName: Full=Putative uncharacterized protein {ECO:0000313|EMBL:CBI21569.3};	N/A	N/A	N/A	YP_003290478.1	7.1e-70	COG0557	K	Transcription
SmTc_1082	N/A	N/A	N/A	N/A	N/A	N/A	YP_004484822.1	2.9e-54	COG0087	J	Translation, ribosomal structure and biogenesis
SmTc_1083	N/A	N/A	N/A	N/A	N/A	N/A	N/A	N/A	N/A	N/A	N/A
SmTc_1084	K4DHC8_SOLLC	3.4e-19	SubName: Full=Uncharacterized protein {ECO:0000313|EnsemblPlants:Solyc12g096550.1.1};	N/A	N/A	N/A	N/A	N/A	N/A	N/A	N/A
SmTc_1085	A0A068UE37_COFCA	3.3e-278	SubName: Full=Uncharacterized protein {ECO:0000313|EMBL:CDP06474.1};	N/A	N/A	N/A	YP_004178734.1	5.2e-18	COG1714	S	Function unknown
SmTc_1086	N/A	N/A	N/A	N/A	N/A	N/A	NP_213687.1	0.00017	COG0419	L	Replication, recombination and repair
SmTc_1087	A0A0J8EQ88_BETVU	1.1e-241	SubName: Full=Uncharacterized protein {ECO:0000313|EMBL:KMT05146.1};	N/A	N/A	N/A	N/A	N/A	N/A	N/A	N/A
SmTc_1088	A0A068TXJ8_COFCA	4.9e-112	SubName: Full=Uncharacterized protein {ECO:0000313|EMBL:CDP00757.1};	N/A	N/A	N/A	YP_003289511.1	2.1e-51	COG0157	H	Coenzyme transport and metabolism
SmTc_1089	B2RFS9_NICGL	3.3e-50	SubName: Full=Putative quinolinate phosphoribosyltransferase2 {ECO:0000313|EMBL:CAP57998.1};	NADC_ARATH	4.5e-49	RecName: Full=Nicotinate-nucleotide pyrophosphorylase [carboxylating], chloroplastic; EC=2.4.2.19; AltName: Full=Quinolinate phosphoribosyltransferase [decarboxylating]; Flags: Precursor;	YP_003289511.1	2.4e-16	COG0157	H	Coenzyme transport and metabolism
SmTc_1090	A0A068UXN3_COFCA	0	SubName: Full=Uncharacterized protein {ECO:0000313|EMBL:CDP13280.1};	N/A	N/A	N/A	YP_006914168.1	3.5e-20	COG2815	M	Cell wall/membrane/envelope biogenesis
SmTc_1091	A0A068TZL5_COFCA	2.4e-43	SubName: Full=Uncharacterized protein {ECO:0000313|EMBL:CDP00803.1};	N/A	N/A	N/A	N/A	N/A	N/A	N/A	N/A
SmTc_1092	N/A	N/A	N/A	N/A	N/A	N/A	N/A	N/A	N/A	N/A	N/A
SmTc_1093	M1BXP0_SOLTU	4.5e-98	SubName: Full=Uncharacterized protein {ECO:0000313|EnsemblPlants:PGSC0003DMT400055259};	N/A	N/A	N/A	YP_007119633.1	6.8e-11	COG1100	R	General function prediction only
SmTc_1094	N/A	N/A	N/A	N/A	N/A	N/A	N/A	N/A	N/A	N/A	N/A
SmTc_1095	N/A	N/A	N/A	N/A	N/A	N/A	N/A	N/A	N/A	N/A	N/A
SmTc_1096	R4IUG8_VICFA	2.9e-19	SubName: Full=Uncharacterized protein {ECO:0000313|EMBL:AGC78917.1};	N/A	N/A	N/A	N/A	N/A	N/A	N/A	N/A
SmTc_1097	Q8S2Z7_HELAN	2.6e-124	SubName: Full=GTP-binding protein {ECO:0000313|EMBL:AAM12880.1};	N/A	N/A	N/A	YP_003795980.1	8e-06	COG1100	R	General function prediction only
SmTc_1098	A0A068TW75_COFCA	9.5e-128	SubName: Full=Uncharacterized protein {ECO:0000313|EMBL:CDP00277.1};	N/A	N/A	N/A	N/A	N/A	N/A	N/A	N/A
SmTc_1099	N/A	N/A	N/A	N/A	N/A	N/A	N/A	N/A	N/A	N/A	N/A
SmTc_1100	N/A	N/A	N/A	N/A	N/A	N/A	YP_003951288.1	2.9e-97	COG1132	V	Defense mechanisms
SmTc_1101	N/A	N/A	N/A	N/A	N/A	N/A	YP_003808028.1	3.5e-08	COG0724	J	Translation, ribosomal structure and biogenesis
SmTc_1102	N/A	N/A	N/A	N/A	N/A	N/A	N/A	N/A	N/A	N/A	N/A
SmTc_1103	K4BKT4_SOLLC	1.2e-271	SubName: Full=Uncharacterized protein {ECO:0000313|EnsemblPlants:Solyc03g114320.2.1};	N/A	N/A	N/A	YP_003890300.1	4.8e-31	COG1672	R	General function prediction only
SmTc_1104	N/A	N/A	N/A	N/A	N/A	N/A	YP_632583.1	2.2e-16	COG4076	R	General function prediction only
SmTc_1105	A0A0J8CRA3_BETVU	3.8e-151	SubName: Full=Uncharacterized protein {ECO:0000313|EMBL:KMT16122.1};	N/A	N/A	N/A	N/A	N/A	N/A	N/A	N/A
SmTc_1106	N/A	N/A	N/A	N/A	N/A	N/A	N/A	N/A	N/A	N/A	N/A
SmTc_1107	N/A	N/A	N/A	N/A	N/A	N/A	N/A	N/A	N/A	N/A	N/A
SmTc_1108	K4AZI9_SOLLC	8.4e-234	SubName: Full=Uncharacterized protein {ECO:0000313|EnsemblPlants:Solyc01g094480.2.1};	N/A	N/A	N/A	YP_001865069.1	5.4e-44	COG2319	R	General function prediction only
SmTc_1109	M1BP29_SOLTU	3.6e-86	SubName: Full=Uncharacterized protein {ECO:0000313|EnsemblPlants:PGSC0003DMT400049634};	N/A	N/A	N/A	N/A	N/A	N/A	N/A	N/A
SmTc_1110	A0A068VE24_COFCA	5.3e-97	SubName: Full=Uncharacterized protein {ECO:0000313|EMBL:CDP18986.1};	N/A	N/A	N/A	YP_007145193.1	1.1e-38	COG5413	S	Function unknown
SmTc_1111	A0A068V2U4_COFCA	1.6e-197	SubName: Full=Uncharacterized protein {ECO:0000313|EMBL:CDP14173.1};	N/A	N/A	N/A	YP_007168681.1	5.4e-09	COG0484	O	Posttranslational modification, protein turnover, chaperones
SmTc_1112	N/A	N/A	N/A	N/A	N/A	N/A	YP_003156592.1	2e-89	COG0150	F	Nucleotide transport and metabolism
SmTc_1113	N/A	N/A	N/A	N/A	N/A	N/A	N/A	N/A	N/A	N/A	N/A
SmTc_1114	N/A	N/A	N/A	N/A	N/A	N/A	N/A	N/A	N/A	N/A	N/A
SmTc_1115	A0A068TNU1_COFCA	1.2e-135	SubName: Full=Uncharacterized protein {ECO:0000313|EMBL:CDO97906.1};	IDD7_ARATH	2.1e-100	RecName: Full=Protein indeterminate-domain 7 {ECO:0000303|PubMed:16784536};	N/A	N/A	N/A	N/A	N/A
SmTc_1116	N/A	N/A	N/A	N/A	N/A	N/A	N/A	N/A	N/A	N/A	N/A
SmTc_1117	A0A068U6H9_COFCA	1.9e-66	SubName: Full=Uncharacterized protein {ECO:0000313|EMBL:CDP04155.1};	N/A	N/A	N/A	N/A	N/A	N/A	N/A	N/A
SmTc_1118	A0A068VE83_COFCA	0	SubName: Full=Uncharacterized protein {ECO:0000313|EMBL:CDP18859.1};	N/A	N/A	N/A	YP_545321.1	4.8e-68	COG1643	J	Translation, ribosomal structure and biogenesis
SmTc_1119	A0A068UAS7_COFCA	0	SubName: Full=Uncharacterized protein {ECO:0000313|EMBL:CDP05596.1};	RDR1_ARATH	0	RecName: Full=RNA-dependent RNA polymerase 1; Short=AtRDRP1; EC=2.7.7.48; AltName: Full=RNA-directed RNA polymerase 1;	N/A	N/A	N/A	N/A	N/A
SmTc_1120	A0A068U7B2_COFCA	0	SubName: Full=Uncharacterized protein {ECO:0000313|EMBL:CDP04069.1};	TI110_ARATH	0	RecName: Full=Protein TIC110, chloroplastic; AltName: Full=Translocon at the inner envelope membrane of chloroplasts 110; Short=AtTIC110; Flags: Precursor;	N/A	N/A	N/A	N/A	N/A
SmTc_1121	N/A	N/A	N/A	N/A	N/A	N/A	YP_008753539.1	2.2e-07	COG0724	J	Translation, ribosomal structure and biogenesis
SmTc_1122	M1BE03_SOLTU	3e-129	SubName: Full=Uncharacterized protein {ECO:0000313|EnsemblPlants:PGSC0003DMT400043059};	IF5_PHAVU	1.3e-118	RecName: Full=Eukaryotic translation initiation factor 5; Short=eIF-5;	N/A	N/A	N/A	N/A	N/A
SmTc_1123	A0A068TPU5_COFCA	1.1e-99	RecName: Full=Carbonic anhydrase {ECO:0000256|RuleBase:RU003956}; EC=4.2.1.1 {ECO:0000256|RuleBase:RU003956}; AltName: Full=Carbonate dehydratase {ECO:0000256|RuleBase:RU003956};	N/A	N/A	N/A	YP_004846678.1	9.5e-37	COG0288	P	Inorganic ion transport and metabolism
SmTc_1124	V7BHJ3_PHAVU	5.4e-08	SubName: Full=Uncharacterized protein {ECO:0000313|EMBL:ESW17369.1};	N/A	N/A	N/A	N/A	N/A	N/A	N/A	N/A
SmTc_1125	M5XBC3_PRUPE	6.2e-41	SubName: Full=Uncharacterized protein {ECO:0000313|EMBL:EMJ23407.1};	N/A	N/A	N/A	NP_869435.1	5.1e-08	COG0724	J	Translation, ribosomal structure and biogenesis
SmTc_1126	A0A0A0KHD4_CUCSA	3.6e-57	SubName: Full=Uncharacterized protein {ECO:0000313|EMBL:KGN48224.1};	N/A	N/A	N/A	N/A	N/A	N/A	N/A	N/A
SmTc_1127	N/A	N/A	N/A	N/A	N/A	N/A	N/A	N/A	N/A	N/A	N/A
SmTc_1128	N/A	N/A	N/A	YCF3_ACOAM	0.00012	RecName: Full=Photosystem I assembly protein Ycf3 {ECO:0000255|HAMAP-Rule:MF_00439};	N/A	N/A	N/A	N/A	N/A
SmTc_1129	M5X6J8_PRUPE	1.2e-54	SubName: Full=Uncharacterized protein {ECO:0000313|EMBL:EMJ17168.1};	N/A	N/A	N/A	YP_001030915.1	2.1e-16	COG2238	J	Translation, ribosomal structure and biogenesis
SmTc_1130	A0A022S0X3_ERYGU	6.8e-41	SubName: Full=Uncharacterized protein {ECO:0000313|EMBL:EYU45901.1};	N/A	N/A	N/A	N/A	N/A	N/A	N/A	N/A
SmTc_1131	N/A	N/A	N/A	N/A	N/A	N/A	N/A	N/A	N/A	N/A	N/A
SmTc_1132	A0A067H246_CITSI	0	SubName: Full=Uncharacterized protein {ECO:0000313|EMBL:KDO81757.1};	N/A	N/A	N/A	YP_007066531.1	6.4e-08	COG2319	R	General function prediction only
SmTc_1133	A0A068U6P9_COFCA	6.7e-39	SubName: Full=Uncharacterized protein {ECO:0000313|EMBL:CDP03864.1};	N/A	N/A	N/A	N/A	N/A	N/A	N/A	N/A
SmTc_1134	N/A	N/A	N/A	N/A	N/A	N/A	N/A	N/A	N/A	N/A	N/A
SmTc_1135	N/A	N/A	N/A	N/A	N/A	N/A	N/A	N/A	N/A	N/A	N/A
SmTc_1136	N/A	N/A	N/A	N/A	N/A	N/A	N/A	N/A	N/A	N/A	N/A
SmTc_1137	V7BPX8_PHAVU	2.7e-108	SubName: Full=Uncharacterized protein {ECO:0000313|EMBL:ESW18631.1};	N/A	N/A	N/A	YP_003157337.1	3.2e-05	COG0724	J	Translation, ribosomal structure and biogenesis
SmTc_1138	A0A022Q3Z3_ERYGU	2.8e-139	SubName: Full=Uncharacterized protein {ECO:0000313|EMBL:EYU21225.1};	N/A	N/A	N/A	N/A	N/A	N/A	N/A	N/A
SmTc_1139	M1BT68_SOLTU	1.1e-57	SubName: Full=Uncharacterized protein {ECO:0000313|EnsemblPlants:PGSC0003DMT400052322};	N/A	N/A	N/A	NP_559765.1	3.7e-05	COG0256	J	Translation, ribosomal structure and biogenesis
SmTc_1140	N/A	N/A	N/A	N/A	N/A	N/A	N/A	N/A	N/A	N/A	N/A
SmTc_1141	N/A	N/A	N/A	N/A	N/A	N/A	YP_002726716.1	3e-16	COG0666	T	Signal transduction mechanisms
SmTc_1142	N/A	N/A	N/A	N/A	N/A	N/A	N/A	N/A	N/A	N/A	N/A
SmTc_1143	N/A	N/A	N/A	N/A	N/A	N/A	YP_007115878.1	6.1e-12	COG2850	J	Translation, ribosomal structure and biogenesis
SmTc_1144	Q68PF8_POPTR	7.9e-36	SubName: Full=Glutathione S-transferase {ECO:0000313|EMBL:AAT98377.1}; EC=2.5.1.18 {ECO:0000313|EMBL:AAT98377.1};	GSTU8_ARATH	2.4e-34	RecName: Full=Glutathione S-transferase U8; Short=AtGSTU8; EC=2.5.1.18; AltName: Full=GST class-tau member 8;	YP_007096787.1	2.4e-13	COG0625	O	Posttranslational modification, protein turnover, chaperones
SmTc_1145	N/A	N/A	N/A	N/A	N/A	N/A	N/A	N/A	N/A	N/A	N/A
SmTc_1146	A0A068VJ70_COFCA	0	SubName: Full=Uncharacterized protein {ECO:0000313|EMBL:CDP20736.1};	N/A	N/A	N/A	YP_004775215.1	1e-31	COG4886	K	Transcription
SmTc_1147	M1CWH8_SOLTU	7.8e-22	SubName: Full=Uncharacterized protein {ECO:0000313|EnsemblPlants:PGSC0003DMT400076284};	N/A	N/A	N/A	N/A	N/A	N/A	N/A	N/A
SmTc_1148	M0ZQ57_SOLTU	2.4e-179	SubName: Full=Uncharacterized protein {ECO:0000313|EnsemblPlants:PGSC0003DMT400005606};	N/A	N/A	N/A	N/A	N/A	N/A	N/A	N/A
SmTc_1149	A0A068UZR9_COFCA	2.9e-191	SubName: Full=Uncharacterized protein {ECO:0000313|EMBL:CDP13797.1};	N/A	N/A	N/A	YP_008546908.1	0.00031	COG4360	F	Nucleotide transport and metabolism
SmTc_1150	N/A	N/A	N/A	N/A	N/A	N/A	N/A	N/A	N/A	N/A	N/A
SmTc_1151	M5XXC6_PRUPE	9.2e-14	SubName: Full=Uncharacterized protein {ECO:0000313|EMBL:EMJ26388.1};	N/A	N/A	N/A	N/A	N/A	N/A	N/A	N/A
SmTc_1152	W9RJZ0_9ROSA	3.2e-42	SubName: Full=Uncharacterized protein {ECO:0000313|EMBL:EXB77330.1};	N/A	N/A	N/A	N/A	N/A	N/A	N/A	N/A
SmTc_1153	K7S6F2_9ERIC	3.6e-99	SubName: Full=Ubiquitin conjugating enzyme J2 {ECO:0000313|EMBL:AFV96170.1};	N/A	N/A	N/A	N/A	N/A	N/A	N/A	N/A
SmTc_1154	V4VXW1_9ROSI	5e-87	SubName: Full=Uncharacterized protein {ECO:0000313|EMBL:ESR58249.1};	N/A	N/A	N/A	YP_007068321.1	2.5e-30	COG0546	C	Energy production and conversion
SmTc_1155	N/A	N/A	N/A	N/A	N/A	N/A	N/A	N/A	N/A	N/A	N/A
SmTc_1156	A0A068TQG5_COFCA	3.6e-221	SubName: Full=Uncharacterized protein {ECO:0000313|EMBL:CDO98242.1};	N/A	N/A	N/A	N/A	N/A	N/A	N/A	N/A
SmTc_1157	Q1XIS8_GENLU	1.1e-123	SubName: Full=Isopentenyl pyrophosphate isomerase {ECO:0000313|EMBL:BAE92732.1};	N/A	N/A	N/A	YP_004788637.1	1.3e-25	COG1443	I	Lipid transport and metabolism
SmTc_1158	N/A	N/A	N/A	N/A	N/A	N/A	N/A	N/A	N/A	N/A	N/A
SmTc_1159	A0A068V3T2_COFCA	1.9e-222	SubName: Full=Uncharacterized protein {ECO:0000313|EMBL:CDP15187.1};	N/A	N/A	N/A	YP_002017974.1	2.8e-21	COG0515	T	Signal transduction mechanisms
SmTc_1160	A0A068V060_COFCA	1.2e-222	SubName: Full=Uncharacterized protein {ECO:0000313|EMBL:CDP13947.1};	N/A	N/A	N/A	N/A	N/A	N/A	N/A	N/A
SmTc_1161	W9SNL3_9ROSA	4e-09	SubName: Full=Uncharacterized protein {ECO:0000313|EMBL:EXC35837.1};	N/A	N/A	N/A	N/A	N/A	N/A	N/A	N/A
SmTc_1162	N/A	N/A	N/A	N/A	N/A	N/A	YP_007218386.1	3.1e-162	COG0281	C	Energy production and conversion
SmTc_1163	N/A	N/A	N/A	N/A	N/A	N/A	N/A	N/A	N/A	N/A	N/A
SmTc_1164	M1CV87_SOLTU	1.5e-126	SubName: Full=Uncharacterized protein {ECO:0000313|EnsemblPlants:PGSC0003DMT400075488};	N/A	N/A	N/A	N/A	N/A	N/A	N/A	N/A
SmTc_1165	N/A	N/A	N/A	N/A	N/A	N/A	N/A	N/A	N/A	N/A	N/A
SmTc_1166	N/A	N/A	N/A	N/A	N/A	N/A	YP_006528519.1	8.4e-21	COG4447	R	General function prediction only
SmTc_1167	N/A	N/A	N/A	N/A	N/A	N/A	N/A	N/A	N/A	N/A	N/A
SmTc_1168	E2D5V0_SESIN	3.3e-225	SubName: Full=Geranylgeranyl reductase {ECO:0000313|EMBL:ADK35887.1};	N/A	N/A	N/A	YP_007161931.1	9.6e-153	COG0644	C	Energy production and conversion
SmTc_1169	A5AGN7_VITVI	5.8e-16	SubName: Full=Putative uncharacterized protein {ECO:0000313|EMBL:CAN71273.1};	N/A	N/A	N/A	N/A	N/A	N/A	N/A	N/A
SmTc_1170	A0A068UFE6_COFCA	2.6e-50	SubName: Full=Uncharacterized protein {ECO:0000313|EMBL:CDP07270.1};	N/A	N/A	N/A	N/A	N/A	N/A	N/A	N/A
SmTc_1171	N/A	N/A	N/A	N/A	N/A	N/A	YP_003391829.1	1.1e-18	COG0515	T	Signal transduction mechanisms
SmTc_1172	A0A068VDA6_COFCA	2.5e-83	SubName: Full=Uncharacterized protein {ECO:0000313|EMBL:CDP18572.1};	SPC3B_ARATH	2.8e-76	RecName: Full=Signal peptidase complex subunit 3B; EC=3.4.-.-; AltName: Full=Microsomal signal peptidase 22 kDa subunit; Short=SPC22; Short=SPase 22 kDa subunit;	N/A	N/A	N/A	N/A	N/A
SmTc_1173	A0A0D2RZ80_GOSRA	2.9e-83	SubName: Full=Uncharacterized protein {ECO:0000313|EMBL:KJB24345.1};	N/A	N/A	N/A	N/A	N/A	N/A	N/A	N/A
SmTc_1174	M5VW27_PRUPE	1.7e-08	SubName: Full=Uncharacterized protein {ECO:0000313|EMBL:EMJ05296.1};	N/A	N/A	N/A	N/A	N/A	N/A	N/A	N/A
SmTc_1175	A0A068TMU6_COFCA	6.2e-77	SubName: Full=Uncharacterized protein {ECO:0000313|EMBL:CDO97571.1};	N/A	N/A	N/A	N/A	N/A	N/A	N/A	N/A
SmTc_1176	N/A	N/A	N/A	N/A	N/A	N/A	N/A	N/A	N/A	N/A	N/A
SmTc_1177	N/A	N/A	N/A	N/A	N/A	N/A	N/A	N/A	N/A	N/A	N/A
SmTc_1178	A0A067H1I9_CITSI	2.7e-35	SubName: Full=Uncharacterized protein {ECO:0000313|EMBL:KDO81592.1};	N/A	N/A	N/A	N/A	N/A	N/A	N/A	N/A
SmTc_1179	N/A	N/A	N/A	N/A	N/A	N/A	N/A	N/A	N/A	N/A	N/A
SmTc_1180	N/A	N/A	N/A	PSBA_CUCSA	1.6e-198	RecName: Full=Photosystem II protein D1 {ECO:0000255|HAMAP-Rule:MF_01379}; Short=PSII D1 protein {ECO:0000255|HAMAP-Rule:MF_01379}; EC=1.10.3.9 {ECO:0000255|HAMAP-Rule:MF_01379}; AltName: Full=Photosystem II Q(B) protein {ECO:0000255|HAMAP-Rule:MF_01379}; Flags: Precursor;	YP_007147897.1	1.1e-45	COG0090	J	Translation, ribosomal structure and biogenesis
SmTc_1181	M0ZG27_SOLTU	6.3e-87	SubName: Full=Uncharacterized protein {ECO:0000313|EnsemblPlants:PGSC0003DMT400000078};	N/A	N/A	N/A	N/A	N/A	N/A	N/A	N/A
SmTc_1182	N/A	N/A	N/A	N/A	N/A	N/A	N/A	N/A	N/A	N/A	N/A
SmTc_1183	N/A	N/A	N/A	N/A	N/A	N/A	N/A	N/A	N/A	N/A	N/A
SmTc_1184	W9QRH5_9ROSA	3.2e-15	RecName: Full=Glutamyl-tRNA reductase {ECO:0000256|RuleBase:RU000584}; EC=1.2.1.70 {ECO:0000256|RuleBase:RU000584};	N/A	N/A	N/A	YP_007094639.1	2.6e-06	COG0373	H	Coenzyme transport and metabolism
SmTc_1185	A0A068UR91_COFCA	0	SubName: Full=Uncharacterized protein {ECO:0000313|EMBL:CDP10817.1};	N/A	N/A	N/A	YP_005443915.1	8.3e-286	COG1048	C	Energy production and conversion
SmTc_1186	N/A	N/A	N/A	N/A	N/A	N/A	YP_004651281.1	1.3e-08	COG0631	T	Signal transduction mechanisms
SmTc_1187	N/A	N/A	N/A	N/A	N/A	N/A	N/A	N/A	N/A	N/A	N/A
SmTc_1188	A0A068U489_COFCA	2.1e-61	SubName: Full=Uncharacterized protein {ECO:0000313|EMBL:CDP03122.1};	N/A	N/A	N/A	N/A	N/A	N/A	N/A	N/A
SmTc_1189	V4U257_9ROSI	0.0001	SubName: Full=Uncharacterized protein {ECO:0000313|EMBL:ESR59982.1};	N/A	N/A	N/A	N/A	N/A	N/A	N/A	N/A
SmTc_1190	N/A	N/A	N/A	N/A	N/A	N/A	YP_001865631.1	4.3e-71	COG2986	E	Amino acid transport and metabolism
SmTc_1191	N/A	N/A	N/A	N/A	N/A	N/A	N/A	N/A	N/A	N/A	N/A
SmTc_1192	N/A	N/A	N/A	N/A	N/A	N/A	YP_007121051.1	2.9e-08	COG2319	R	General function prediction only
SmTc_1193	N/A	N/A	N/A	N/A	N/A	N/A	N/A	N/A	N/A	N/A	N/A
SmTc_1194	N/A	N/A	N/A	N/A	N/A	N/A	N/A	N/A	N/A	N/A	N/A
SmTc_1195	A0A068UUW3_COFCA	1e-58	SubName: Full=Uncharacterized protein {ECO:0000313|EMBL:CDP11423.1};	N/A	N/A	N/A	YP_003816158.1	4.9e-21	COG0212	H	Coenzyme transport and metabolism
SmTc_1196	A0A068TPD1_COFCA	6.5e-206	SubName: Full=Uncharacterized protein {ECO:0000313|EMBL:CDO98170.1};	N/A	N/A	N/A	YP_005067889.1	1.9e-93	COG0484	O	Posttranslational modification, protein turnover, chaperones
SmTc_1197	N/A	N/A	N/A	N/A	N/A	N/A	N/A	N/A	N/A	N/A	N/A
SmTc_1198	A0A0L9VPX8_PHAAN	2.7e-50	SubName: Full=Uncharacterized protein {ECO:0000313|EMBL:KOM57115.1};	N/A	N/A	N/A	N/A	N/A	N/A	N/A	N/A
SmTc_1199	B9T1E6_RICCO	1e-229	SubName: Full=Tubulin alpha chain, putative {ECO:0000313|EMBL:EEF30323.1};	TBA3_ELEIN	5.6e-230	RecName: Full=Tubulin alpha-3 chain; AltName: Full=Alpha-3-tubulin;	N/A	N/A	N/A	N/A	N/A
SmTc_1200	Q38M47_SOLTU	4e-65	RecName: Full=Profilin {ECO:0000256|RuleBase:RU003909};	N/A	N/A	N/A	N/A	N/A	N/A	N/A	N/A
SmTc_1201	N/A	N/A	N/A	N/A	N/A	N/A	YP_006373193.1	1.7e-70	COG4251	T	Signal transduction mechanisms
SmTc_1202	A0A0R0GH91_SOYBN	3.5e-26	SubName: Full=Uncharacterized protein {ECO:0000313|EMBL:KRH17777.1}; Flags: Fragment;	N/A	N/A	N/A	N/A	N/A	N/A	N/A	N/A
SmTc_1203	N/A	N/A	N/A	N/A	N/A	N/A	N/A	N/A	N/A	N/A	N/A
SmTc_1204	N/A	N/A	N/A	N/A	N/A	N/A	N/A	N/A	N/A	N/A	N/A
SmTc_1205	N/A	N/A	N/A	N/A	N/A	N/A	N/A	N/A	N/A	N/A	N/A
SmTc_1206	A0A068UJ91_COFCA	2.1e-214	SubName: Full=Uncharacterized protein {ECO:0000313|EMBL:CDP08362.1};	N/A	N/A	N/A	YP_007563454.1	0.00012	COG3675	I	Lipid transport and metabolism
SmTc_1207	K4BYI4_SOLLC	1.8e-52	SubName: Full=Uncharacterized protein {ECO:0000313|EnsemblPlants:Solyc05g014650.2.1};	IOJAM_ARATH	2.9e-44	RecName: Full=Protein Iojap-related, mitochondrial; AltName: Full=Synonyms; Flags: Precursor;	YP_006372393.1	2.2e-15	COG0799	J	Translation, ribosomal structure and biogenesis
SmTc_1208	K7N0F5_SOYBN	0	SubName: Full=Uncharacterized protein {ECO:0000313|EMBL:KRG97264.1, ECO:0000313|EnsemblPlants:GLYMA19G45060.3};	N/A	N/A	N/A	YP_003483474.1	9.9e-24	COG1948	L	Replication, recombination and repair
SmTc_1209	A0A068U958_COFCA	1.3e-124	SubName: Full=Uncharacterized protein {ECO:0000313|EMBL:CDP04148.1};	N/A	N/A	N/A	N/A	N/A	N/A	N/A	N/A
SmTc_1210	A0A068UQ10_COFCA	2.4e-161	SubName: Full=Uncharacterized protein {ECO:0000313|EMBL:CDP10334.1};	N/A	N/A	N/A	YP_007144556.1	7.2e-94	COG0667	R	General function prediction only
SmTc_1211	A5B6D5_VITVI	6.1e-125	SubName: Full=Putative uncharacterized protein {ECO:0000313|EMBL:CAN72045.1};	N/A	N/A	N/A	N/A	N/A	N/A	N/A	N/A
SmTc_1212	A0A068V9T2_COFCA	3e-105	SubName: Full=Uncharacterized protein {ECO:0000313|EMBL:CDP17239.1};	N/A	N/A	N/A	N/A	N/A	N/A	N/A	N/A
SmTc_1213	A0A067KM05_JATCU	1.6e-107	SubName: Full=Uncharacterized protein {ECO:0000313|EMBL:KDP36048.1};	RAB7_VIGAC	5.4e-105	RecName: Full=Ras-related protein Rab7;	YP_001865491.1	1.3e-13	COG1100	R	General function prediction only
SmTc_1214	U5G9U2_POPTR	1.1e-90	SubName: Full=Uncharacterized protein {ECO:0000313|EMBL:ERP60190.1};	N/A	N/A	N/A	YP_005593963.1	2.3e-08	COG0457	R	General function prediction only
SmTc_1215	A0A068VGI9_COFCA	1.2e-106	SubName: Full=Uncharacterized protein {ECO:0000313|EMBL:CDP18803.1};	N/A	N/A	N/A	N/A	N/A	N/A	N/A	N/A
SmTc_1216	N/A	N/A	N/A	N/A	N/A	N/A	N/A	N/A	N/A	N/A	N/A
SmTc_1217	N/A	N/A	N/A	N/A	N/A	N/A	N/A	N/A	N/A	N/A	N/A
SmTc_1218	N/A	N/A	N/A	N/A	N/A	N/A	YP_004964529.1	4.7e-23	COG0515	T	Signal transduction mechanisms
SmTc_1219	A0A068V675_COFCA	0	SubName: Full=Uncharacterized protein {ECO:0000313|EMBL:CDP16029.1};	N/A	N/A	N/A	YP_005371023.1	1.1e-26	COG1196	D	Cell cycle control, cell division, chromosome partitioning
SmTc_1220	I6XWT5_9GENT	2.8e-145	SubName: Full=Cinnamyl alcohol dehydrogenase {ECO:0000313|EMBL:AFN44009.1};	MTDH_FRAAN	1.7e-131	RecName: Full=Probable mannitol dehydrogenase; EC=1.1.1.255; AltName: Full=NAD-dependent mannitol dehydrogenase;	YP_001864279.1	1.3e-78	COG1064	G	Carbohydrate transport and metabolism
SmTc_1221	K4CSF7_SOLLC	9.5e-92	SubName: Full=Uncharacterized protein {ECO:0000313|EnsemblPlants:Solyc09g018960.2.1};	N/A	N/A	N/A	N/A	N/A	N/A	N/A	N/A
SmTc_1222	N/A	N/A	N/A	N/A	N/A	N/A	N/A	N/A	N/A	N/A	N/A
SmTc_1223	M1BG05_SOLTU	8.8e-120	SubName: Full=Uncharacterized protein {ECO:0000313|EnsemblPlants:PGSC0003DMT400044321};	N/A	N/A	N/A	N/A	N/A	N/A	N/A	N/A
SmTc_1224	N/A	N/A	N/A	N/A	N/A	N/A	YP_007203445.1	1.6e-32	COG4742	K	Transcription
SmTc_1225	N/A	N/A	N/A	N/A	N/A	N/A	NP_126014.1	1.1e-25	COG2147	J	Translation, ribosomal structure and biogenesis
SmTc_1226	A0A068U5G5_COFCA	2.5e-253	SubName: Full=Uncharacterized protein {ECO:0000313|EMBL:CDP02863.1};	N/A	N/A	N/A	N/A	N/A	N/A	N/A	N/A
SmTc_1227	N/A	N/A	N/A	N/A	N/A	N/A	N/A	N/A	N/A	N/A	N/A
SmTc_1228	N/A	N/A	N/A	N/A	N/A	N/A	N/A	N/A	N/A	N/A	N/A
SmTc_1229	A0A068UFS8_COFCA	2.2e-102	SubName: Full=Uncharacterized protein {ECO:0000313|EMBL:CDP07049.1};	N/A	N/A	N/A	N/A	N/A	N/A	N/A	N/A
SmTc_1230	N/A	N/A	N/A	N/A	N/A	N/A	N/A	N/A	N/A	N/A	N/A
SmTc_1231	N/A	N/A	N/A	N/A	N/A	N/A	NP_266834.1	1.8e-17	COG0474	P	Inorganic ion transport and metabolism
SmTc_1232	A9XI05_NICAL	1.6e-34	SubName: Full=Class S F-box protein {ECO:0000313|EMBL:ABR18786.1};	FB138_ARATH	6.1e-12	RecName: Full=Putative F-box protein At3g10430;	N/A	N/A	N/A	N/A	N/A
SmTc_1233	A0A022RT14_ERYGU	2.3e-246	SubName: Full=Uncharacterized protein {ECO:0000313|EMBL:EYU42055.1};	N/A	N/A	N/A	YP_003266234.1	1.7e-31	COG4715	S	Function unknown
SmTc_1234	N/A	N/A	N/A	N/A	N/A	N/A	N/A	N/A	N/A	N/A	N/A
SmTc_1235	N/A	N/A	N/A	CCC11_ARATH	0.00025	RecName: Full=Cyclin-C1-1; Short=CycC1;1;	N/A	N/A	N/A	N/A	N/A
SmTc_1236	F6H3T5_VITVI	5.4e-164	SubName: Full=Putative uncharacterized protein {ECO:0000313|EMBL:CCB46772.1};	N/A	N/A	N/A	YP_001865069.1	4.2e-36	COG2319	R	General function prediction only
SmTc_1237	A0A068UJV4_COFCA	3.5e-185	SubName: Full=Uncharacterized protein {ECO:0000313|EMBL:CDP08810.1};	N/A	N/A	N/A	N/A	N/A	N/A	N/A	N/A
SmTc_1238	N/A	N/A	N/A	N/A	N/A	N/A	N/A	N/A	N/A	N/A	N/A
SmTc_1239	M1BIR6_SOLTU	1.1e-309	SubName: Full=Uncharacterized protein {ECO:0000313|EnsemblPlants:PGSC0003DMT400046188};	DEAH9_ARATH	9.5e-292	RecName: Full=Probable pre-mRNA-splicing factor ATP-dependent RNA helicase DEAH9 {ECO:0000305}; EC=3.6.4.13; AltName: Full=DEAH RNA helicase homolog DDX35 {ECO:0000305};	YP_005368855.1	3.6e-100	COG1643	J	Translation, ribosomal structure and biogenesis
SmTc_1240	A0A0B0P2B8_GOSAR	9.6e-69	SubName: Full=Diaminopimelate decarboxylase 2, chloroplastic-like protein {ECO:0000313|EMBL:KHG19052.1};	N/A	N/A	N/A	YP_002494601.1	1.8e-24	COG0019	E	Amino acid transport and metabolism
SmTc_1241	A0A068TSB3_COFCA	0	SubName: Full=Uncharacterized protein {ECO:0000313|EMBL:CDO98208.1};	N/A	N/A	N/A	N/A	N/A	N/A	N/A	N/A
SmTc_1242	N/A	N/A	N/A	N/A	N/A	N/A	N/A	N/A	N/A	N/A	N/A
SmTc_1243	A0A022QIF4_ERYGU	5.6e-264	SubName: Full=Uncharacterized protein {ECO:0000313|EMBL:EYU27741.1};	N/A	N/A	N/A	YP_003900214.1	7.7e-16	COG2319	R	General function prediction only
SmTc_1244	A0A0K9RG88_SPIOL	7.2e-37	SubName: Full=Uncharacterized protein {ECO:0000313|EMBL:KNA17989.1};	N/A	N/A	N/A	N/A	N/A	N/A	N/A	N/A
SmTc_1245	K4BJ06_SOLLC	2.3e-147	SubName: Full=Uncharacterized protein {ECO:0000313|EnsemblPlants:Solyc03g095840.2.1};	N/A	N/A	N/A	NP_247082.1	2e-18	COG1093	J	Translation, ribosomal structure and biogenesis
SmTc_1246	K4D2V3_SOLLC	0	SubName: Full=Uncharacterized protein {ECO:0000313|EnsemblPlants:Solyc10g080630.1.1};	N/A	N/A	N/A	N/A	N/A	N/A	N/A	N/A
SmTc_1247	W9S5E8_9ROSA	3.6e-104	SubName: Full=Phosphorylated carbohydrates phosphatase {ECO:0000313|EMBL:EXC26727.1};	SGGP_ARATH	8.8e-97	RecName: Full=Haloacid dehalogenase-like hydrolase domain-containing protein Sgpp; EC=3.1.3.-; AltName: Full=Subclass I phosphosugar phosphatase; Short=AtSgpp;	N/A	N/A	N/A	N/A	N/A
SmTc_1248	N/A	N/A	N/A	N/A	N/A	N/A	YP_001708812.1	2e-15	COG0515	T	Signal transduction mechanisms
SmTc_1249	N/A	N/A	N/A	N/A	N/A	N/A	YP_001192956.1	2.5e-20	COG4886	K	Transcription
SmTc_1250	G7IL76_MEDTR	4.2e-09	SubName: Full=Thionin-like protein {ECO:0000313|EMBL:AES63364.1}; SubName: Full=Uncharacterized protein {ECO:0000313|EMBL:AFK40421.1, ECO:0000313|EnsemblPlants:AES63364};	N/A	N/A	N/A	N/A	N/A	N/A	N/A	N/A
SmTc_1251	M1C640_SOLTU	1.1e-139	SubName: Full=Uncharacterized protein {ECO:0000313|EnsemblPlants:PGSC0003DMT400060566};	N/A	N/A	N/A	N/A	N/A	N/A	N/A	N/A
SmTc_1252	N/A	N/A	N/A	N/A	N/A	N/A	N/A	N/A	N/A	N/A	N/A
SmTc_1253	V4SBW3_9ROSI	9.5e-70	SubName: Full=Uncharacterized protein {ECO:0000313|EMBL:ESR36315.1};	N/A	N/A	N/A	YP_003708755.1	1.8e-12	COG5531	B	Chromatin structure and dynamics
SmTc_1254	N/A	N/A	N/A	N/A	N/A	N/A	YP_255975.1	8.7e-50	COG1498	J	Translation, ribosomal structure and biogenesis
SmTc_1255	M1B5C0_SOLTU	8.8e-54	SubName: Full=Uncharacterized protein {ECO:0000313|EnsemblPlants:PGSC0003DMT400037400};	N/A	N/A	N/A	N/A	N/A	N/A	N/A	N/A
SmTc_1256	N/A	N/A	N/A	N/A	N/A	N/A	N/A	N/A	N/A	N/A	N/A
SmTc_1257	A0A068U0Z5_COFCA	6.7e-97	RecName: Full=Anaphase-promoting complex subunit 10 {ECO:0000256|PIRNR:PIRNR028841};	N/A	N/A	N/A	N/A	N/A	N/A	N/A	N/A
SmTc_1258	A9PHT0_POPTR	1.9e-113	SubName: Full=DNA repair ATPase-related family protein {ECO:0000313|EMBL:ERP49614.1};	N/A	N/A	N/A	N/A	N/A	N/A	N/A	N/A
SmTc_1259	A0A068TNK0_COFCA	0	SubName: Full=Uncharacterized protein {ECO:0000313|EMBL:CDO97915.1};	N/A	N/A	N/A	N/A	N/A	N/A	N/A	N/A
SmTc_1260	N/A	N/A	N/A	N/A	N/A	N/A	N/A	N/A	N/A	N/A	N/A
SmTc_1261	N/A	N/A	N/A	N/A	N/A	N/A	N/A	N/A	N/A	N/A	N/A
SmTc_1262	A0A068TQ24_COFCA	5e-243	SubName: Full=Uncharacterized protein {ECO:0000313|EMBL:CDO98420.1};	N/A	N/A	N/A	YP_003816619.1	3.3e-90	COG5256	J	Translation, ribosomal structure and biogenesis
SmTc_1263	A0A090BCP6_GENTR	0	SubName: Full=Methionine synthase {ECO:0000313|EMBL:BAP47511.1};	N/A	N/A	N/A	YP_744604.1	1.5e-218	COG0620	E	Amino acid transport and metabolism
SmTc_1264	N/A	N/A	N/A	N/A	N/A	N/A	N/A	N/A	N/A	N/A	N/A
SmTc_1265	N/A	N/A	N/A	N/A	N/A	N/A	N/A	N/A	N/A	N/A	N/A
SmTc_1266	N/A	N/A	N/A	N/A	N/A	N/A	N/A	N/A	N/A	N/A	N/A
SmTc_1267	N/A	N/A	N/A	N/A	N/A	N/A	NP_247199.1	6.2e-125	COG0423	J	Translation, ribosomal structure and biogenesis
SmTc_1268	N/A	N/A	N/A	N/A	N/A	N/A	YP_003368755.1	0	COG0070	E	Amino acid transport and metabolism
SmTc_1269	N/A	N/A	N/A	N/A	N/A	N/A	N/A	N/A	N/A	N/A	N/A
SmTc_1270	A0A068UL50_COFCA	0	SubName: Full=Uncharacterized protein {ECO:0000313|EMBL:CDP08974.1};	ECA4_ARATH	0	RecName: Full=Calcium-transporting ATPase 4, endoplasmic reticulum-type; EC=3.6.3.8;	YP_002769877.1	1.9e-158	COG0474	P	Inorganic ion transport and metabolism
SmTc_1271	N/A	N/A	N/A	N/A	N/A	N/A	N/A	N/A	N/A	N/A	N/A
SmTc_1272	A0A068TMJ7_COFCA	0	SubName: Full=Uncharacterized protein {ECO:0000313|EMBL:CDO97570.1};	N/A	N/A	N/A	N/A	N/A	N/A	N/A	N/A
SmTc_1273	N/A	N/A	N/A	N/A	N/A	N/A	N/A	N/A	N/A	N/A	N/A
SmTc_1274	N/A	N/A	N/A	N/A	N/A	N/A	YP_004484336.1	3.4e-12	COG1756	J	Translation, ribosomal structure and biogenesis
SmTc_1275	N/A	N/A	N/A	N/A	N/A	N/A	N/A	N/A	N/A	N/A	N/A
SmTc_1276	N/A	N/A	N/A	N/A	N/A	N/A	N/A	N/A	N/A	N/A	N/A
SmTc_1277	N/A	N/A	N/A	C3H27_ORYSJ	7.1e-05	RecName: Full=Zinc finger CCCH domain-containing protein 27; Short=OsC3H27;	N/A	N/A	N/A	N/A	N/A
SmTc_1278	N/A	N/A	N/A	N/A	N/A	N/A	N/A	N/A	N/A	N/A	N/A
SmTc_1279	A0A068UCK5_COFCA	2e-239	RecName: Full=ATP-dependent 6-phosphofructokinase {ECO:0000256|HAMAP-Rule:MF_03186}; Short=ATP-PFK {ECO:0000256|HAMAP-Rule:MF_03186}; Short=Phosphofructokinase {ECO:0000256|HAMAP-Rule:MF_03186}; EC=2.7.1.11 {ECO:0000256|HAMAP-Rule:MF_03186}; AltName: Full=Phosphohexokinase {ECO:0000256|HAMAP-Rule:MF_03186};	PFKA4_ARATH	4.1e-218	RecName: Full=ATP-dependent 6-phosphofructokinase 4, chloroplastic {ECO:0000255|HAMAP-Rule:MF_03186}; Short=ATP-PFK 4 {ECO:0000255|HAMAP-Rule:MF_03186}; Short=Phosphofructokinase 4 {ECO:0000255|HAMAP-Rule:MF_03186}; EC=2.7.1.11 {ECO:0000255|HAMAP-Rule:MF_03186}; AltName: Full=Phosphohexokinase 4 {ECO:0000255|HAMAP-Rule:MF_03186}; Flags: Precursor;	YP_003804939.1	1.7e-97	COG0205	G	Carbohydrate transport and metabolism
SmTc_1280	N/A	N/A	N/A	N/A	N/A	N/A	N/A	N/A	N/A	N/A	N/A
SmTc_1281	F6HAC5_VITVI	3.5e-116	SubName: Full=Putative uncharacterized protein {ECO:0000313|EMBL:CCB49204.1};	N/A	N/A	N/A	N/A	N/A	N/A	N/A	N/A
SmTc_1282	A0A068TMH4_COFCA	8.9e-139	SubName: Full=Uncharacterized protein {ECO:0000313|EMBL:CDO97545.1};	N/A	N/A	N/A	YP_002727720.1	6.6e-14	COG0666	T	Signal transduction mechanisms
SmTc_1283	A0A068V456_COFCA	9.8e-199	SubName: Full=Uncharacterized protein {ECO:0000313|EMBL:CDP15279.1};	ACR10_ARATH	4.3e-148	RecName: Full=ACT domain-containing protein ACR10 {ECO:0000305}; AltName: Full=Protein ACT DOMAIN REPEATS 10 {ECO:0000303|PubMed:21861936};	N/A	N/A	N/A	N/A	N/A
SmTc_1284	A0A022QGF5_ERYGU	0	SubName: Full=Uncharacterized protein {ECO:0000313|EMBL:EYU27011.1};	SC31B_ARATH	0	RecName: Full=Protein transport protein SEC31 homolog B {ECO:0000305}; AltName: Full=SEC31-like protein B {ECO:0000305};	YP_007129139.1	4.4e-06	COG3903	R	General function prediction only
SmTc_1285	N/A	N/A	N/A	N/A	N/A	N/A	N/A	N/A	N/A	N/A	N/A
SmTc_1286	N/A	N/A	N/A	N/A	N/A	N/A	YP_003146389.1	8.8e-28	COG0515	T	Signal transduction mechanisms
SmTc_1287	A0A068TS79_COFCA	3.1e-121	SubName: Full=Uncharacterized protein {ECO:0000313|EMBL:CDO98907.1};	N/A	N/A	N/A	N/A	N/A	N/A	N/A	N/A
SmTc_1288	N/A	N/A	N/A	N/A	N/A	N/A	N/A	N/A	N/A	N/A	N/A
SmTc_1289	N/A	N/A	N/A	N/A	N/A	N/A	N/A	N/A	N/A	N/A	N/A
SmTc_1290	B9HVB1_POPTR	0	RecName: Full=Potassium transporter {ECO:0000256|RuleBase:RU321113};	N/A	N/A	N/A	YP_005029627.1	2.5e-79	COG3158	P	Inorganic ion transport and metabolism
SmTc_1291	N/A	N/A	N/A	PALY_CITLI	0	RecName: Full=Phenylalanine ammonia-lyase; EC=4.3.1.24;	YP_007039255.1	4.4e-73	COG2986	E	Amino acid transport and metabolism
SmTc_1292	N/A	N/A	N/A	N/A	N/A	N/A	N/A	N/A	N/A	N/A	N/A
SmTc_1293	A0A068VAT1_COFCA	1.9e-308	SubName: Full=Uncharacterized protein {ECO:0000313|EMBL:CDP17841.1};	N/A	N/A	N/A	YP_001358743.1	9e-66	COG0513	L	Replication, recombination and repair
SmTc_1294	N/A	N/A	N/A	N/A	N/A	N/A	N/A	N/A	N/A	N/A	N/A
SmTc_1295	N/A	N/A	N/A	N/A	N/A	N/A	YP_001424615.1	1.7e-84	COG2020	O	Posttranslational modification, protein turnover, chaperones
SmTc_1296	N/A	N/A	N/A	N/A	N/A	N/A	N/A	N/A	N/A	N/A	N/A
SmTc_1297	Q400L2_CATRO	1.1e-234	SubName: Full=MYC2 {ECO:0000313|EMBL:AAQ14332.1};	MYC2_ARATH	2.4e-146	RecName: Full=Transcription factor MYC2; Short=AtMYC2; AltName: Full=Basic helix-loop-helix protein 6; Short=AtbHLH6; Short=bHLH 6; AltName: Full=Protein JASMONATE INSENSITIVE 1; AltName: Full=R-homologous Arabidopsis protein 1; Short=RAP-1; AltName: Full=Transcription factor EN 38; AltName: Full=Z-box binding factor 1 protein; AltName: Full=bHLH transcription factor bHLH006; AltName: Full=rd22BP…	N/A	N/A	N/A	N/A	N/A
SmTc_1298	M1ATN6_SOLTU	1.8e-162	SubName: Full=Uncharacterized protein {ECO:0000313|EnsemblPlants:PGSC0003DMT400029999};	N/A	N/A	N/A	YP_008953.1	1.7e-24	COG4886	K	Transcription
SmTc_1299	A0A067KCZ5_JATCU	2.3e-49	SubName: Full=Uncharacterized protein {ECO:0000313|EMBL:KDP34096.1};	N/A	N/A	N/A	N/A	N/A	N/A	N/A	N/A
SmTc_1300	N/A	N/A	N/A	N/A	N/A	N/A	N/A	N/A	N/A	N/A	N/A
SmTc_1301	A0A068U1H2_COFCA	6e-195	SubName: Full=Uncharacterized protein {ECO:0000313|EMBL:CDP02361.1};	N/A	N/A	N/A	N/A	N/A	N/A	N/A	N/A
SmTc_1302	N/A	N/A	N/A	N/A	N/A	N/A	YP_004089966.1	2.2e-28	COG5272	O	Posttranslational modification, protein turnover, chaperones
SmTc_1303	N/A	N/A	N/A	N/A	N/A	N/A	N/A	N/A	N/A	N/A	N/A
SmTc_1304	N/A	N/A	N/A	N/A	N/A	N/A	N/A	N/A	N/A	N/A	N/A
SmTc_1305	A0A022RAS5_ERYGU	4e-112	SubName: Full=Uncharacterized protein {ECO:0000313|EMBL:EYU36015.1};	N/A	N/A	N/A	YP_003725983.1	1.1e-05	COG0484	O	Posttranslational modification, protein turnover, chaperones
SmTc_1306	N/A	N/A	N/A	N/A	N/A	N/A	YP_003956641.1	7.7e-10	COG0515	T	Signal transduction mechanisms
SmTc_1307	A0A068TQR1_COFCA	1e-210	SubName: Full=Uncharacterized protein {ECO:0000313|EMBL:CDO98655.1};	DPYD_ARATH	1.5e-190	RecName: Full=Dihydropyrimidine dehydrogenase (NADP(+)), chloroplastic {ECO:0000303|PubMed:19413687}; Short=DHPDH {ECO:0000303|PubMed:19413687}; Short=DPD; EC=1.3.1.2 {ECO:0000269|PubMed:19413687}; AltName: Full=Dihydroorotate dehydrogenase-like protein {ECO:0000303|PubMed:12369616}; AltName: Full=Dihydrothymine dehydrogenase; AltName: Full=Dihydrouracil dehydrogenase; AltName: Full=Protein PYRIM…	YP_005446576.1	8e-115	COG0167	F	Nucleotide transport and metabolism
SmTc_1308	N/A	N/A	N/A	N/A	N/A	N/A	N/A	N/A	N/A	N/A	N/A
SmTc_1309	A0A068VAD1_COFCA	0	RecName: Full=Phytochrome {ECO:0000256|PIRNR:PIRNR000084};	PHYA_SOLTU	0	RecName: Full=Phytochrome A;	YP_003887405.1	2.4e-61	COG4251	T	Signal transduction mechanisms
SmTc_1310	A0A022RSZ4_ERYGU	5e-55	SubName: Full=Uncharacterized protein {ECO:0000313|EMBL:EYU42030.1};	N/A	N/A	N/A	YP_003523957.1	2e-08	COG3821	S	Function unknown
SmTc_1311	A0A068UQ19_COFCA	1.1e-40	SubName: Full=Uncharacterized protein {ECO:0000313|EMBL:CDP10635.1};	RBG5_ARATH	5.8e-20	RecName: Full=Glycine-rich RNA-binding protein 5, mitochondrial; Short=AtGR-RBP5; AltName: Full=AtRBG5; AltName: Full=Mitochondrial RNA-binding protein 2b; Short=At-mRBP2b; Flags: Precursor;	YP_005007227.1	8.9e-16	COG0724	J	Translation, ribosomal structure and biogenesis
SmTc_1312	N/A	N/A	N/A	N/A	N/A	N/A	N/A	N/A	N/A	N/A	N/A
SmTc_1313	N/A	N/A	N/A	N/A	N/A	N/A	N/A	N/A	N/A	N/A	N/A
SmTc_1314	A0A068VG91_COFCA	3.6e-104	SubName: Full=Uncharacterized protein {ECO:0000313|EMBL:CDP19711.1};	N/A	N/A	N/A	YP_006433319.1	4.4e-30	COG2226	H	Coenzyme transport and metabolism
SmTc_1315	N/A	N/A	N/A	N/A	N/A	N/A	N/A	N/A	N/A	N/A	N/A
SmTc_1316	N/A	N/A	N/A	N/A	N/A	N/A	N/A	N/A	N/A	N/A	N/A
SmTc_1317	M1CP34_SOLTU	2.9e-171	SubName: Full=Uncharacterized protein {ECO:0000313|EnsemblPlants:PGSC0003DMT400071652};	N/A	N/A	N/A	YP_007698122.1	9e-93	COG0508	C	Energy production and conversion
SmTc_1318	A0A0E3DG14_SALMI	6.9e-56	SubName: Full=Dicer-like protein 2 {ECO:0000313|EMBL:AIE15764.1};	N/A	N/A	N/A	YP_008797434.1	4.2e-10	COG1111	L	Replication, recombination and repair
SmTc_1319	N/A	N/A	N/A	N/A	N/A	N/A	N/A	N/A	N/A	N/A	N/A
SmTc_1320	A0A068TMB5_COFCA	7.5e-261	SubName: Full=Uncharacterized protein {ECO:0000313|EMBL:CDO97371.1};	N/A	N/A	N/A	YP_557464.1	2e-170	COG1012	C	Energy production and conversion
SmTc_1321	A0A072VCM6_MEDTR	1.2e-05	RecName: Full=Malic enzyme {ECO:0000256|RuleBase:RU003426};	MAOP2_ARATH	2.1e-07	RecName: Full=NADP-dependent malic enzyme 2; Short=AtNADP-ME2; Short=NADP-malic enzyme 2; EC=1.1.1.40;	YP_001820172.1	0.00039	COG0281	C	Energy production and conversion
SmTc_1322	N/A	N/A	N/A	N/A	N/A	N/A	N/A	N/A	N/A	N/A	N/A
SmTc_1323	A0A061EZU9_THECC	2.5e-208	RecName: Full=Importin subunit alpha {ECO:0000256|PIRNR:PIRNR005673};	IMPA9_ARATH	4.9e-198	RecName: Full=Importin subunit alpha-9 {ECO:0000305}; Short=IMPa-9 {ECO:0000303|PubMed:18836040};	N/A	N/A	N/A	N/A	N/A
SmTc_1324	A0A068V1F2_COFCA	1.9e-35	SubName: Full=Uncharacterized protein {ECO:0000313|EMBL:CDP14334.1};	N/A	N/A	N/A	N/A	N/A	N/A	N/A	N/A
SmTc_1325	F4YIB5_HELAN	4.3e-203	SubName: Full=Delta-8 sphingolipid desaturase {ECO:0000313|EMBL:ADK91077.1};	N/A	N/A	N/A	YP_004053376.1	1.5e-14	COG3239	I	Lipid transport and metabolism
SmTc_1326	M5VWS4_PRUPE	1.3e-26	SubName: Full=Uncharacterized protein {ECO:0000313|EMBL:EMJ05526.1};	N/A	N/A	N/A	N/A	N/A	N/A	N/A	N/A
SmTc_1327	N/A	N/A	N/A	N/A	N/A	N/A	YP_003669646.1	2.6e-15	COG1911	J	Translation, ribosomal structure and biogenesis
SmTc_1328	A0A068VDW2_COFCA	3.2e-76	SubName: Full=Uncharacterized protein {ECO:0000313|EMBL:CDP18757.1};	XRCC2_ARATH	1.9e-54	RecName: Full=DNA repair protein XRCC2 homolog; AltName: Full=X-ray repair cross-complementing protein 2 homolog; Short=AtXRCC2;	N/A	N/A	N/A	N/A	N/A
SmTc_1329	N/A	N/A	N/A	N/A	N/A	N/A	N/A	N/A	N/A	N/A	N/A
SmTc_1330	N/A	N/A	N/A	N/A	N/A	N/A	N/A	N/A	N/A	N/A	N/A
SmTc_1331	B2D0J3_ARTAN	1e-194	SubName: Full=Mannitol transporter {ECO:0000313|EMBL:ACB56939.1};	N/A	N/A	N/A	YP_006544343.1	4.2e-68	COG2814	G	Carbohydrate transport and metabolism
SmTc_1332	W9QRB6_9ROSA	2.2e-15	SubName: Full=Uncharacterized protein {ECO:0000313|EMBL:EXB51803.1};	N/A	N/A	N/A	N/A	N/A	N/A	N/A	N/A
SmTc_1333	D6QSY0_CATRO	2.7e-285	RecName: Full=Ketol-acid reductoisomerase {ECO:0000256|PIRNR:PIRNR000118}; EC=1.1.1.86 {ECO:0000256|PIRNR:PIRNR000118}; AltName: Full=Acetohydroxy-acid reductoisomerase {ECO:0000256|PIRNR:PIRNR000118}; AltName: Full=Alpha-keto-beta-hydroxylacyl reductoisomerase {ECO:0000256|PIRNR:PIRNR000118};	ILV5_ARATH	3.6e-276	RecName: Full=Ketol-acid reductoisomerase, chloroplastic; EC=1.1.1.86; AltName: Full=Acetohydroxy-acid reductoisomerase; AltName: Full=Alpha-keto-beta-hydroxylacyl reductoisomerase; Flags: Precursor;	N/A	N/A	N/A	N/A	N/A
SmTc_1334	M1CIN5_SOLTU	1.8e-46	SubName: Full=Uncharacterized protein {ECO:0000313|EnsemblPlants:PGSC0003DMT400068235};	N/A	N/A	N/A	N/A	N/A	N/A	N/A	N/A
SmTc_1335	N/A	N/A	N/A	N/A	N/A	N/A	N/A	N/A	N/A	N/A	N/A
SmTc_1336	N/A	N/A	N/A	N/A	N/A	N/A	N/A	N/A	N/A	N/A	N/A
SmTc_1337	N/A	N/A	N/A	N/A	N/A	N/A	YP_001278320.1	4.9e-21	COG2319	R	General function prediction only
SmTc_1338	N/A	N/A	N/A	RLK7_ARATH	4e-151	RecName: Full=Receptor-like protein kinase At5g59670; EC=2.7.10.1; EC=2.7.11.1; AltName: Full=Leucine-rich repeat receptor-like protein kinase At5g59670; Flags: Precursor;	YP_001983749.1	1.7e-19	COG0515	T	Signal transduction mechanisms
SmTc_1339	A0A068UB70_COFCA	2.9e-52	SubName: Full=Uncharacterized protein {ECO:0000313|EMBL:CDP05795.1};	N/A	N/A	N/A	YP_004104012.1	6.8e-22	COG5272	O	Posttranslational modification, protein turnover, chaperones
SmTc_1340	N/A	N/A	N/A	BUB31_ARATH	5.9e-22	RecName: Full=Mitotic checkpoint protein BUB3.1; AltName: Full=Protein BUDDING UNINHIBITED BY BENZYMIDAZOL 3.1;	YP_590763.1	1.6e-06	COG4354	S	Function unknown
SmTc_1341	A0A068UBB6_COFCA	0	SubName: Full=Uncharacterized protein {ECO:0000313|EMBL:CDP05845.1};	UBP14_ARATH	0	RecName: Full=Ubiquitin carboxyl-terminal hydrolase 14; EC=3.4.19.12; AltName: Full=Deubiquitinating enzyme 14; Short=AtUBP14; AltName: Full=TITAN-6 protein; AltName: Full=Ubiquitin thioesterase 14; AltName: Full=Ubiquitin-specific-processing protease 14;	N/A	N/A	N/A	N/A	N/A
SmTc_1342	A0A068VBJ2_COFCA	2.7e-30	SubName: Full=Uncharacterized protein {ECO:0000313|EMBL:CDP17939.1};	N/A	N/A	N/A	N/A	N/A	N/A	N/A	N/A
SmTc_1343	A0A068TNP5_COFCA	6.8e-129	SubName: Full=Uncharacterized protein {ECO:0000313|EMBL:CDO96983.1};	N/A	N/A	N/A	N/A	N/A	N/A	N/A	N/A
SmTc_1344	M1B980_SOLTU	1.2e-98	SubName: Full=Uncharacterized protein {ECO:0000313|EnsemblPlants:PGSC0003DMT400040052};	PLP3A_ARATH	2.6e-90	RecName: Full=Thioredoxin domain-containing protein PLP3A; AltName: Full=Phosducin-like protein 3A;	N/A	N/A	N/A	N/A	N/A
SmTc_1345	N/A	N/A	N/A	N/A	N/A	N/A	N/A	N/A	N/A	N/A	N/A
SmTc_1346	V4TVB9_9ROSI	4.9e-36	SubName: Full=Uncharacterized protein {ECO:0000313|EMBL:ESR57482.1};	N/A	N/A	N/A	N/A	N/A	N/A	N/A	N/A
SmTc_1347	N/A	N/A	N/A	N/A	N/A	N/A	N/A	N/A	N/A	N/A	N/A
SmTc_1348	N/A	N/A	N/A	N/A	N/A	N/A	N/A	N/A	N/A	N/A	N/A
SmTc_1349	N/A	N/A	N/A	N/A	N/A	N/A	YP_003146389.1	1.9e-30	COG0515	T	Signal transduction mechanisms
SmTc_1350	N/A	N/A	N/A	N/A	N/A	N/A	YP_001517187.1	1.5e-31	COG1716	T	Signal transduction mechanisms
SmTc_1351	C3VP56_NICPL	1.3e-137	SubName: Full=SnRK2 calcium sensor {ECO:0000313|EMBL:ACQ42253.1};	N/A	N/A	N/A	N/A	N/A	N/A	N/A	N/A
SmTc_1352	A0A068U8Q6_COFCA	1.8e-252	SubName: Full=Uncharacterized protein {ECO:0000313|EMBL:CDP03993.1};	Y5838_ARATH	3.1e-206	RecName: Full=Probably inactive leucine-rich repeat receptor-like protein kinase At5g48380; Flags: Precursor;	YP_004053509.1	2e-14	COG4886	K	Transcription
SmTc_1353	A0A068UQS2_COFCA	0	RecName: Full=Coatomer subunit beta {ECO:0000256|PIRNR:PIRNR005727}; AltName: Full=Beta-coat protein {ECO:0000256|PIRNR:PIRNR005727};	COPB1_ARATH	0	RecName: Full=Coatomer subunit beta-1; AltName: Full=Beta-coat protein 1; Short=Beta-COP 1;	N/A	N/A	N/A	N/A	N/A
SmTc_1354	N/A	N/A	N/A	N/A	N/A	N/A	N/A	N/A	N/A	N/A	N/A
SmTc_1355	N/A	N/A	N/A	N/A	N/A	N/A	YP_002132121.1	7.6e-125	COG0465	O	Posttranslational modification, protein turnover, chaperones
SmTc_1356	A0A068UNP4_COFCA	1.8e-310	SubName: Full=Uncharacterized protein {ECO:0000313|EMBL:CDP09198.1};	N/A	N/A	N/A	N/A	N/A	N/A	N/A	N/A
SmTc_1357	N/A	N/A	N/A	N/A	N/A	N/A	N/A	N/A	N/A	N/A	N/A
SmTc_1358	N/A	N/A	N/A	N/A	N/A	N/A	N/A	N/A	N/A	N/A	N/A
SmTc_1359	N/A	N/A	N/A	N/A	N/A	N/A	N/A	N/A	N/A	N/A	N/A
SmTc_1360	A0A068UYR6_COFCA	8.9e-278	SubName: Full=Uncharacterized protein {ECO:0000313|EMBL:CDP13452.1};	N/A	N/A	N/A	YP_003995317.1	0.00014	COG0668	M	Cell wall/membrane/envelope biogenesis
SmTc_1361	A0A0L9UVX2_PHAAN	8.8e-253	SubName: Full=Uncharacterized protein {ECO:0000313|EMBL:KOM46727.1};	N/A	N/A	N/A	YP_003815752.1	2.9e-91	COG0459	O	Posttranslational modification, protein turnover, chaperones
SmTc_1362	A0A068UKY0_COFCA	3e-105	SubName: Full=Uncharacterized protein {ECO:0000313|EMBL:CDP09116.1};	RB11C_LOTJA	6.9e-104	RecName: Full=Ras-related protein Rab11C;	YP_007670739.1	1e-17	COG1100	R	General function prediction only
SmTc_1363	D7U1Z6_VITVI	3.4e-229	SubName: Full=Putative uncharacterized protein {ECO:0000313|EMBL:CBI36762.3};	SYS_HELAN	3.9e-219	RecName: Full=Serine--tRNA ligase; EC=6.1.1.11; AltName: Full=Seryl-tRNA synthetase; Short=SerRS; AltName: Full=Seryl-tRNA(Ser/Sec) synthetase;	YP_003424689.1	2.4e-107	COG0172	J	Translation, ribosomal structure and biogenesis
SmTc_1364	A0A068UGE5_COFCA	1.5e-129	SubName: Full=Uncharacterized protein {ECO:0000313|EMBL:CDP07254.1};	N/A	N/A	N/A	YP_003267833.1	5.5e-12	COG0724	J	Translation, ribosomal structure and biogenesis
SmTc_1365	N/A	N/A	N/A	N/A	N/A	N/A	N/A	N/A	N/A	N/A	N/A
SmTc_1366	A0A022S071_ERYGU	1e-183	SubName: Full=Uncharacterized protein {ECO:0000313|EMBL:EYU45646.1};	KMS1_ARATH	7e-174	RecName: Full=Vacuole membrane protein KMS1 {ECO:0000303|PubMed:21294794}; AltName: Full=Protein KILLING ME SLOWLY 1 {ECO:0000303|PubMed:21294794};	YP_004174596.1	3.4e-06	COG1238	S	Function unknown
SmTc_1367	A0A0J8CLA4_BETVU	7e-305	RecName: Full=Eukaryotic translation initiation factor 3 subunit A {ECO:0000256|HAMAP-Rule:MF_03000, ECO:0000256|SAAS:SAAS00313356}; Short=eIF3a {ECO:0000256|HAMAP-Rule:MF_03000}; AltName: Full=Eukaryotic translation initiation factor 3 subunit 10 {ECO:0000256|HAMAP-Rule:MF_03000};	N/A	N/A	N/A	N/A	N/A	N/A	N/A	N/A
SmTc_1368	B9RSQ0_RICCO	5.8e-117	SubName: Full=ATP binding protein, putative {ECO:0000313|EMBL:EEF45383.1};	N/A	N/A	N/A	N/A	N/A	N/A	N/A	N/A
SmTc_1369	A0A068VE65_COFCA	0	SubName: Full=Uncharacterized protein {ECO:0000313|EMBL:CDP17988.1};	N/A	N/A	N/A	N/A	N/A	N/A	N/A	N/A
SmTc_1370	A0A068V6K5_COFCA	5e-138	SubName: Full=Uncharacterized protein {ECO:0000313|EMBL:CDP16159.1};	N/A	N/A	N/A	N/A	N/A	N/A	N/A	N/A
SmTc_1371	A0A068V0J8_COFCA	0	SubName: Full=Uncharacterized protein {ECO:0000313|EMBL:CDP13413.1};	N/A	N/A	N/A	YP_002507928.1	2.8e-55	COG1112	L	Replication, recombination and repair
SmTc_1372	N/A	N/A	N/A	N/A	N/A	N/A	YP_001012692.1	2.6e-158	COG1245	J	Translation, ribosomal structure and biogenesis
SmTc_1373	A0A068UD76_COFCA	6e-52	SubName: Full=Uncharacterized protein {ECO:0000313|EMBL:CDP06182.1};	N/A	N/A	N/A	YP_004150700.1	3.4e-07	COG1196	D	Cell cycle control, cell division, chromosome partitioning
SmTc_1374	A0A059BIL0_EUCGR	4.5e-89	SubName: Full=Uncharacterized protein {ECO:0000313|EMBL:KCW65510.1};	N/A	N/A	N/A	YP_002463522.1	1.1e-10	COG1100	R	General function prediction only
SmTc_1375	N/A	N/A	N/A	N/A	N/A	N/A	N/A	N/A	N/A	N/A	N/A
SmTc_1376	N/A	N/A	N/A	N/A	N/A	N/A	N/A	N/A	N/A	N/A	N/A
SmTc_1377	A0A068VD71_COFCA	3e-30	SubName: Full=Uncharacterized protein {ECO:0000313|EMBL:CDP18537.1};	N/A	N/A	N/A	N/A	N/A	N/A	N/A	N/A
SmTc_1378	A0A068TYP3_COFCA	8e-120	SubName: Full=Uncharacterized protein {ECO:0000313|EMBL:CDP01044.1};	N/A	N/A	N/A	N/A	N/A	N/A	N/A	N/A
SmTc_1379	A0A068TNP7_COFCA	2.9e-275	RecName: Full=Serine hydroxymethyltransferase {ECO:0000256|RuleBase:RU000585}; EC=2.1.2.1 {ECO:0000256|RuleBase:RU000585};	N/A	N/A	N/A	YP_075746.1	4.1e-93	COG0112	E	Amino acid transport and metabolism
SmTc_1380	N/A	N/A	N/A	N/A	N/A	N/A	N/A	N/A	N/A	N/A	N/A
SmTc_1381	A0A061E6R5_THECC	8.5e-16	SubName: Full=C2H2 and C2HC zinc fingers superfamily protein, putative {ECO:0000313|EMBL:EOY00328.1};	N/A	N/A	N/A	N/A	N/A	N/A	N/A	N/A
SmTc_1382	N/A	N/A	N/A	N/A	N/A	N/A	N/A	N/A	N/A	N/A	N/A
SmTc_1383	A0A068UFS4_COFCA	9.3e-230	SubName: Full=Uncharacterized protein {ECO:0000313|EMBL:CDP07415.1};	APS2_ARATH	2.2e-212	RecName: Full=ATP sulfurylase 2; EC=2.7.7.4; Flags: Precursor;	YP_003205935.1	1.1e-41	COG2046	P	Inorganic ion transport and metabolism
SmTc_1384	A0A068UYZ9_COFCA	1.3e-250	SubName: Full=Uncharacterized protein {ECO:0000313|EMBL:CDP13532.1};	N/A	N/A	N/A	YP_004334250.1	1.6e-08	COG0515	T	Signal transduction mechanisms
SmTc_1385	N/A	N/A	N/A	N/A	N/A	N/A	N/A	N/A	N/A	N/A	N/A
SmTc_1386	N/A	N/A	N/A	N/A	N/A	N/A	N/A	N/A	N/A	N/A	N/A
SmTc_1387	M1BCR2_SOLTU	1.2e-155	RecName: Full=Serine/threonine-protein phosphatase 2A activator {ECO:0000256|RuleBase:RU361210}; EC=5.2.1.8 {ECO:0000256|RuleBase:RU361210}; AltName: Full=Phosphotyrosyl phosphatase activator {ECO:0000256|RuleBase:RU361210};	N/A	N/A	N/A	N/A	N/A	N/A	N/A	N/A
SmTc_1388	A0A061F7W1_THECC	3.3e-31	SubName: Full=Homeobox-leucine zipper protein ATHB-52, putative {ECO:0000313|EMBL:EOY13116.1};	ATB52_ARATH	1e-18	RecName: Full=Homeobox-leucine zipper protein ATHB-52; AltName: Full=HD-ZIP protein ATHB-52; AltName: Full=Homeodomain transcription factor ATHB-52;	N/A	N/A	N/A	N/A	N/A
SmTc_1389	N/A	N/A	N/A	N/A	N/A	N/A	N/A	N/A	N/A	N/A	N/A
SmTc_1390	A0A068UBY4_COFCA	1.3e-67	SubName: Full=Uncharacterized protein {ECO:0000313|EMBL:CDP06011.1};	N/A	N/A	N/A	N/A	N/A	N/A	N/A	N/A
SmTc_1391	N/A	N/A	N/A	N/A	N/A	N/A	YP_004175110.1	0.00018	COG1404	O	Posttranslational modification, protein turnover, chaperones
SmTc_1392	N/A	N/A	N/A	N/A	N/A	N/A	N/A	N/A	N/A	N/A	N/A
SmTc_1393	N/A	N/A	N/A	N/A	N/A	N/A	N/A	N/A	N/A	N/A	N/A
SmTc_1394	N/A	N/A	N/A	N/A	N/A	N/A	N/A	N/A	N/A	N/A	N/A
SmTc_1395	A0A068TZJ7_COFCA	1e-43	SubName: Full=Uncharacterized protein {ECO:0000313|EMBL:CDP01497.1};	N/A	N/A	N/A	N/A	N/A	N/A	N/A	N/A
SmTc_1396	M1B7Y2_SOLTU	0	SubName: Full=Uncharacterized protein {ECO:0000313|EnsemblPlants:PGSC0003DMT400039224};	REF6_ARATH	6.2e-191	RecName: Full=Lysine-specific demethylase REF6; EC=1.14.11.-; AltName: Full=Jumonji domain-containing protein 12; AltName: Full=Lysine-specific histone demethylase REF6; AltName: Full=Protein RELATIVE OF EARLY FLOWERING 6;	N/A	N/A	N/A	N/A	N/A
SmTc_1397	N/A	N/A	N/A	N/A	N/A	N/A	YP_004449345.1	1.4e-35	COG2723	G	Carbohydrate transport and metabolism
SmTc_1398	N/A	N/A	N/A	N/A	N/A	N/A	YP_529070.1	6.2e-55	COG2723	G	Carbohydrate transport and metabolism
SmTc_1399	A0A068U1E7_COFCA	0	RecName: Full=Acyl-coenzyme A oxidase {ECO:0000256|PIRNR:PIRNR000168};	ACOX2_ARATH	0	RecName: Full=Acyl-coenzyme A oxidase 2, peroxisomal; Short=AOX 2; EC=1.3.3.6; AltName: Full=Long-chain acyl-CoA oxidase; Short=AtCX2; Flags: Precursor;	YP_004775877.1	1.4e-130	COG1960	I	Lipid transport and metabolism
SmTc_1400	N/A	N/A	N/A	N/A	N/A	N/A	YP_003542948.1	1.6e-11	COG0419	L	Replication, recombination and repair
SmTc_1401	N/A	N/A	N/A	RPOC2_PANGI	0	RecName: Full=DNA-directed RNA polymerase subunit beta'' {ECO:0000255|HAMAP-Rule:MF_01324}; EC=2.7.7.6 {ECO:0000255|HAMAP-Rule:MF_01324}; AltName: Full=PEP {ECO:0000255|HAMAP-Rule:MF_01324}; AltName: Full=Plastid-encoded RNA polymerase subunit beta'' {ECO:0000255|HAMAP-Rule:MF_01324}; Short=RNA polymerase subunit beta'' {ECO:0000255|HAMAP-Rule:MF_01324};	YP_004438047.1	6e-158	COG0086	K	Transcription
SmTc_1402	N/A	N/A	N/A	N/A	N/A	N/A	N/A	N/A	N/A	N/A	N/A
SmTc_1403	N/A	N/A	N/A	N/A	N/A	N/A	N/A	N/A	N/A	N/A	N/A
SmTc_1404	A0A068USA4_COFCA	2.8e-160	SubName: Full=Uncharacterized protein {ECO:0000313|EMBL:CDP11129.1};	N/A	N/A	N/A	N/A	N/A	N/A	N/A	N/A
SmTc_1405	N/A	N/A	N/A	N/A	N/A	N/A	N/A	N/A	N/A	N/A	N/A
SmTc_1406	A0A068UYN4_COFCA	1.8e-86	SubName: Full=Uncharacterized protein {ECO:0000313|EMBL:CDP13536.1};	VA711_ARATH	5.1e-83	RecName: Full=Vesicle-associated membrane protein 711 {ECO:0000303|PubMed:11115874}; Short=AtVAMP711 {ECO:0000303|PubMed:11115874}; AltName: Full=v-SNARE synaptobrevin 7C {ECO:0000303|Ref.1}; Short=AtVAMP7C {ECO:0000303|Ref.1};	N/A	N/A	N/A	N/A	N/A
SmTc_1407	A0A068TRM3_COFCA	1e-77	SubName: Full=Uncharacterized protein {ECO:0000313|EMBL:CDO98896.1};	N/A	N/A	N/A	N/A	N/A	N/A	N/A	N/A
SmTc_1408	A0A0A0L7F6_CUCSA	1.2e-256	SubName: Full=Uncharacterized protein {ECO:0000313|EMBL:KGN56959.1};	N/A	N/A	N/A	N/A	N/A	N/A	N/A	N/A
SmTc_1409	B9S954_RICCO	3.7e-137	RecName: Full=Peroxidase {ECO:0000256|RuleBase:RU362060, ECO:0000256|SAAS:SAAS00506982}; EC=1.11.1.7 {ECO:0000256|RuleBase:RU362060, ECO:0000256|SAAS:SAAS00506982};	N/A	N/A	N/A	N/A	N/A	N/A	N/A	N/A
SmTc_1410	N/A	N/A	N/A	N/A	N/A	N/A	N/A	N/A	N/A	N/A	N/A
SmTc_1411	A0A068TY55_COFCA	2.3e-63	SubName: Full=Uncharacterized protein {ECO:0000313|EMBL:CDP00278.1};	Y1705_ARATH	8.5e-36	RecName: Full=Uncharacterized protein At1g27050;	N/A	N/A	N/A	N/A	N/A
SmTc_1412	N/A	N/A	N/A	N/A	N/A	N/A	YP_529070.1	4e-104	COG2723	G	Carbohydrate transport and metabolism
SmTc_1413	N/A	N/A	N/A	N/A	N/A	N/A	N/A	N/A	N/A	N/A	N/A
SmTc_1414	A0A022RMS2_ERYGU	1.7e-130	SubName: Full=Uncharacterized protein {ECO:0000313|EMBL:EYU41256.1};	N/A	N/A	N/A	N/A	N/A	N/A	N/A	N/A
SmTc_1415	N/A	N/A	N/A	N/A	N/A	N/A	N/A	N/A	N/A	N/A	N/A
SmTc_1416	A0A022RPD5_ERYGU	0	RecName: Full=DNA-directed RNA polymerase {ECO:0000256|RuleBase:RU004279}; EC=2.7.7.6 {ECO:0000256|RuleBase:RU004279};	N/A	N/A	N/A	YP_001434834.1	1.2e-191	COG0086	K	Transcription
SmTc_1417	N/A	N/A	N/A	N/A	N/A	N/A	N/A	N/A	N/A	N/A	N/A
SmTc_1418	A0A068U3W9_COFCA	0	SubName: Full=Uncharacterized protein {ECO:0000313|EMBL:CDP02869.1};	VP53A_ARATH	0	RecName: Full=Vacuolar protein sorting-associated protein 53 A; Short=AtVPS53; AltName: Full=Protein HEAT-INTOLERANT 1;	N/A	N/A	N/A	N/A	N/A
SmTc_1419	A0A068TP79_COFCA	5.7e-103	SubName: Full=Uncharacterized protein {ECO:0000313|EMBL:CDO97714.1};	N/A	N/A	N/A	YP_635197.2	2.1e-62	COG0024	J	Translation, ribosomal structure and biogenesis
SmTc_1420	N/A	N/A	N/A	N/A	N/A	N/A	YP_007108422.1	1.6e-129	COG0451	M	Cell wall/membrane/envelope biogenesis
SmTc_1421	N/A	N/A	N/A	N/A	N/A	N/A	N/A	N/A	N/A	N/A	N/A
SmTc_1422	N/A	N/A	N/A	N/A	N/A	N/A	N/A	N/A	N/A	N/A	N/A
SmTc_1423	A0A068U6N6_COFCA	4.3e-56	SubName: Full=Uncharacterized protein {ECO:0000313|EMBL:CDP03982.1};	N/A	N/A	N/A	N/A	N/A	N/A	N/A	N/A
SmTc_1424	N/A	N/A	N/A	N/A	N/A	N/A	N/A	N/A	N/A	N/A	N/A
SmTc_1425	A0A068UNV4_COFCA	1.2e-292	SubName: Full=Uncharacterized protein {ECO:0000313|EMBL:CDP10002.1};	HOS1_ARATH	4.9e-219	RecName: Full=E3 ubiquitin-protein ligase HOS1; EC=6.3.2.-; AltName: Full=Protein HIGH EXPRESSION OF OSMOTICALLY RESPONSIVE GENE 1; AltName: Full=RING finger protein HOS1;	N/A	N/A	N/A	N/A	N/A
SmTc_1426	N/A	N/A	N/A	N/A	N/A	N/A	N/A	N/A	N/A	N/A	N/A
SmTc_1427	N/A	N/A	N/A	N/A	N/A	N/A	N/A	N/A	N/A	N/A	N/A
SmTc_1428	N/A	N/A	N/A	N/A	N/A	N/A	N/A	N/A	N/A	N/A	N/A
SmTc_1429	K4D0T6_SOLLC	1.9e-117	RecName: Full=Adenylyl cyclase-associated protein {ECO:0000256|RuleBase:RU000647};	N/A	N/A	N/A	N/A	N/A	N/A	N/A	N/A
SmTc_1430	N/A	N/A	N/A	N/A	N/A	N/A	YP_004333241.1	9.3e-23	COG3491	Q	Secondary metabolites biosynthesis, transport and catabolism
SmTc_1431	N/A	N/A	N/A	N/A	N/A	N/A	N/A	N/A	N/A	N/A	N/A
SmTc_1432	N/A	N/A	N/A	N/A	N/A	N/A	N/A	N/A	N/A	N/A	N/A
SmTc_1433	A0A068UMD3_COFCA	0	SubName: Full=Uncharacterized protein {ECO:0000313|EMBL:CDP09467.1};	CHR10_ARATH	3.7e-298	RecName: Full=Probable helicase CHR10 {ECO:0000305}; EC=3.6.4.- {ECO:0000305}; AltName: Full=Protein ALTERED SEED GERMINATION 3 {ECO:0000305}; AltName: Full=Protein CHROMATIN REMODELING 10 {ECO:0000305};	N/A	N/A	N/A	N/A	N/A
SmTc_1434	N/A	N/A	N/A	N/A	N/A	N/A	N/A	N/A	N/A	N/A	N/A
SmTc_1435	N/A	N/A	N/A	N/A	N/A	N/A	N/A	N/A	N/A	N/A	N/A
SmTc_1436	A0A068UXT4_COFCA	8.3e-184	SubName: Full=Uncharacterized protein {ECO:0000313|EMBL:CDP13112.1};	N/A	N/A	N/A	N/A	N/A	N/A	N/A	N/A
SmTc_1437	A0A0B0NAZ7_GOSAR	1.4e-105	SubName: Full=F-box SKIP14-like protein {ECO:0000313|EMBL:KHG10010.1};	N/A	N/A	N/A	N/A	N/A	N/A	N/A	N/A
SmTc_1438	A0A068V8A2_COFCA	1.2e-126	SubName: Full=Uncharacterized protein {ECO:0000313|EMBL:CDP16694.1};	N/A	N/A	N/A	N/A	N/A	N/A	N/A	N/A
SmTc_1439	A0A068ULR8_COFCA	0	SubName: Full=Uncharacterized protein {ECO:0000313|EMBL:CDP09495.1};	N/A	N/A	N/A	YP_003952609.1	2.5e-251	COG0480	J	Translation, ribosomal structure and biogenesis
SmTc_1440	N/A	N/A	N/A	N/A	N/A	N/A	N/A	N/A	N/A	N/A	N/A
SmTc_1441	N/A	N/A	N/A	N/A	N/A	N/A	YP_001799354.1	0.00018	COG1196	D	Cell cycle control, cell division, chromosome partitioning
SmTc_1442	M4CW87_BRARP	9.5e-14	SubName: Full=Uncharacterized protein {ECO:0000313|EnsemblPlants:Bra008484.1-P};	N/A	N/A	N/A	N/A	N/A	N/A	N/A	N/A
SmTc_1443	N/A	N/A	N/A	N/A	N/A	N/A	N/A	N/A	N/A	N/A	N/A
SmTc_1444	N/A	N/A	N/A	N/A	N/A	N/A	N/A	N/A	N/A	N/A	N/A
SmTc_1445	N/A	N/A	N/A	N/A	N/A	N/A	N/A	N/A	N/A	N/A	N/A
SmTc_1446	N/A	N/A	N/A	N/A	N/A	N/A	YP_004775215.1	3.3e-34	COG4886	K	Transcription
SmTc_1447	N/A	N/A	N/A	N/A	N/A	N/A	N/A	N/A	N/A	N/A	N/A
SmTc_1448	E1U7Y2_TOBAC	4.6e-43	SubName: Full=Type 2 histone deacetylase a {ECO:0000313|EMBL:ACZ54945.1};	HDT1_SOLCH	4.3e-43	RecName: Full=Histone deacetylase HDT1; AltName: Full=Histone deacetylase 2a; Short=HD2a; AltName: Full=ScHD2a;	N/A	N/A	N/A	N/A	N/A
SmTc_1449	N/A	N/A	N/A	N/A	N/A	N/A	N/A	N/A	N/A	N/A	N/A
SmTc_1450	N/A	N/A	N/A	N/A	N/A	N/A	N/A	N/A	N/A	N/A	N/A
SmTc_1451	Q1HER6_NICBE	1.2e-146	SubName: Full=Cathepsin B {ECO:0000313|EMBL:ABF47216.1};	ACTN_ACTDE	2.1e-18	RecName: Full=Actinidain {ECO:0000250|UniProtKB:P00785, ECO:0000312|EMBL:ABQ10189.1}; Short=Actinidin {ECO:0000250|UniProtKB:P00785, ECO:0000312|EMBL:ABQ10189.1}; EC=3.4.22.14; AltName: Full=Allergen Act d 1; AltName: Allergen=Act d 1; Flags: Precursor;	N/A	N/A	N/A	N/A	N/A
SmTc_1452	A0A068VC19_COFCA	3.7e-192	SubName: Full=Uncharacterized protein {ECO:0000313|EMBL:CDP18132.1};	N/A	N/A	N/A	YP_003436859.1	7.2e-23	COG1184	J	Translation, ribosomal structure and biogenesis
SmTc_1453	N/A	N/A	N/A	N/A	N/A	N/A	YP_003158017.1	6.4e-68	COG4284	G	Carbohydrate transport and metabolism
SmTc_1454	N/A	N/A	N/A	N/A	N/A	N/A	YP_001875818.1	8.2e-20	COG0515	T	Signal transduction mechanisms
SmTc_1455	N/A	N/A	N/A	N/A	N/A	N/A	N/A	N/A	N/A	N/A	N/A
SmTc_1456	K4B306_SOLLC	1.3e-165	SubName: Full=Uncharacterized protein {ECO:0000313|EnsemblPlants:Solyc01g107900.2.1};	N/A	N/A	N/A	YP_001974980.1	2.9e-05	COG1196	D	Cell cycle control, cell division, chromosome partitioning
SmTc_1457	A0A068TS20_COFCA	2.2e-242	RecName: Full=Dihydrolipoyl dehydrogenase {ECO:0000256|RuleBase:RU003692}; EC=1.8.1.4 {ECO:0000256|RuleBase:RU003692};	N/A	N/A	N/A	YP_006372426.1	7.7e-160	COG1249	C	Energy production and conversion
SmTc_1458	N/A	N/A	N/A	N/A	N/A	N/A	N/A	N/A	N/A	N/A	N/A
SmTc_1459	A0A061ER80_THECC	2.5e-161	SubName: Full=Core-2/I-branching beta-1,6-N-acetylglucosaminyltransferase family protein {ECO:0000313|EMBL:EOY07550.1};	N/A	N/A	N/A	N/A	N/A	N/A	N/A	N/A
SmTc_1460	N/A	N/A	N/A	N/A	N/A	N/A	N/A	N/A	N/A	N/A	N/A
SmTc_1461	N/A	N/A	N/A	N/A	N/A	N/A	N/A	N/A	N/A	N/A	N/A
SmTc_1462	A0A068U6W1_COFCA	2.4e-108	SubName: Full=Uncharacterized protein {ECO:0000313|EMBL:CDP03929.1};	N/A	N/A	N/A	N/A	N/A	N/A	N/A	N/A
SmTc_1463	M1CXY2_SOLTU	3.2e-128	SubName: Full=Uncharacterized protein {ECO:0000313|EnsemblPlants:PGSC0003DMT400077134};	TRO_ARATH	5.8e-124	RecName: Full=Protein TRAUCO {ECO:0000303|PubMed:20118203}; AltName: Full=Protein ASH2 RELATIVE {ECO:0000303|PubMed:21423667}; Short=AtASH2R {ECO:0000303|PubMed:21423667};	N/A	N/A	N/A	N/A	N/A
SmTc_1464	N/A	N/A	N/A	N/A	N/A	N/A	N/A	N/A	N/A	N/A	N/A
SmTc_1465	A0A068U3M6_COFCA	5.5e-153	SubName: Full=Uncharacterized protein {ECO:0000313|EMBL:CDP02759.1};	N/A	N/A	N/A	YP_724418.1	1.5e-38	COG1073	T	Signal transduction mechanisms
SmTc_1466	N/A	N/A	N/A	N/A	N/A	N/A	N/A	N/A	N/A	N/A	N/A
SmTc_1467	A0A068UV43_COFCA	1.2e-163	SubName: Full=Uncharacterized protein {ECO:0000313|EMBL:CDP12157.1};	N/A	N/A	N/A	N/A	N/A	N/A	N/A	N/A
SmTc_1468	A0A068UDL8_COFCA	9.7e-205	SubName: Full=Uncharacterized protein {ECO:0000313|EMBL:CDP06372.1};	N/A	N/A	N/A	YP_001192956.1	3e-33	COG4886	K	Transcription
SmTc_1469	N/A	N/A	N/A	N/A	N/A	N/A	N/A	N/A	N/A	N/A	N/A
SmTc_1470	K4BUR6_SOLLC	2.5e-201	SubName: Full=Uncharacterized protein {ECO:0000313|EnsemblPlants:Solyc04g078290.2.1};	N/A	N/A	N/A	N/A	N/A	N/A	N/A	N/A
SmTc_1471	A0A068U8N3_COFCA	5.2e-219	RecName: Full=Histone deacetylase {ECO:0000256|PIRNR:PIRNR037913}; EC=3.5.1.98 {ECO:0000256|PIRNR:PIRNR037913};	N/A	N/A	N/A	N/A	N/A	N/A	N/A	N/A
SmTc_1472	A0A068VBH3_COFCA	5.5e-165	SubName: Full=Uncharacterized protein {ECO:0000313|EMBL:CDP17942.1};	N/A	N/A	N/A	N/A	N/A	N/A	N/A	N/A
SmTc_1473	N/A	N/A	N/A	N/A	N/A	N/A	YP_003111303.1	5.1e-10	COG2267	I	Lipid transport and metabolism
SmTc_1474	K4C9R6_SOLLC	5.9e-20	SubName: Full=Uncharacterized protein {ECO:0000313|EnsemblPlants:Solyc06g075510.2.1};	N/A	N/A	N/A	N/A	N/A	N/A	N/A	N/A
SmTc_1475	Q3HVK7_SOLTU	3.5e-56	SubName: Full=Glycoprotein-like protein {ECO:0000313|EMBL:ABA40467.1}; SubName: Full=Uncharacterized protein {ECO:0000313|EnsemblPlants:PGSC0003DMT400038120};	N/A	N/A	N/A	YP_005841935.1	0.00023	COG2163	J	Translation, ribosomal structure and biogenesis
SmTc_1476	M4ECP1_BRARP	2e-10	SubName: Full=Uncharacterized protein {ECO:0000313|EnsemblPlants:Bra026551.1-P};	N/A	N/A	N/A	N/A	N/A	N/A	N/A	N/A
SmTc_1477	N/A	N/A	N/A	N/A	N/A	N/A	NP_070800.1	1.2e-102	COG1222	O	Posttranslational modification, protein turnover, chaperones
SmTc_1478	N/A	N/A	N/A	N/A	N/A	N/A	YP_003727409.1	3.9e-45	COG1084	R	General function prediction only
SmTc_1479	A0A068TZY8_COFCA	3.9e-301	SubName: Full=Uncharacterized protein {ECO:0000313|EMBL:CDP01499.1};	N/A	N/A	N/A	YP_001737505.1	3.5e-28	COG0144	J	Translation, ribosomal structure and biogenesis
SmTc_1480	F6HTV6_VITVI	7.4e-271	SubName: Full=Putative uncharacterized protein {ECO:0000313|EMBL:CCB58117.1};	N/A	N/A	N/A	N/A	N/A	N/A	N/A	N/A
SmTc_1481	N/A	N/A	N/A	N/A	N/A	N/A	N/A	N/A	N/A	N/A	N/A
SmTc_1482	A0A068UI36_COFCA	2.4e-257	SubName: Full=Uncharacterized protein {ECO:0000313|EMBL:CDP07278.1};	FK117_ARATH	5e-188	RecName: Full=F-box/kelch-repeat protein At5g42350;	N/A	N/A	N/A	N/A	N/A
SmTc_1483	N/A	N/A	N/A	N/A	N/A	N/A	N/A	N/A	N/A	N/A	N/A
SmTc_1484	A0A068U7A1_COFCA	2.5e-81	SubName: Full=Uncharacterized protein {ECO:0000313|EMBL:CDP04420.1};	N/A	N/A	N/A	N/A	N/A	N/A	N/A	N/A
SmTc_1485	A0A068TL28_COFCA	0	SubName: Full=Uncharacterized protein {ECO:0000313|EMBL:CDO96926.1};	N/A	N/A	N/A	YP_003380257.1	3.3e-97	COG1404	O	Posttranslational modification, protein turnover, chaperones
SmTc_1486	A5BSF5_VITVI	6.2e-174	SubName: Full=Putative uncharacterized protein {ECO:0000313|EMBL:CAN81435.1};	STOP1_ARATH	8.2e-144	RecName: Full=Protein SENSITIVE TO PROTON RHIZOTOXICITY 1; AltName: Full=Zinc finger protein STOP1;	N/A	N/A	N/A	N/A	N/A
SmTc_1487	N/A	N/A	N/A	N/A	N/A	N/A	NP_579548.1	1.7e-28	COG0092	J	Translation, ribosomal structure and biogenesis
SmTc_1488	A0A022R0B4_ERYGU	1.8e-49	SubName: Full=Uncharacterized protein {ECO:0000313|EMBL:EYU33354.1};	N/A	N/A	N/A	N/A	N/A	N/A	N/A	N/A
SmTc_1489	N/A	N/A	N/A	N/A	N/A	N/A	N/A	N/A	N/A	N/A	N/A
SmTc_1490	A0A068U5D4_COFCA	3.4e-231	SubName: Full=Uncharacterized protein {ECO:0000313|EMBL:CDP03394.1};	N/A	N/A	N/A	N/A	N/A	N/A	N/A	N/A
SmTc_1491	A0A068V7X6_COFCA	7.1e-289	SubName: Full=Uncharacterized protein {ECO:0000313|EMBL:CDP16652.1};	AUG6_ARATH	3.6e-242	RecName: Full=AUGMIN subunit 6 {ECO:0000303|PubMed:22505726};	N/A	N/A	N/A	N/A	N/A
SmTc_1492	A0A068URN6_COFCA	0	SubName: Full=Uncharacterized protein {ECO:0000313|EMBL:CDP11096.1};	CALS9_ARATH	0	RecName: Full=Callose synthase 9; EC=2.4.1.34; AltName: Full=1,3-beta-glucan synthase; AltName: Full=Protein GLUCAN SYNTHASE-LIKE 10;	N/A	N/A	N/A	N/A	N/A
SmTc_1493	N/A	N/A	N/A	N/A	N/A	N/A	N/A	N/A	N/A	N/A	N/A
SmTc_1494	N/A	N/A	N/A	N/A	N/A	N/A	N/A	N/A	N/A	N/A	N/A
SmTc_1495	M1AXU5_SOLTU	1.4e-111	SubName: Full=Uncharacterized protein {ECO:0000313|EnsemblPlants:PGSC0003DMT400032693};	N/A	N/A	N/A	YP_003847815.1	1.8e-18	COG4249	R	General function prediction only
SmTc_1496	N/A	N/A	N/A	N/A	N/A	N/A	N/A	N/A	N/A	N/A	N/A
SmTc_1497	A0A022Q1R4_ERYGU	9.9e-267	SubName: Full=Uncharacterized protein {ECO:0000313|EMBL:EYU22532.1};	N/A	N/A	N/A	YP_003318736.1	9.2e-76	COG0124	J	Translation, ribosomal structure and biogenesis
SmTc_1498	N/A	N/A	N/A	N/A	N/A	N/A	YP_007172684.1	6.1e-20	COG0625	O	Posttranslational modification, protein turnover, chaperones
SmTc_1499	N/A	N/A	N/A	N/A	N/A	N/A	N/A	N/A	N/A	N/A	N/A
SmTc_1500	A0A068VI34_COFCA	1.6e-271	RecName: Full=CTP synthase {ECO:0000256|RuleBase:RU810713}; EC=6.3.4.2 {ECO:0000256|RuleBase:RU810713}; AltName: Full=UTP--ammonia ligase {ECO:0000256|RuleBase:RU810713};	N/A	N/A	N/A	NP_613492.1	9.3e-139	COG0504	F	Nucleotide transport and metabolism
SmTc_1501	K4CRP3_SOLLC	1.8e-128	SubName: Full=Uncharacterized protein {ECO:0000313|EnsemblPlants:Solyc09g014160.1.1};	N/A	N/A	N/A	N/A	N/A	N/A	N/A	N/A
SmTc_1502	A0A068TS69_COFCA	2.1e-283	RecName: Full=Importin subunit alpha {ECO:0000256|PIRNR:PIRNR005673};	N/A	N/A	N/A	N/A	N/A	N/A	N/A	N/A
SmTc_1503	B9T066_RICCO	0	SubName: Full=Alpha-glucosidase, putative {ECO:0000313|EMBL:EEF30763.1}; EC=3.2.1.20 {ECO:0000313|EMBL:EEF30763.1};	N/A	N/A	N/A	YP_001195087.1	1.8e-80	COG1501	G	Carbohydrate transport and metabolism
SmTc_1504	N/A	N/A	N/A	N/A	N/A	N/A	N/A	N/A	N/A	N/A	N/A
SmTc_1505	N/A	N/A	N/A	N/A	N/A	N/A	N/A	N/A	N/A	N/A	N/A
SmTc_1506	A0A068U4A2_COFCA	3.3e-191	SubName: Full=Uncharacterized protein {ECO:0000313|EMBL:CDP03132.1};	N/A	N/A	N/A	N/A	N/A	N/A	N/A	N/A
SmTc_1507	N/A	N/A	N/A	N/A	N/A	N/A	N/A	N/A	N/A	N/A	N/A
SmTc_1508	N/A	N/A	N/A	N/A	N/A	N/A	N/A	N/A	N/A	N/A	N/A
SmTc_1509	G0YYC8_COFAR	2.3e-195	SubName: Full=FRIGIDA {ECO:0000313|EMBL:AEK20760.1};	FRL4A_ARATH	1.9e-170	RecName: Full=FRIGIDA-like protein 4a;	N/A	N/A	N/A	N/A	N/A
SmTc_1510	A0A068UZA6_COFCA	3.2e-59	SubName: Full=Uncharacterized protein {ECO:0000313|EMBL:CDP13721.1};	N/A	N/A	N/A	N/A	N/A	N/A	N/A	N/A
SmTc_1511	A0A068VD91_COFCA	5.3e-119	SubName: Full=Uncharacterized protein {ECO:0000313|EMBL:CDP18534.1};	N/A	N/A	N/A	N/A	N/A	N/A	N/A	N/A
SmTc_1512	A0A068U2K3_COFCA	8.5e-55	SubName: Full=Uncharacterized protein {ECO:0000313|EMBL:CDP02770.1};	N/A	N/A	N/A	N/A	N/A	N/A	N/A	N/A
SmTc_1513	N/A	N/A	N/A	N/A	N/A	N/A	N/A	N/A	N/A	N/A	N/A
SmTc_1514	B6VJS9_VITVI	2.1e-68	SubName: Full=ORF185 {ECO:0000313|EMBL:ACS15226.1}; SubName: Full=Orf185 protein {ECO:0000313|EMBL:CAQ77575.1};	N/A	N/A	N/A	YP_002297462.1	5.1e-27	COG0649	C	Energy production and conversion
SmTc_1515	N/A	N/A	N/A	N/A	N/A	N/A	YP_004985338.1	2.6e-31	COG2227	H	Coenzyme transport and metabolism
SmTc_1516	F6HHA8_VITVI	1e-46	SubName: Full=Putative uncharacterized protein {ECO:0000313|EMBL:CCB51604.1};	N/A	N/A	N/A	YP_001866396.1	9.1e-16	COG5126	T	Signal transduction mechanisms
SmTc_1517	W9SR14_9ROSA	1.2e-30	SubName: Full=Uncharacterized protein {ECO:0000313|EMBL:EXC21427.1};	N/A	N/A	N/A	N/A	N/A	N/A	N/A	N/A
SmTc_1518	N/A	N/A	N/A	N/A	N/A	N/A	N/A	N/A	N/A	N/A	N/A
SmTc_1519	N/A	N/A	N/A	N/A	N/A	N/A	N/A	N/A	N/A	N/A	N/A
SmTc_1520	N/A	N/A	N/A	N/A	N/A	N/A	YP_004982047.1	2.1e-24	COG1230	P	Inorganic ion transport and metabolism
SmTc_1521	N/A	N/A	N/A	N/A	N/A	N/A	N/A	N/A	N/A	N/A	N/A
SmTc_1522	A0A068UXT2_COFCA	8e-116	SubName: Full=Uncharacterized protein {ECO:0000313|EMBL:CDP13069.1};	N/A	N/A	N/A	N/A	N/A	N/A	N/A	N/A
SmTc_1523	R9W3Y2_CENER	7.5e-76	SubName: Full=Putative fasciclin-like arabinogalactan protein 1 {ECO:0000313|EMBL:AGN92421.1}; Flags: Fragment;	FLA12_ARATH	3.4e-54	RecName: Full=Fasciclin-like arabinogalactan protein 12; Flags: Precursor;	YP_003547236.1	1e-08	COG2335	R	General function prediction only
SmTc_1524	N/A	N/A	N/A	N/A	N/A	N/A	N/A	N/A	N/A	N/A	N/A
SmTc_1525	N/A	N/A	N/A	N/A	N/A	N/A	N/A	N/A	N/A	N/A	N/A
SmTc_1526	N/A	N/A	N/A	N/A	N/A	N/A	N/A	N/A	N/A	N/A	N/A
SmTc_1527	N/A	N/A	N/A	N/A	N/A	N/A	N/A	N/A	N/A	N/A	N/A
SmTc_1528	N/A	N/A	N/A	N/A	N/A	N/A	N/A	N/A	N/A	N/A	N/A
SmTc_1529	A0A068UP12_COFCA	0	SubName: Full=Uncharacterized protein {ECO:0000313|EMBL:CDP10052.1};	GCN2_ARATH	0	RecName: Full=eIF-2-alpha kinase GCN2 {ECO:0000250|UniProtKB:Q9HGN1}; AltName: Full=serine/threonine-protein kinase GCN2 {ECO:0000250|UniProtKB:P15442}; EC=2.7.11.1;	YP_005371493.1	2e-16	COG0515	T	Signal transduction mechanisms
SmTc_1530	I3SPQ1_MEDTR	2e-58	SubName: Full=60S ribosomal protein L32-1 {ECO:0000313|EMBL:KEH22532.1}; SubName: Full=Uncharacterized protein {ECO:0000313|EMBL:AFK42243.1, ECO:0000313|EnsemblPlants:KEH22532};	N/A	N/A	N/A	YP_006545334.1	2.9e-06	COG1717	J	Translation, ribosomal structure and biogenesis
SmTc_1531	A0A068TWZ1_COFCA	7.3e-121	SubName: Full=Uncharacterized protein {ECO:0000313|EMBL:CDP00567.1};	N/A	N/A	N/A	N/A	N/A	N/A	N/A	N/A
SmTc_1532	N/A	N/A	N/A	N/A	N/A	N/A	N/A	N/A	N/A	N/A	N/A
SmTc_1533	A8I7T1_CHLRE	7.7e-227	SubName: Full=Heat shock protein 90B {ECO:0000313|EMBL:EDP06860.1}; Flags: Fragment;	N/A	N/A	N/A	YP_003956340.1	1.2e-128	COG0326	O	Posttranslational modification, protein turnover, chaperones
SmTc_1534	A0A067KRK6_JATCU	3.4e-204	RecName: Full=Obg-like ATPase 1 {ECO:0000256|HAMAP-Rule:MF_03167};	N/A	N/A	N/A	YP_003475171.1	1.1e-93	COG0012	J	Translation, ribosomal structure and biogenesis
SmTc_1535	N/A	N/A	N/A	N/A	N/A	N/A	N/A	N/A	N/A	N/A	N/A
SmTc_1536	W9QZH4_9ROSA	1.7e-92	SubName: Full=Vacuolar protein sorting-associated protein 35B {ECO:0000313|EMBL:EXB60648.1};	N/A	N/A	N/A	N/A	N/A	N/A	N/A	N/A
SmTc_1537	A0A068V9P5_COFCA	5.2e-71	SubName: Full=Uncharacterized protein {ECO:0000313|EMBL:CDP17189.1};	N/A	N/A	N/A	N/A	N/A	N/A	N/A	N/A
SmTc_1538	A0A068U8X1_COFCA	2.7e-79	SubName: Full=Uncharacterized protein {ECO:0000313|EMBL:CDP05010.1};	N/A	N/A	N/A	YP_004493142.1	1.7e-25	COG0363	G	Carbohydrate transport and metabolism
SmTc_1539	A0A068UFF8_COFCA	2.4e-212	SubName: Full=Uncharacterized protein {ECO:0000313|EMBL:CDP06939.1};	N/A	N/A	N/A	NP_558777.1	4.7e-51	COG1222	O	Posttranslational modification, protein turnover, chaperones
SmTc_1540	A9PG77_POPTR	2.1e-136	SubName: Full=Putative uncharacterized protein {ECO:0000313|EMBL:ABK95380.1};	N/A	N/A	N/A	YP_006860828.1	3.7e-69	COG1741	R	General function prediction only
SmTc_1541	A0A068TPY9_COFCA	1.2e-174	SubName: Full=Uncharacterized protein {ECO:0000313|EMBL:CDO97433.1};	N/A	N/A	N/A	NP_681579.1	6.6e-93	COG0484	O	Posttranslational modification, protein turnover, chaperones
SmTc_1542	N/A	N/A	N/A	N/A	N/A	N/A	N/A	N/A	N/A	N/A	N/A
SmTc_1543	N/A	N/A	N/A	N/A	N/A	N/A	YP_004483987.1	6.2e-196	COG1222	O	Posttranslational modification, protein turnover, chaperones
SmTc_1544	N/A	N/A	N/A	N/A	N/A	N/A	N/A	N/A	N/A	N/A	N/A
SmTc_1545	M5VXS0_PRUPE	1.9e-192	SubName: Full=Uncharacterized protein {ECO:0000313|EMBL:EMJ06247.1};	PP176_ARATH	2e-159	RecName: Full=Pentatricopeptide repeat-containing protein At2g30100, chloroplastic; Flags: Precursor;	N/A	N/A	N/A	N/A	N/A
SmTc_1546	A0A068UKR5_COFCA	0	SubName: Full=Uncharacterized protein {ECO:0000313|EMBL:CDP08173.1};	ATHB8_ARATH	0	RecName: Full=Homeobox-leucine zipper protein ATHB-8; AltName: Full=HD-ZIP protein ATHB-8; AltName: Full=Homeodomain transcription factor ATHB-8;	N/A	N/A	N/A	N/A	N/A
SmTc_1547	N/A	N/A	N/A	N/A	N/A	N/A	YP_007145034.1	5.5e-07	COG1310	O	Posttranslational modification, protein turnover, chaperones
SmTc_1548	A0A068TWS1_COFCA	1.7e-234	SubName: Full=Uncharacterized protein {ECO:0000313|EMBL:CDO99803.1};	RDM3_ARATH	3.5e-181	RecName: Full=Protein RNA-directed DNA methylation 3 {ECO:0000303|PubMed:19410546}; AltName: Full=KOW domain-containing transcription factor 1 {ECO:0000303|PubMed:19410546}; AltName: Full=Protein SPT5-like {ECO:0000303|PubMed:19343051};	YP_003435778.1	0.00025	COG0250	K	Transcription
SmTc_1549	N/A	N/A	N/A	N/A	N/A	N/A	N/A	N/A	N/A	N/A	N/A
SmTc_1550	E5LLE7_NICBE	3.1e-210	RecName: Full=Phosphoglycerate kinase {ECO:0000256|RuleBase:RU000532}; EC=2.7.2.3 {ECO:0000256|RuleBase:RU000532};	PGKH_TOBAC	9.7e-214	RecName: Full=Phosphoglycerate kinase, chloroplastic; EC=2.7.2.3; Flags: Precursor;	NP_488171.1	2.4e-151	COG0126	G	Carbohydrate transport and metabolism
SmTc_1551	N/A	N/A	N/A	N/A	N/A	N/A	N/A	N/A	N/A	N/A	N/A
SmTc_1552	A0A067FC41_CITSI	1.6e-06	SubName: Full=Uncharacterized protein {ECO:0000313|EMBL:KDO64984.1};	N/A	N/A	N/A	N/A	N/A	N/A	N/A	N/A
SmTc_1553	A0A068UBQ6_COFCA	1.4e-134	SubName: Full=Uncharacterized protein {ECO:0000313|EMBL:CDP05926.1};	N/A	N/A	N/A	YP_004782067.1	1.5e-08	COG1340	S	Function unknown
SmTc_1554	N/A	N/A	N/A	N/A	N/A	N/A	N/A	N/A	N/A	N/A	N/A
SmTc_1555	A0A068URC3_COFCA	9.3e-142	SubName: Full=Uncharacterized protein {ECO:0000313|EMBL:CDP10852.1};	N/A	N/A	N/A	N/A	N/A	N/A	N/A	N/A
SmTc_1556	V4L955_EUTSA	1.8e-35	SubName: Full=Uncharacterized protein {ECO:0000313|EMBL:ESQ46945.1};	N/A	N/A	N/A	N/A	N/A	N/A	N/A	N/A
SmTc_1557	F6HFZ8_VITVI	3.3e-138	SubName: Full=Putative uncharacterized protein {ECO:0000313|EMBL:CCB51191.1};	PR40C_ARATH	2.1e-102	RecName: Full=Pre-mRNA-processing protein 40C; AltName: Full=Mediator of RNA polymerase II transcription subunit 35c; AltName: Full=Transcription elongation regulator 1;	N/A	N/A	N/A	N/A	N/A
SmTc_1558	N/A	N/A	N/A	N/A	N/A	N/A	N/A	N/A	N/A	N/A	N/A
SmTc_1559	N/A	N/A	N/A	N/A	N/A	N/A	N/A	N/A	N/A	N/A	N/A
SmTc_1560	A0A068TTR4_COFCA	1.5e-163	SubName: Full=Uncharacterized protein {ECO:0000313|EMBL:CDO99641.1};	N/A	N/A	N/A	YP_004290515.1	2.7e-45	COG2814	G	Carbohydrate transport and metabolism
SmTc_1561	N/A	N/A	N/A	N/A	N/A	N/A	NP_578727.1	4.5e-34	COG1161	J	Translation, ribosomal structure and biogenesis
SmTc_1562	A0A068VDX6_COFCA	2e-166	SubName: Full=Uncharacterized protein {ECO:0000313|EMBL:CDP18729.1};	N/A	N/A	N/A	YP_007945910.1	9.1e-23	COG2815	M	Cell wall/membrane/envelope biogenesis
SmTc_1563	A0A068TQ15_COFCA	1.1e-115	SubName: Full=Uncharacterized protein {ECO:0000313|EMBL:CDO97458.1};	N/A	N/A	N/A	N/A	N/A	N/A	N/A	N/A
SmTc_1564	A0A067KF91_JATCU	2.7e-68	SubName: Full=Uncharacterized protein {ECO:0000313|EMBL:KDP30930.1};	N/A	N/A	N/A	N/A	N/A	N/A	N/A	N/A
SmTc_1565	Q2NNC3_ELAGV	5.5e-08	SubName: Full=MADS box transcription factor {ECO:0000313|EMBL:AAW66881.1};	N/A	N/A	N/A	N/A	N/A	N/A	N/A	N/A
SmTc_1566	A0A068TZF1_COFCA	2.6e-225	SubName: Full=Uncharacterized protein {ECO:0000313|EMBL:CDP00703.1};	PSS1_ORYSJ	5.8e-203	RecName: Full=CDP-diacylglycerol--serine O-phosphatidyltransferase 1; EC=2.7.8.8; AltName: Full=Phosphatidylserine synthase 1;	N/A	N/A	N/A	N/A	N/A
SmTc_1567	N/A	N/A	N/A	N/A	N/A	N/A	YP_004907948.1	4.1e-11	COG2319	R	General function prediction only
SmTc_1568	N/A	N/A	N/A	OST1A_ORYSJ	6.2e-223	RecName: Full=Dolichyl-diphosphooligosaccharide--protein glycosyltransferase subunit 1A; EC=2.4.99.18; AltName: Full=Ribophorin IA; Short=RPN-IA; AltName: Full=Ribophorin-1A; Flags: Precursor;	N/A	N/A	N/A	N/A	N/A
SmTc_1569	N/A	N/A	N/A	N/A	N/A	N/A	N/A	N/A	N/A	N/A	N/A
SmTc_1570	N/A	N/A	N/A	N/A	N/A	N/A	YP_002465197.1	7.1e-21	COG3269	R	General function prediction only
SmTc_1571	N/A	N/A	N/A	N/A	N/A	N/A	YP_001434772.1	3.6e-27	COG0522	J	Translation, ribosomal structure and biogenesis
SmTc_1572	A0A068TYL0_COFCA	4e-169	SubName: Full=Uncharacterized protein {ECO:0000313|EMBL:CDP01127.1};	N/A	N/A	N/A	YP_007069602.1	1.1e-27	COG0539	J	Translation, ribosomal structure and biogenesis
SmTc_1573	M0ZT62_SOLTU	3.2e-22	SubName: Full=Uncharacterized protein {ECO:0000313|EnsemblPlants:PGSC0003DMT400007543};	N/A	N/A	N/A	N/A	N/A	N/A	N/A	N/A
SmTc_1574	A0A068V095_COFCA	2.3e-178	SubName: Full=Uncharacterized protein {ECO:0000313|EMBL:CDP13944.1};	N/A	N/A	N/A	N/A	N/A	N/A	N/A	N/A
SmTc_1575	A0A068TZJ0_COFCA	0	SubName: Full=Uncharacterized protein {ECO:0000313|EMBL:CDP00768.1};	RECG_ARATH	6.3e-296	RecName: Full=ATP-dependent DNA helicase homolog RECG, chloroplastic {ECO:0000305}; EC=3.6.4.12 {ECO:0000305}; Flags: Precursor;	YP_007171939.1	2.9e-126	COG1200	L	Replication, recombination and repair
SmTc_1576	A0A068VH24_COFCA	6.0e-311	SubName: Full=Uncharacterized protein {ECO:0000313|EMBL:CDP19869.1};	N/A	N/A	N/A	N/A	N/A	N/A	N/A	N/A
SmTc_1577	A0A068U8U1_COFCA	9.6e-104	SubName: Full=Uncharacterized protein {ECO:0000313|EMBL:CDP04033.1};	N/A	N/A	N/A	NP_613538.1	2.2e-28	COG0197	J	Translation, ribosomal structure and biogenesis
SmTc_1578	A0A068URT3_COFCA	0	SubName: Full=Uncharacterized protein {ECO:0000313|EMBL:CDP10979.1};	SC24B_ARATH	0	RecName: Full=Protein transport protein Sec24-like At4g32640;	N/A	N/A	N/A	N/A	N/A
SmTc_1579	N/A	N/A	N/A	N/A	N/A	N/A	N/A	N/A	N/A	N/A	N/A
SmTc_1580	N/A	N/A	N/A	N/A	N/A	N/A	N/A	N/A	N/A	N/A	N/A
SmTc_1581	N/A	N/A	N/A	N/A	N/A	N/A	N/A	N/A	N/A	N/A	N/A
SmTc_1582	N/A	N/A	N/A	N/A	N/A	N/A	N/A	N/A	N/A	N/A	N/A
SmTc_1583	M1BP00_SOLTU	6.6e-05	SubName: Full=Uncharacterized protein {ECO:0000313|EnsemblPlants:PGSC0003DMT400049590};	N/A	N/A	N/A	N/A	N/A	N/A	N/A	N/A
SmTc_1584	A0A0J8BD06_BETVU	1e-91	SubName: Full=Uncharacterized protein {ECO:0000313|EMBL:KMS97953.1};	RB47B_ARATH	4.3e-12	RecName: Full=Polyadenylate-binding protein RBP47B; Short=Poly(A)-binding protein RBP47B; AltName: Full=RNA-binding protein 47B; Short=AtRBP47B;	YP_003267833.1	1.8e-08	COG0724	J	Translation, ribosomal structure and biogenesis
SmTc_1585	N/A	N/A	N/A	HMDH_CATRO	3e-249	RecName: Full=3-hydroxy-3-methylglutaryl-coenzyme A reductase; Short=HMG-CoA reductase; EC=1.1.1.34;	NP_126055.1	3.9e-87	COG1257	I	Lipid transport and metabolism
SmTc_1586	A0A068TXK2_COFCA	4.1e-08	SubName: Full=Uncharacterized protein {ECO:0000313|EMBL:CDP00762.1};	N/A	N/A	N/A	N/A	N/A	N/A	N/A	N/A
SmTc_1587	M1BSV4_SOLTU	0	SubName: Full=Uncharacterized protein {ECO:0000313|EnsemblPlants:PGSC0003DMT400052139};	N/A	N/A	N/A	YP_003809134.1	1.9e-227	COG0365	I	Lipid transport and metabolism
SmTc_1588	N/A	N/A	N/A	N/A	N/A	N/A	N/A	N/A	N/A	N/A	N/A
SmTc_1589	M5AL23_EUSER	4.7e-134	SubName: Full=Alpha expansin {ECO:0000313|EMBL:BAN09210.1};	N/A	N/A	N/A	N/A	N/A	N/A	N/A	N/A
SmTc_1590	N/A	N/A	N/A	N/A	N/A	N/A	N/A	N/A	N/A	N/A	N/A
SmTc_1591	N/A	N/A	N/A	N/A	N/A	N/A	N/A	N/A	N/A	N/A	N/A
SmTc_1592	M1CNN5_SOLTU	1.3e-121	SubName: Full=Uncharacterized protein {ECO:0000313|EnsemblPlants:PGSC0003DMT400071379};	N/A	N/A	N/A	N/A	N/A	N/A	N/A	N/A
SmTc_1593	N/A	N/A	N/A	N/A	N/A	N/A	YP_003900549.1	2.1e-18	COG0102	J	Translation, ribosomal structure and biogenesis
SmTc_1594	N/A	N/A	N/A	N/A	N/A	N/A	YP_004444944.1	3.7e-78	COG0513	L	Replication, recombination and repair
SmTc_1595	N/A	N/A	N/A	N/A	N/A	N/A	N/A	N/A	N/A	N/A	N/A
SmTc_1596	N/A	N/A	N/A	N/A	N/A	N/A	N/A	N/A	N/A	N/A	N/A
SmTc_1597	N/A	N/A	N/A	N/A	N/A	N/A	N/A	N/A	N/A	N/A	N/A
SmTc_1598	N/A	N/A	N/A	N/A	N/A	N/A	N/A	N/A	N/A	N/A	N/A
SmTc_1599	N/A	N/A	N/A	N/A	N/A	N/A	N/A	N/A	N/A	N/A	N/A
SmTc_1600	A0A068TMX1_COFCA	6e-86	SubName: Full=Uncharacterized protein {ECO:0000313|EMBL:CDO97596.1};	NIFU2_ARATH	7.3e-78	RecName: Full=NifU-like protein 2, chloroplastic; Short=AtCNfu2; Short=AtCnfU-V; Flags: Precursor;	YP_005067121.1	1.7e-24	COG0694	O	Posttranslational modification, protein turnover, chaperones
SmTc_1601	N/A	N/A	N/A	N/A	N/A	N/A	YP_005080778.1	1.3e-09	COG0451	M	Cell wall/membrane/envelope biogenesis
SmTc_1602	Q4AC05_BRACM	3.2e-269	SubName: Full=117M18_15 {ECO:0000313|EMBL:AAZ66934.1};	N/A	N/A	N/A	YP_001301731.1	3.1e-104	COG0367	E	Amino acid transport and metabolism
SmTc_1603	A0A068UZF6_COFCA	5.8e-192	RecName: Full=Non-specific serine/threonine protein kinase {ECO:0000256|SAAS:SAAS00027859}; EC=2.7.11.1 {ECO:0000256|SAAS:SAAS00027859};	CIPKI_ORYSJ	1.3e-174	RecName: Full=CBL-interacting protein kinase 18; EC=2.7.11.1; AltName: Full=OsCIPK18;	YP_006527485.1	1e-28	COG0515	T	Signal transduction mechanisms
SmTc_1604	N/A	N/A	N/A	N/A	N/A	N/A	N/A	N/A	N/A	N/A	N/A
SmTc_1605	K4BSF6_SOLLC	4.9e-34	SubName: Full=Uncharacterized protein {ECO:0000313|EnsemblPlants:Solyc04g052990.1.1};	N/A	N/A	N/A	N/A	N/A	N/A	N/A	N/A
SmTc_1606	N/A	N/A	N/A	N/A	N/A	N/A	N/A	N/A	N/A	N/A	N/A
SmTc_1607	A0A068VFX1_COFCA	1.1e-303	SubName: Full=Uncharacterized protein {ECO:0000313|EMBL:CDP19680.1};	N/A	N/A	N/A	YP_003798158.1	2.4e-08	COG0457	R	General function prediction only
SmTc_1608	A0A068VEQ6_COFCA	1.9e-259	SubName: Full=Uncharacterized protein {ECO:0000313|EMBL:CDP19300.1};	N/A	N/A	N/A	YP_001864889.1	5.7e-67	COG2319	R	General function prediction only
SmTc_1609	A0A068V4I8_COFCA	0	SubName: Full=Uncharacterized protein {ECO:0000313|EMBL:CDP15576.1};	RFC1_ARATH	3.8e-288	RecName: Full=Replication factor C subunit 1; Short=AtRFC1; AltName: Full=Activator 1 large subunit; AltName: Full=Activator 1 subunit 1;	NP_275383.1	7.8e-26	COG0470	L	Replication, recombination and repair
SmTc_1610	K7M9J2_SOYBN	3.5e-39	RecName: Full=Histone H4 {ECO:0000256|RuleBase:RU000528};	N/A	N/A	N/A	N/A	N/A	N/A	N/A	N/A
SmTc_1611	N/A	N/A	N/A	NAT7_ARATH	8.1e-72	RecName: Full=Nucleobase-ascorbate transporter 7; Short=AtNAT7;	N/A	N/A	N/A	N/A	N/A
SmTc_1612	N/A	N/A	N/A	N/A	N/A	N/A	N/A	N/A	N/A	N/A	N/A
SmTc_1613	A0A022Q7F5_ERYGU	7.3e-141	SubName: Full=Uncharacterized protein {ECO:0000313|EMBL:EYU23896.1};	N/A	N/A	N/A	N/A	N/A	N/A	N/A	N/A
SmTc_1614	A0A068V1Z6_COFCA	3.7e-200	RecName: Full=Alpha-galactosidase {ECO:0000256|RuleBase:RU361168}; EC=3.2.1.22 {ECO:0000256|RuleBase:RU361168}; AltName: Full=Melibiase {ECO:0000256|RuleBase:RU361168};	AGAL3_ARATH	1.4e-182	RecName: Full=Alpha-galactosidase 3 {ECO:0000303|PubMed:15034167}; Short=AtAGAL3 {ECO:0000303|PubMed:15034167}; EC=3.2.1.22 {ECO:0000250|UniProtKB:Q9FXT4}; AltName: Full=Alpha-D-galactoside galactohydrolase 3 {ECO:0000305}; AltName: Full=Melibiase {ECO:0000305}; Flags: Precursor;	YP_004960350.1	9.9e-102	COG3345	G	Carbohydrate transport and metabolism
SmTc_1615	N/A	N/A	N/A	N/A	N/A	N/A	N/A	N/A	N/A	N/A	N/A
SmTc_1616	N/A	N/A	N/A	N/A	N/A	N/A	N/A	N/A	N/A	N/A	N/A
SmTc_1617	A0A068U4B3_COFCA	6.2e-145	SubName: Full=Uncharacterized protein {ECO:0000313|EMBL:CDP03341.1};	N/A	N/A	N/A	N/A	N/A	N/A	N/A	N/A
SmTc_1618	N/A	N/A	N/A	N/A	N/A	N/A	N/A	N/A	N/A	N/A	N/A
SmTc_1619	G7L0L9_MEDTR	2.8e-93	SubName: Full=RAB GTPase-like protein A5B {ECO:0000313|EMBL:AES81734.1}; SubName: Full=Uncharacterized protein {ECO:0000313|EnsemblPlants:AES81734};	N/A	N/A	N/A	YP_002463522.1	1.4e-12	COG1100	R	General function prediction only
SmTc_1620	N/A	N/A	N/A	N/A	N/A	N/A	NP_220757.1	7.7e-18	COG5307	R	General function prediction only
SmTc_1621	N/A	N/A	N/A	N/A	N/A	N/A	N/A	N/A	N/A	N/A	N/A
SmTc_1622	N/A	N/A	N/A	N/A	N/A	N/A	YP_284821.1	4.9e-11	COG2203	T	Signal transduction mechanisms
SmTc_1623	N/A	N/A	N/A	N/A	N/A	N/A	N/A	N/A	N/A	N/A	N/A
SmTc_1624	N/A	N/A	N/A	N/A	N/A	N/A	N/A	N/A	N/A	N/A	N/A
SmTc_1625	N/A	N/A	N/A	N/A	N/A	N/A	N/A	N/A	N/A	N/A	N/A
SmTc_1626	N/A	N/A	N/A	N/A	N/A	N/A	N/A	N/A	N/A	N/A	N/A
SmTc_1627	M1CBH3_SOLTU	1e-163	SubName: Full=Uncharacterized protein {ECO:0000313|EnsemblPlants:PGSC0003DMT400063942};	N/A	N/A	N/A	YP_004781849.1	6.3e-22	COG1500	J	Translation, ribosomal structure and biogenesis
SmTc_1628	N/A	N/A	N/A	N/A	N/A	N/A	N/A	N/A	N/A	N/A	N/A
SmTc_1629	N/A	N/A	N/A	N/A	N/A	N/A	N/A	N/A	N/A	N/A	N/A
SmTc_1630	A0A068UQZ3_COFCA	0	SubName: Full=Uncharacterized protein {ECO:0000313|EMBL:CDP10669.1};	N/A	N/A	N/A	N/A	N/A	N/A	N/A	N/A
SmTc_1631	A0A068UEI2_COFCA	2.6e-194	SubName: Full=Uncharacterized protein {ECO:0000313|EMBL:CDP06662.1};	N/A	N/A	N/A	N/A	N/A	N/A	N/A	N/A
SmTc_1632	N/A	N/A	N/A	N/A	N/A	N/A	N/A	N/A	N/A	N/A	N/A
SmTc_1633	A0A068U9M9_COFCA	0	SubName: Full=Uncharacterized protein {ECO:0000313|EMBL:CDP04909.1};	N/A	N/A	N/A	YP_003298736.1	1.6e-10	COG0515	T	Signal transduction mechanisms
SmTc_1634	M1BCD9_SOLTU	2.4e-107	SubName: Full=Uncharacterized protein {ECO:0000313|EnsemblPlants:PGSC0003DMT400042035};	N/A	N/A	N/A	N/A	N/A	N/A	N/A	N/A
SmTc_1635	A0A022PSW5_ERYGU	5.2e-162	SubName: Full=Uncharacterized protein {ECO:0000313|EMBL:EYU18614.1};	N/A	N/A	N/A	YP_006861179.1	0.00033	COG2453	T	Signal transduction mechanisms
SmTc_1636	N/A	N/A	N/A	N/A	N/A	N/A	YP_005071008.1	1.9e-52	COG1071	C	Energy production and conversion
SmTc_1637	D3JX88_PANGI	2.9e-241	RecName: Full=Glutamate decarboxylase {ECO:0000256|RuleBase:RU361171}; EC=4.1.1.15 {ECO:0000256|RuleBase:RU361171};	N/A	N/A	N/A	YP_007243829.1	1.9e-136	COG0076	E	Amino acid transport and metabolism
SmTc_1638	A0A068U025_COFCA	2.8e-164	SubName: Full=Uncharacterized protein {ECO:0000313|EMBL:CDP01880.1};	N/A	N/A	N/A	N/A	N/A	N/A	N/A	N/A
SmTc_1639	K4BXI1_SOLLC	1.2e-31	SubName: Full=Uncharacterized protein {ECO:0000313|EnsemblPlants:Solyc05g010070.2.1};	N/A	N/A	N/A	N/A	N/A	N/A	N/A	N/A
SmTc_1640	A0A068V6H6_COFCA	0	RecName: Full=DNA polymerase {ECO:0000256|RuleBase:RU000442}; EC=2.7.7.7 {ECO:0000256|RuleBase:RU000442};	N/A	N/A	N/A	YP_003543134.1	1.4e-46	COG0417	L	Replication, recombination and repair
SmTc_1641	A0A068U1J9_COFCA	6e-100	SubName: Full=Uncharacterized protein {ECO:0000313|EMBL:CDP02391.1};	N/A	N/A	N/A	N/A	N/A	N/A	N/A	N/A
SmTc_1642	N/A	N/A	N/A	N/A	N/A	N/A	N/A	N/A	N/A	N/A	N/A
SmTc_1643	A0A0K9S167_SPIOL	3.6e-128	SubName: Full=Uncharacterized protein {ECO:0000313|EMBL:KNA24862.1};	N/A	N/A	N/A	YP_003225867.1	3.9e-55	COG0087	J	Translation, ribosomal structure and biogenesis
SmTc_1644	K4BA89_SOLLC	2.4e-262	RecName: Full=CTP synthase {ECO:0000256|RuleBase:RU810713}; EC=6.3.4.2 {ECO:0000256|RuleBase:RU810713}; AltName: Full=UTP--ammonia ligase {ECO:0000256|RuleBase:RU810713};	N/A	N/A	N/A	NP_613492.1	2.6e-133	COG0504	F	Nucleotide transport and metabolism
SmTc_1645	N/A	N/A	N/A	N/A	N/A	N/A	N/A	N/A	N/A	N/A	N/A
SmTc_1646	A0A087HFH2_ARAAL	3.3e-15	SubName: Full=Uncharacterized protein {ECO:0000313|EMBL:KFK40874.1};	N/A	N/A	N/A	N/A	N/A	N/A	N/A	N/A
SmTc_1647	A0A068U3T5_COFCA	2.1e-246	SubName: Full=Uncharacterized protein {ECO:0000313|EMBL:CDP03161.1};	N/A	N/A	N/A	YP_007120658.1	1.1e-05	COG2319	R	General function prediction only
SmTc_1648	A0A0D2UKP9_GOSRA	5e-193	SubName: Full=Uncharacterized protein {ECO:0000313|EMBL:KJB68596.1};	N/A	N/A	N/A	N/A	N/A	N/A	N/A	N/A
SmTc_1649	A0A022RPZ3_ERYGU	6.8e-136	SubName: Full=Uncharacterized protein {ECO:0000313|EMBL:EYU42527.1};	PUB38_ARATH	6e-110	RecName: Full=U-box domain-containing protein 38; EC=6.3.2.-; AltName: Full=Plant U-box protein 38;	N/A	N/A	N/A	N/A	N/A
SmTc_1650	D7TT82_VITVI	1.6e-181	SubName: Full=Putative uncharacterized protein {ECO:0000313|EMBL:CBI33704.3};	N/A	N/A	N/A	YP_004618896.1	6.5e-10	COG0515	T	Signal transduction mechanisms
SmTc_1651	A0A068UGJ5_COFCA	9.6e-185	RecName: Full=Cytoplasmic tRNA 2-thiolation protein 1 {ECO:0000256|HAMAP-Rule:MF_03053}; EC=2.7.7.- {ECO:0000256|HAMAP-Rule:MF_03053}; AltName: Full=Cytoplasmic tRNA adenylyltransferase 1 {ECO:0000256|HAMAP-Rule:MF_03053};	N/A	N/A	N/A	YP_004384968.1	1.1e-47	COG0037	J	Translation, ribosomal structure and biogenesis
SmTc_1652	N/A	N/A	N/A	N/A	N/A	N/A	YP_003951288.1	1.6e-82	COG1132	V	Defense mechanisms
SmTc_1653	N/A	N/A	N/A	N/A	N/A	N/A	N/A	N/A	N/A	N/A	N/A
SmTc_1654	N/A	N/A	N/A	N/A	N/A	N/A	N/A	N/A	N/A	N/A	N/A
SmTc_1655	N/A	N/A	N/A	N/A	N/A	N/A	N/A	N/A	N/A	N/A	N/A
SmTc_1656	N/A	N/A	N/A	N/A	N/A	N/A	N/A	N/A	N/A	N/A	N/A
SmTc_1657	N/A	N/A	N/A	N/A	N/A	N/A	YP_004054080.1	4e-26	COG4103	S	Function unknown
SmTc_1658	A0A068UDT1_COFCA	3.1e-185	SubName: Full=Uncharacterized protein {ECO:0000313|EMBL:CDP06364.1};	N/A	N/A	N/A	N/A	N/A	N/A	N/A	N/A
SmTc_1659	N/A	N/A	N/A	N/A	N/A	N/A	N/A	N/A	N/A	N/A	N/A
SmTc_1660	N/A	N/A	N/A	N/A	N/A	N/A	N/A	N/A	N/A	N/A	N/A
SmTc_1661	A0A068UFR6_COFCA	2e-30	SubName: Full=Uncharacterized protein {ECO:0000313|EMBL:CDP06473.1};	N/A	N/A	N/A	N/A	N/A	N/A	N/A	N/A
SmTc_1662	N/A	N/A	N/A	N/A	N/A	N/A	N/A	N/A	N/A	N/A	N/A
SmTc_1663	A0A068V995_COFCA	6.9e-225	SubName: Full=Uncharacterized protein {ECO:0000313|EMBL:CDP17325.1};	N/A	N/A	N/A	N/A	N/A	N/A	N/A	N/A
SmTc_1664	N/A	N/A	N/A	N/A	N/A	N/A	N/A	N/A	N/A	N/A	N/A
SmTc_1665	A0A068UC67_COFCA	2.1e-12	SubName: Full=Uncharacterized protein {ECO:0000313|EMBL:CDP05872.1};	N/A	N/A	N/A	N/A	N/A	N/A	N/A	N/A
SmTc_1666	N/A	N/A	N/A	N/A	N/A	N/A	NP_126014.1	4.1e-25	COG2147	J	Translation, ribosomal structure and biogenesis
SmTc_1667	A0A068UGK1_COFCA	1.5e-126	SubName: Full=Uncharacterized protein {ECO:0000313|EMBL:CDP07329.1};	N/A	N/A	N/A	NP_946764.1	1.6e-48	COG2030	I	Lipid transport and metabolism
SmTc_1668	A0A061FU01_THECC	1.3e-139	SubName: Full=Methionyl-tRNA synthetase / methionine--tRNA ligase / MetRS (CpMetRS) {ECO:0000313|EMBL:EOY18194.1};	SYMM_ARATH	1.5e-137	RecName: Full=Methionine--tRNA ligase, chloroplastic/mitochondrial {ECO:0000305}; EC=6.1.1.10 {ECO:0000305}; AltName: Full=Methionyl-tRNA synthetase {ECO:0000305}; Short=AtcpMetRS {ECO:0000303|PubMed:9724821}; Short=MetRS {ECO:0000305}; AltName: Full=Protein OVULE ABORTION 1 {ECO:0000303|PubMed:16297076}; Flags: Precursor;	YP_007170058.1	2.7e-105	COG0143	J	Translation, ribosomal structure and biogenesis
SmTc_1669	A0A068TP60_COFCA	2.1e-98	SubName: Full=Uncharacterized protein {ECO:0000313|EMBL:CDO97817.1};	N/A	N/A	N/A	YP_165315.1	1.4e-14	COG3145	L	Replication, recombination and repair
SmTc_1670	N/A	N/A	N/A	N/A	N/A	N/A	YP_008151634.1	1.2e-16	COG0515	T	Signal transduction mechanisms
SmTc_1671	N/A	N/A	N/A	N/A	N/A	N/A	YP_004775215.1	3.6e-35	COG4886	K	Transcription
SmTc_1672	A0A068UW69_COFCA	1.7e-154	SubName: Full=Uncharacterized protein {ECO:0000313|EMBL:CDP12651.1};	N/A	N/A	N/A	N/A	N/A	N/A	N/A	N/A
SmTc_1673	A0A078G2Y7_BRANA	2.8e-07	SubName: Full=BnaA09g04370D protein {ECO:0000313|EMBL:CDY19784.1};	N/A	N/A	N/A	N/A	N/A	N/A	N/A	N/A
SmTc_1674	M1AWC7_SOLTU	1.7e-84	SubName: Full=Uncharacterized protein {ECO:0000313|EnsemblPlants:PGSC0003DMT400031844};	AHL12_ARATH	1.2e-50	RecName: Full=AT-hook motif nuclear-localized protein 12 {ECO:0000312|EMBL:FAA00283.1};	N/A	N/A	N/A	N/A	N/A
SmTc_1675	N/A	N/A	N/A	N/A	N/A	N/A	N/A	N/A	N/A	N/A	N/A
SmTc_1676	A0A068U0F8_COFCA	1.2e-106	SubName: Full=Uncharacterized protein {ECO:0000313|EMBL:CDP01093.1};	N/A	N/A	N/A	N/A	N/A	N/A	N/A	N/A
SmTc_1677	M5X3M1_PRUPE	0	SubName: Full=Uncharacterized protein {ECO:0000313|EMBL:EMJ20096.1};	N/A	N/A	N/A	N/A	N/A	N/A	N/A	N/A
SmTc_1678	A0A068UUC6_COFCA	4.2e-267	RecName: Full=Adenosylhomocysteinase {ECO:0000256|RuleBase:RU000548}; EC=3.3.1.1 {ECO:0000256|RuleBase:RU000548};	SAHH_NICSY	4.3e-266	RecName: Full=Adenosylhomocysteinase; Short=AdoHcyase; EC=3.3.1.1; AltName: Full=Cytokinin-binding protein CBP57; AltName: Full=S-adenosyl-L-homocysteine hydrolase;	YP_003396398.1	3.1e-182	COG0499	H	Coenzyme transport and metabolism
SmTc_1679	A0A068TNU7_COFCA	5.9e-73	SubName: Full=Uncharacterized protein {ECO:0000313|EMBL:CDO98010.1};	N/A	N/A	N/A	N/A	N/A	N/A	N/A	N/A
SmTc_1680	N/A	N/A	N/A	N/A	N/A	N/A	N/A	N/A	N/A	N/A	N/A
SmTc_1681	N/A	N/A	N/A	N/A	N/A	N/A	N/A	N/A	N/A	N/A	N/A
SmTc_1682	A0A068U622_COFCA	1.7e-181	SubName: Full=Uncharacterized protein {ECO:0000313|EMBL:CDP03717.1};	BH003_ARATH	2.9e-114	RecName: Full=Transcription factor bHLH3; AltName: Full=Basic helix-loop-helix protein 3; Short=AtbHLH3; Short=bHLH 3; AltName: Full=Transcription factor EN 34; AltName: Full=bHLH transcription factor bHLH003;	N/A	N/A	N/A	N/A	N/A
SmTc_1683	N/A	N/A	N/A	N/A	N/A	N/A	N/A	N/A	N/A	N/A	N/A
SmTc_1684	N/A	N/A	N/A	N/A	N/A	N/A	N/A	N/A	N/A	N/A	N/A
SmTc_1685	M1AY42_SOLTU	3e-115	SubName: Full=Uncharacterized protein {ECO:0000313|EnsemblPlants:PGSC0003DMT400032818};	N/A	N/A	N/A	YP_002465650.1	1.9e-05	COG3411	C	Energy production and conversion
SmTc_1686	A0A068U0C4_COFCA	9.1e-157	SubName: Full=Uncharacterized protein {ECO:0000313|EMBL:CDP01990.1};	N/A	N/A	N/A	YP_003289545.1	1.1e-74	COG1159	J	Translation, ribosomal structure and biogenesis
SmTc_1687	N/A	N/A	N/A	N/A	N/A	N/A	YP_003893792.1	7.2e-25	COG0024	J	Translation, ribosomal structure and biogenesis
SmTc_1688	A0A068UIG6_COFCA	1.9e-96	SubName: Full=Uncharacterized protein {ECO:0000313|EMBL:CDP08330.1};	N/A	N/A	N/A	N/A	N/A	N/A	N/A	N/A
SmTc_1689	N/A	N/A	N/A	N/A	N/A	N/A	N/A	N/A	N/A	N/A	N/A
SmTc_1690	N/A	N/A	N/A	N/A	N/A	N/A	N/A	N/A	N/A	N/A	N/A
SmTc_1691	N/A	N/A	N/A	N/A	N/A	N/A	YP_005445159.1	8.6e-36	COG0285	H	Coenzyme transport and metabolism
SmTc_1692	A0A068V005_COFCA	0	SubName: Full=Uncharacterized protein {ECO:0000313|EMBL:CDP14120.1};	N/A	N/A	N/A	YP_643895.1	4.5e-40	COG1131	V	Defense mechanisms
SmTc_1693	A0A061F056_THECC	6e-184	SubName: Full=Major facilitator superfamily protein {ECO:0000313|EMBL:EOY10062.1};	N/A	N/A	N/A	YP_003405607.1	1.1e-62	COG2814	G	Carbohydrate transport and metabolism
SmTc_1694	N/A	N/A	N/A	N/A	N/A	N/A	N/A	N/A	N/A	N/A	N/A
SmTc_1695	A0A068U5D8_COFCA	4.1e-211	SubName: Full=Uncharacterized protein {ECO:0000313|EMBL:CDP03399.1};	N/A	N/A	N/A	NP_577844.1	1.3e-97	COG1222	O	Posttranslational modification, protein turnover, chaperones
SmTc_1696	B9SPP1_RICCO	4.9e-165	SubName: Full=Jun activation domain binding protein, putative {ECO:0000313|EMBL:EEF34372.1};	CSN5A_ARATH	4.3e-155	RecName: Full=COP9 signalosome complex subunit 5a; Short=Signalosome subunit 5a; EC=3.4.-.-; AltName: Full=Jun activation domain-binding homolog 2;	N/A	N/A	N/A	N/A	N/A
SmTc_1697	A0A068U1T9_COFCA	1.6e-90	SubName: Full=Uncharacterized protein {ECO:0000313|EMBL:CDP02129.1};	N/A	N/A	N/A	N/A	N/A	N/A	N/A	N/A
SmTc_1698	N/A	N/A	N/A	N/A	N/A	N/A	YP_008431855.1	5.2e-14	COG1644	K	Transcription
SmTc_1699	A5BFL3_VITVI	1.9e-112	SubName: Full=Putative uncharacterized protein {ECO:0000313|EMBL:CAN61313.1};	RAB7_PEA	3.7e-110	RecName: Full=Ras-related protein Rab7;	YP_007079232.1	1.9e-13	COG1100	R	General function prediction only
SmTc_1700	A0A0D2NIR5_GOSRA	3.6e-102	SubName: Full=Uncharacterized protein {ECO:0000313|EMBL:KJB13138.1};	COB22_ARATH	5.8e-102	RecName: Full=Coatomer subunit beta'-2; AltName: Full=Beta'-coat protein 2; Short=Beta'-COP 2;	YP_007114676.1	1.2e-25	COG5635	T	Signal transduction mechanisms
SmTc_1701	D7U393_VITVI	1.8e-95	SubName: Full=Putative uncharacterized protein {ECO:0000313|EMBL:CBI37210.3};	N/A	N/A	N/A	YP_002429600.1	0.00031	COG0457	R	General function prediction only
SmTc_1702	A0A068U931_COFCA	5.1e-95	SubName: Full=Uncharacterized protein {ECO:0000313|EMBL:CDP05070.1};	N/A	N/A	N/A	N/A	N/A	N/A	N/A	N/A
SmTc_1703	B9VI82_SCODU	7.8e-87	SubName: Full=Rac/Rop-like small GTPase {ECO:0000313|EMBL:ACM07419.1};	N/A	N/A	N/A	N/A	N/A	N/A	N/A	N/A
SmTc_1704	N/A	N/A	N/A	N/A	N/A	N/A	N/A	N/A	N/A	N/A	N/A
SmTc_1705	A0A068U8J0_COFCA	2.4e-172	SubName: Full=Uncharacterized protein {ECO:0000313|EMBL:CDP04617.1};	N/A	N/A	N/A	N/A	N/A	N/A	N/A	N/A
SmTc_1706	A0A068URW0_COFCA	8.8e-68	SubName: Full=Uncharacterized protein {ECO:0000313|EMBL:CDP11250.1};	N/A	N/A	N/A	YP_006347087.1	2.7e-37	COG0509	E	Amino acid transport and metabolism
SmTc_1707	N/A	N/A	N/A	N/A	N/A	N/A	N/A	N/A	N/A	N/A	N/A
SmTc_1708	N/A	N/A	N/A	N/A	N/A	N/A	N/A	N/A	N/A	N/A	N/A
SmTc_1709	N/A	N/A	N/A	N/A	N/A	N/A	N/A	N/A	N/A	N/A	N/A
SmTc_1710	A0A068U8W0_COFCA	1.6e-86	SubName: Full=Uncharacterized protein {ECO:0000313|EMBL:CDP05000.1};	N/A	N/A	N/A	N/A	N/A	N/A	N/A	N/A
SmTc_1711	A0A068V0B2_COFCA	3e-105	SubName: Full=Uncharacterized protein {ECO:0000313|EMBL:CDP14185.1};	N/A	N/A	N/A	N/A	N/A	N/A	N/A	N/A
SmTc_1712	N/A	N/A	N/A	N/A	N/A	N/A	N/A	N/A	N/A	N/A	N/A
SmTc_1713	N/A	N/A	N/A	N/A	N/A	N/A	YP_002299594.1	5e-67	COG2857	C	Energy production and conversion
SmTc_1714	N/A	N/A	N/A	N/A	N/A	N/A	N/A	N/A	N/A	N/A	N/A
SmTc_1715	N/A	N/A	N/A	N/A	N/A	N/A	YP_007688659.1	6e-12	COG3118	O	Posttranslational modification, protein turnover, chaperones
SmTc_1716	A0A068VFX4_COFCA	7.7e-234	SubName: Full=Uncharacterized protein {ECO:0000313|EMBL:CDP19685.1};	N/A	N/A	N/A	YP_005517714.1	3.5e-13	COG2815	M	Cell wall/membrane/envelope biogenesis
SmTc_1717	A0A068UBB4_COFCA	5.2e-206	RecName: Full=Purple acid phosphatase {ECO:0000256|RuleBase:RU361203}; EC=3.1.3.2 {ECO:0000256|RuleBase:RU361203};	PPA18_ARATH	4.5e-196	RecName: Full=Purple acid phosphatase 18; EC=3.1.3.2; Flags: Precursor;	YP_004961784.1	3.8e-12	COG1409	T	Signal transduction mechanisms
SmTc_1718	A0A059B6S0_EUCGR	0	SubName: Full=Uncharacterized protein {ECO:0000313|EMBL:KCW61350.1}; Flags: Fragment;	N/A	N/A	N/A	N/A	N/A	N/A	N/A	N/A
SmTc_1719	N/A	N/A	N/A	N/A	N/A	N/A	N/A	N/A	N/A	N/A	N/A
SmTc_1720	N/A	N/A	N/A	N/A	N/A	N/A	N/A	N/A	N/A	N/A	N/A
SmTc_1721	N/A	N/A	N/A	N/A	N/A	N/A	N/A	N/A	N/A	N/A	N/A
SmTc_1722	A0A068V819_COFCA	1.2e-219	SubName: Full=Uncharacterized protein {ECO:0000313|EMBL:CDP16935.1};	MOS1_ARATH	9.8e-112	RecName: Full=Protein MODIFIER OF SNC1 1; AltName: Full=MODIFIER OF snc1, 1;	N/A	N/A	N/A	N/A	N/A
SmTc_1723	N/A	N/A	N/A	N/A	N/A	N/A	YP_003266171.1	2e-08	COG0515	T	Signal transduction mechanisms
SmTc_1724	N/A	N/A	N/A	N/A	N/A	N/A	N/A	N/A	N/A	N/A	N/A
SmTc_1725	N/A	N/A	N/A	N/A	N/A	N/A	YP_001341292.1	1.1e-15	COG3491	Q	Secondary metabolites biosynthesis, transport and catabolism
SmTc_1726	N/A	N/A	N/A	N/A	N/A	N/A	N/A	N/A	N/A	N/A	N/A
SmTc_1727	K4B0B8_SOLLC	2.3e-30	SubName: Full=Uncharacterized protein {ECO:0000313|EnsemblPlants:Solyc01g097310.2.1};	TATA_MAIZE	5.8e-28	RecName: Full=Sec-independent protein translocase protein TATA, chloroplastic; AltName: Full=Protein THYLAKOID ASSEMBLY 4; AltName: Full=Protein TWIN-ARGININE TRANSLOCATION A; Flags: Precursor;	YP_007160756.1	4.5e-15	COG1826	U	Intracellular trafficking, secretion, and vesicular transport
SmTc_1728	L1IZZ7_GUITH	2.7e-20	SubName: Full=Uncharacterized protein {ECO:0000313|EMBL:EKX41838.1, ECO:0000313|EnsemblProtists:EKX41838};	N/A	N/A	N/A	YP_003395154.1	9.6e-15	COG5272	O	Posttranslational modification, protein turnover, chaperones
SmTc_1729	N/A	N/A	N/A	N/A	N/A	N/A	N/A	N/A	N/A	N/A	N/A
SmTc_1730	N/A	N/A	N/A	N/A	N/A	N/A	N/A	N/A	N/A	N/A	N/A
SmTc_1731	N/A	N/A	N/A	N/A	N/A	N/A	N/A	N/A	N/A	N/A	N/A
SmTc_1732	N/A	N/A	N/A	N/A	N/A	N/A	N/A	N/A	N/A	N/A	N/A
SmTc_1733	M1BA42_SOLTU	7.3e-226	SubName: Full=Uncharacterized protein {ECO:0000313|EnsemblPlants:PGSC0003DMT400040589};	GAI_SOLLC	4e-226	RecName: Full=DELLA protein GAI; AltName: Full=Gibberellic acid-insensitive mutant protein;	N/A	N/A	N/A	N/A	N/A
SmTc_1734	A0A0A0LV89_CUCSA	0	SubName: Full=Uncharacterized protein {ECO:0000313|EMBL:KGN65835.1};	N/A	N/A	N/A	N/A	N/A	N/A	N/A	N/A
SmTc_1735	N/A	N/A	N/A	N/A	N/A	N/A	N/A	N/A	N/A	N/A	N/A
SmTc_1736	F6H0Y2_VITVI	5.9e-41	SubName: Full=Putative uncharacterized protein {ECO:0000313|EMBL:CCB45604.1};	N/A	N/A	N/A	N/A	N/A	N/A	N/A	N/A
SmTc_1737	A0A068TUD9_COFCA	3.7e-281	SubName: Full=Uncharacterized protein {ECO:0000313|EMBL:CDO99637.1};	N/A	N/A	N/A	YP_010384.1	3.6e-39	COG1252	C	Energy production and conversion
SmTc_1738	A0A068U4S8_COFCA	1.1e-195	SubName: Full=Uncharacterized protein {ECO:0000313|EMBL:CDP03565.1};	NPL42_ARATH	5e-177	RecName: Full=NPL4-like protein 2;	N/A	N/A	N/A	N/A	N/A
SmTc_1739	K4CXH0_SOLLC	2.1e-114	SubName: Full=Uncharacterized protein {ECO:0000313|EnsemblPlants:Solyc10g006390.2.1};	DDL_ARATH	9.8e-82	RecName: Full=FHA domain-containing protein DDL; AltName: Full=Protein DAWDLE;	NP_347046.1	2.7e-05	COG1716	T	Signal transduction mechanisms
SmTc_1740	N/A	N/A	N/A	N/A	N/A	N/A	YP_684492.1	5.5e-57	COG0144	J	Translation, ribosomal structure and biogenesis
SmTc_1741	A0A067F5X4_CITSI	8.3e-109	SubName: Full=Uncharacterized protein {ECO:0000313|EMBL:KDO58892.1};	N/A	N/A	N/A	N/A	N/A	N/A	N/A	N/A
SmTc_1742	A0A068TNQ9_COFCA	0	SubName: Full=Uncharacterized protein {ECO:0000313|EMBL:CDO97866.1};	N/A	N/A	N/A	N/A	N/A	N/A	N/A	N/A
SmTc_1743	N/A	N/A	N/A	N/A	N/A	N/A	N/A	N/A	N/A	N/A	N/A
SmTc_1744	N/A	N/A	N/A	N/A	N/A	N/A	N/A	N/A	N/A	N/A	N/A
SmTc_1745	F6HPQ4_VITVI	5.4e-12	SubName: Full=Putative uncharacterized protein {ECO:0000313|EMBL:CCB56535.1};	N/A	N/A	N/A	N/A	N/A	N/A	N/A	N/A
SmTc_1746	A0A068V988_COFCA	3.3e-294	SubName: Full=Uncharacterized protein {ECO:0000313|EMBL:CDP17074.1};	N/A	N/A	N/A	N/A	N/A	N/A	N/A	N/A
SmTc_1747	N/A	N/A	N/A	N/A	N/A	N/A	YP_004862114.1	1.2e-15	COG0657	I	Lipid transport and metabolism
SmTc_1748	A0A068V5W9_COFCA	5.5e-289	SubName: Full=Uncharacterized protein {ECO:0000313|EMBL:CDP15962.1};	PP198_ARATH	3e-228	RecName: Full=Pentatricopeptide repeat-containing protein At2g41080;	N/A	N/A	N/A	N/A	N/A
SmTc_1749	N/A	N/A	N/A	N/A	N/A	N/A	YP_007249783.1	9e-134	COG0474	P	Inorganic ion transport and metabolism
SmTc_1750	A0A068TTL9_COFCA	0	SubName: Full=Uncharacterized protein {ECO:0000313|EMBL:CDO99397.1};	N/A	N/A	N/A	YP_001192956.1	3.6e-55	COG4886	K	Transcription
SmTc_1751	N/A	N/A	N/A	N/A	N/A	N/A	N/A	N/A	N/A	N/A	N/A
SmTc_1752	M1AT19_SOLTU	0	SubName: Full=Uncharacterized protein {ECO:0000313|EnsemblPlants:PGSC0003DMT400029582};	N/A	N/A	N/A	NP_969385.1	4.8e-142	COG1132	V	Defense mechanisms
SmTc_1753	A0A068UIT8_COFCA	1.2e-137	SubName: Full=Uncharacterized protein {ECO:0000313|EMBL:CDP08124.1};	N/A	N/A	N/A	N/A	N/A	N/A	N/A	N/A
SmTc_1754	A0A068TXM0_COFCA	1.3e-180	SubName: Full=Uncharacterized protein {ECO:0000313|EMBL:CDP00098.1};	N/A	N/A	N/A	YP_005071500.1	9.3e-104	COG0820	J	Translation, ribosomal structure and biogenesis
SmTc_1755	A0A068U208_COFCA	1.4e-255	SubName: Full=Uncharacterized protein {ECO:0000313|EMBL:CDP02174.1};	N/A	N/A	N/A	YP_629357.1	6.6e-93	COG1132	V	Defense mechanisms
SmTc_1756	N/A	N/A	N/A	N/A	N/A	N/A	N/A	N/A	N/A	N/A	N/A
SmTc_1757	A0A022R7M5_ERYGU	1.8e-79	SubName: Full=Uncharacterized protein {ECO:0000313|EMBL:EYU35974.1};	EF1B2_ARATH	1.8e-70	RecName: Full=Elongation factor 1-beta 2; Short=EF-1-beta 2; AltName: Full=Elongation factor 1-beta' 2; Short=EF-1-beta' 2; AltName: Full=Elongation factor 1B-alpha 2; AltName: Full=eEF-1B alpha 2;	N/A	N/A	N/A	N/A	N/A
SmTc_1758	A0A068V2H9_COFCA	5.5e-90	SubName: Full=Uncharacterized protein {ECO:0000313|EMBL:CDP14752.1};	ERF53_ARATH	1.9e-39	RecName: Full=Ethylene-responsive transcription factor ERF053;	N/A	N/A	N/A	N/A	N/A
SmTc_1759	A0A068U9W3_COFCA	0	SubName: Full=Uncharacterized protein {ECO:0000313|EMBL:CDP05087.1};	N/A	N/A	N/A	YP_003817805.1	6.4e-133	COG0465	O	Posttranslational modification, protein turnover, chaperones
SmTc_1760	A0A068TSX7_COFCA	2.4e-47	SubName: Full=Uncharacterized protein {ECO:0000313|EMBL:CDO99059.1};	N/A	N/A	N/A	N/A	N/A	N/A	N/A	N/A
SmTc_1761	F6HDQ3_VITVI	8e-96	SubName: Full=Putative uncharacterized protein {ECO:0000313|EMBL:CCB50424.1};	N/A	N/A	N/A	N/A	N/A	N/A	N/A	N/A
SmTc_1762	F6H1K6_VITVI	3.8e-117	SubName: Full=Putative uncharacterized protein {ECO:0000313|EMBL:CCB45987.1};	N/A	N/A	N/A	YP_007156843.1	5.7e-41	COG2802	S	Function unknown
SmTc_1763	N/A	N/A	N/A	N/A	N/A	N/A	YP_004089966.1	2.5e-28	COG5272	O	Posttranslational modification, protein turnover, chaperones
SmTc_1764	N/A	N/A	N/A	N/A	N/A	N/A	YP_007145358.1	3.3e-13	COG3491	Q	Secondary metabolites biosynthesis, transport and catabolism
SmTc_1765	A0A068VB55_COFCA	0	SubName: Full=Uncharacterized protein {ECO:0000313|EMBL:CDP17784.1};	N/A	N/A	N/A	NP_220757.1	8.5e-26	COG5307	R	General function prediction only
SmTc_1766	N/A	N/A	N/A	N/A	N/A	N/A	N/A	N/A	N/A	N/A	N/A
SmTc_1767	A0A068UJ81_COFCA	4.1e-86	SubName: Full=Uncharacterized protein {ECO:0000313|EMBL:CDP08347.1};	VAP21_ARATH	1.4e-67	RecName: Full=Vesicle-associated protein 2-1; AltName: Full=Plant VAP homolog 21; Short=AtPVA21; AltName: Full=VAMP-associated protein 2-1; Contains: RecName: Full=Vesicle-associated protein 2-1, N-terminally processed;	N/A	N/A	N/A	N/A	N/A
SmTc_1768	Q0E2Q6_ORYSJ	8.2e-171	SubName: Full=Os02g0220600 protein {ECO:0000313|EMBL:BAF08232.1};	EF1G1_ORYSJ	8.2e-173	RecName: Full=Elongation factor 1-gamma 1; Short=EF-1-gamma 1; AltName: Full=eEF-1B gamma 1;	YP_005035024.1	2.3e-13	COG0625	O	Posttranslational modification, protein turnover, chaperones
SmTc_1769	M1C6M4_SOLTU	8.7e-114	SubName: Full=Uncharacterized protein {ECO:0000313|EnsemblPlants:PGSC0003DMT400060895};	N/A	N/A	N/A	YP_004865360.1	8.4e-37	COG0103	J	Translation, ribosomal structure and biogenesis
SmTc_1770	A0A068TMW1_COFCA	1.1e-175	SubName: Full=Uncharacterized protein {ECO:0000313|EMBL:CDO97279.1};	N/A	N/A	N/A	YP_008870217.1	2.3e-56	COG0820	J	Translation, ribosomal structure and biogenesis
SmTc_1771	A0A090BCN8_GENTR	5e-258	SubName: Full=Gamma-glutamylcysteine synthetase {ECO:0000313|EMBL:BAP47506.1};	N/A	N/A	N/A	YP_002299789.1	2.8e-160	COG3572	H	Coenzyme transport and metabolism
SmTc_1772	A0A022RS83_ERYGU	5.1e-310	SubName: Full=Uncharacterized protein {ECO:0000313|EMBL:EYU43372.1}; Flags: Fragment;	N/A	N/A	N/A	N/A	N/A	N/A	N/A	N/A
SmTc_1773	A0A068U1Z7_COFCA	0	SubName: Full=Uncharacterized protein {ECO:0000313|EMBL:CDP02565.1};	SRFR1_ARATH	0	RecName: Full=Suppressor of RPS4-RLD 1 {ECO:0000303|PubMed:15469494}; AltName: Full=Protein SUPPRESSOR OF npr1-1, CONSTITUTIVE 5 {ECO:0000303|PubMed:20862316}; Short=AtSNC5 {ECO:0000303|PubMed:20862316};	YP_002497704.1	2.1e-24	COG4249	R	General function prediction only
SmTc_1774	N/A	N/A	N/A	N/A	N/A	N/A	N/A	N/A	N/A	N/A	N/A
SmTc_1775	N/A	N/A	N/A	N/A	N/A	N/A	N/A	N/A	N/A	N/A	N/A
SmTc_1776	N/A	N/A	N/A	N/A	N/A	N/A	YP_004458431.1	1.4e-11	COG1631	J	Translation, ribosomal structure and biogenesis
SmTc_1777	N/A	N/A	N/A	N/A	N/A	N/A	YP_001818833.1	4.2e-143	COG0542	O	Posttranslational modification, protein turnover, chaperones
SmTc_1778	N/A	N/A	N/A	N/A	N/A	N/A	N/A	N/A	N/A	N/A	N/A
SmTc_1779	N/A	N/A	N/A	DNAJ3_ARATH	1.1e-164	RecName: Full=Chaperone protein dnaJ 3; Short=AtDjA3; Short=AtJ3; Flags: Precursor;	YP_003472821.1	4.9e-30	COG0484	O	Posttranslational modification, protein turnover, chaperones
SmTc_1780	W9RBM6_9ROSA	2e-114	SubName: Full=Uncharacterized protein {ECO:0000313|EMBL:EXB48388.1};	N/A	N/A	N/A	N/A	N/A	N/A	N/A	N/A
SmTc_1781	A0A068VH48_COFCA	1.3e-58	SubName: Full=Uncharacterized protein {ECO:0000313|EMBL:CDP19003.1};	N/A	N/A	N/A	N/A	N/A	N/A	N/A	N/A
SmTc_1782	N/A	N/A	N/A	N/A	N/A	N/A	N/A	N/A	N/A	N/A	N/A
SmTc_1783	N/A	N/A	N/A	N/A	N/A	N/A	N/A	N/A	N/A	N/A	N/A
SmTc_1784	N/A	N/A	N/A	WAXS3_ARATH	2.9e-45	RecName: Full=Probable long-chain-alcohol O-fatty-acyltransferase 3; EC=2.3.1.75; AltName: Full=Wax synthase 3;	N/A	N/A	N/A	N/A	N/A
SmTc_1785	N/A	N/A	N/A	Y4445_ARATH	5.7e-05	RecName: Full=Uncharacterized protein At4g14450, chloroplastic; Flags: Precursor;	N/A	N/A	N/A	N/A	N/A
SmTc_1786	A0A068VDU6_COFCA	2.8e-258	SubName: Full=Uncharacterized protein {ECO:0000313|EMBL:CDP19015.1};	N/A	N/A	N/A	N/A	N/A	N/A	N/A	N/A
SmTc_1787	N/A	N/A	N/A	TBL10_ARATH	2e-175	RecName: Full=Protein trichome birefringence-like 10;	N/A	N/A	N/A	N/A	N/A
SmTc_1788	B9SGS6_RICCO	4.9e-126	SubName: Full=Zinc finger protein, putative {ECO:0000313|EMBL:EEF37161.1};	N/A	N/A	N/A	N/A	N/A	N/A	N/A	N/A
SmTc_1789	N/A	N/A	N/A	N/A	N/A	N/A	N/A	N/A	N/A	N/A	N/A
SmTc_1790	A0A068TUE7_COFCA	4.3e-202	SubName: Full=Uncharacterized protein {ECO:0000313|EMBL:CDO99584.1};	VIP5_ARATH	2.3e-165	RecName: Full=Protein RTF1 homolog {ECO:0000305}; AltName: Full=Protein VERNALIZATION INDEPENDENCE 5 {ECO:0000303|PubMed:15472079};	N/A	N/A	N/A	N/A	N/A
SmTc_1791	A0A068UIF3_COFCA	7.8e-87	SubName: Full=Uncharacterized protein {ECO:0000313|EMBL:CDP08315.1};	N/A	N/A	N/A	N/A	N/A	N/A	N/A	N/A
SmTc_1792	N/A	N/A	N/A	N/A	N/A	N/A	YP_006426679.1	4.7e-98	COG0461	F	Nucleotide transport and metabolism
SmTc_1793	B9SYR5_RICCO	1.6e-15	SubName: Full=Alanyl-tRNA synthetase, putative {ECO:0000313|EMBL:EEF31254.1}; EC=6.1.1.7 {ECO:0000313|EMBL:EEF31254.1};	N/A	N/A	N/A	YP_005445253.1	5.5e-05	COG0013	J	Translation, ribosomal structure and biogenesis
SmTc_1794	N/A	N/A	N/A	N/A	N/A	N/A	N/A	N/A	N/A	N/A	N/A
SmTc_1795	A0A068U3W0_COFCA	5.6e-145	SubName: Full=Uncharacterized protein {ECO:0000313|EMBL:CDP03205.1};	FBL77_ARATH	6.5e-95	RecName: Full=F-box/LRR-repeat protein At4g29420;	N/A	N/A	N/A	N/A	N/A
SmTc_1796	N/A	N/A	N/A	N/A	N/A	N/A	N/A	N/A	N/A	N/A	N/A
SmTc_1797	K3YKI3_SETIT	3.9e-39	SubName: Full=Uncharacterized protein {ECO:0000313|EMBL:KQL01996.1, ECO:0000313|EnsemblPlants:Si014752m};	N/A	N/A	N/A	N/A	N/A	N/A	N/A	N/A
SmTc_1798	A0A068VF06_COFCA	0	SubName: Full=Uncharacterized protein {ECO:0000313|EMBL:CDP19296.1};	N/A	N/A	N/A	N/A	N/A	N/A	N/A	N/A
SmTc_1799	A0A068UMM2_COFCA	2e-62	SubName: Full=Uncharacterized protein {ECO:0000313|EMBL:CDP09552.1};	N/A	N/A	N/A	N/A	N/A	N/A	N/A	N/A
SmTc_1800	M5W5Y8_PRUPE	2.8e-19	SubName: Full=Uncharacterized protein {ECO:0000313|EMBL:EMJ02205.1};	N/A	N/A	N/A	YP_003263981.1	0.00094	COG0302	H	Coenzyme transport and metabolism
SmTc_1801	A0A068TQ31_COFCA	1.6e-30	SubName: Full=Uncharacterized protein {ECO:0000313|EMBL:CDO98430.1};	N/A	N/A	N/A	N/A	N/A	N/A	N/A	N/A
SmTc_1802	A0A068V6F3_COFCA	2.8e-127	SubName: Full=Uncharacterized protein {ECO:0000313|EMBL:CDP16152.1};	N/A	N/A	N/A	YP_004164997.1	2.9e-44	COG0218	D	Cell cycle control, cell division, chromosome partitioning
SmTc_1803	K4DA53_SOLLC	1.2e-198	SubName: Full=Uncharacterized protein {ECO:0000313|EnsemblPlants:Solyc11g068960.1.1};	N/A	N/A	N/A	N/A	N/A	N/A	N/A	N/A
SmTc_1804	N/A	N/A	N/A	N/A	N/A	N/A	N/A	N/A	N/A	N/A	N/A
SmTc_1805	S8E8J3_9LAMI	2.6e-109	SubName: Full=Uncharacterized protein {ECO:0000313|EMBL:EPS68782.1}; Flags: Fragment;	N/A	N/A	N/A	YP_001940904.1	5.5e-16	COG0484	O	Posttranslational modification, protein turnover, chaperones
SmTc_1806	A0A068UHL0_COFCA	4.6e-237	RecName: Full=Citrate synthase {ECO:0000256|RuleBase:RU000441};	CISY_DAUCA	1e-230	RecName: Full=Citrate synthase, mitochondrial; EC=2.3.3.16; Flags: Precursor;	YP_004990689.1	1.1e-139	COG0372	C	Energy production and conversion
SmTc_1807	B9GPK4_POPTR	2.5e-128	SubName: Full=Uncharacterized protein {ECO:0000313|EMBL:EEE79879.2};	N/A	N/A	N/A	N/A	N/A	N/A	N/A	N/A
SmTc_1808	A0A068VB31_COFCA	0	SubName: Full=Uncharacterized protein {ECO:0000313|EMBL:CDP18045.1};	N/A	N/A	N/A	YP_003650541.1	3.8e-60	COG0480	J	Translation, ribosomal structure and biogenesis
SmTc_1809	M5WDE1_PRUPE	1.5e-52	SubName: Full=Uncharacterized protein {ECO:0000313|EMBL:EMJ07298.1};	N/A	N/A	N/A	YP_002250709.1	5e-05	COG0255	J	Translation, ribosomal structure and biogenesis
SmTc_1810	A0A0A0KLK6_CUCSA	1.1e-06	SubName: Full=Uncharacterized protein {ECO:0000313|EMBL:KGN50505.1};	RL351_ARATH	1.2e-07	RecName: Full=60S ribosomal protein L35-1;	N/A	N/A	N/A	N/A	N/A
SmTc_1811	M0ZPB3_SOLTU	2.9e-84	SubName: Full=Uncharacterized protein {ECO:0000313|EnsemblPlants:PGSC0003DMT400004996};	NUD26_ARATH	1.1e-77	RecName: Full=Nudix hydrolase 26, chloroplastic; Short=AtNUDT26; EC=3.6.1.-; AltName: Full=Bis(5'-nucleosyl)-tetraphosphatase (asymmetrical); Flags: Precursor;	YP_002526666.1	4.4e-37	COG0494	V	Defense mechanisms
SmTc_1812	A0A022RDV5_ERYGU	3.1e-170	RecName: Full=Isocitrate dehydrogenase [NAD] subunit, mitochondrial {ECO:0000256|RuleBase:RU361266}; EC=1.1.1.41 {ECO:0000256|RuleBase:RU361266};	N/A	N/A	N/A	N/A	N/A	N/A	N/A	N/A
SmTc_1813	A0A067L859_JATCU	6.3e-57	SubName: Full=Uncharacterized protein {ECO:0000313|EMBL:KDP40675.1};	N/A	N/A	N/A	N/A	N/A	N/A	N/A	N/A
SmTc_1814	B9HQN1_POPTR	6.4e-124	SubName: Full=Uncharacterized protein {ECO:0000313|EMBL:EEE88256.2};	N/A	N/A	N/A	YP_002017598.1	0.00084	COG2227	H	Coenzyme transport and metabolism
SmTc_1815	N/A	N/A	N/A	N/A	N/A	N/A	YP_003120165.1	1.2e-166	COG0465	O	Posttranslational modification, protein turnover, chaperones
SmTc_1816	F6H0M0_VITVI	1.5e-311	SubName: Full=Putative uncharacterized protein {ECO:0000313|EMBL:CCB45517.1};	N/A	N/A	N/A	N/A	N/A	N/A	N/A	N/A
SmTc_1817	K4CAN8_SOLLC	5.7e-216	SubName: Full=Uncharacterized protein {ECO:0000313|EnsemblPlants:Solyc06g083830.2.1};	N/A	N/A	N/A	YP_001180852.1	8.1e-10	COG2815	M	Cell wall/membrane/envelope biogenesis
SmTc_1818	N/A	N/A	N/A	N/A	N/A	N/A	N/A	N/A	N/A	N/A	N/A
SmTc_1819	A0A068UEP1_COFCA	7e-194	SubName: Full=Uncharacterized protein {ECO:0000313|EMBL:CDP06707.1};	N/A	N/A	N/A	YP_004906215.1	1.6e-17	COG1073	T	Signal transduction mechanisms
SmTc_1820	N/A	N/A	N/A	N/A	N/A	N/A	N/A	N/A	N/A	N/A	N/A
SmTc_1821	A0A059ARF5_EUCGR	6.8e-55	SubName: Full=Uncharacterized protein {ECO:0000313|EMBL:KCW56281.1};	RS193_ARATH	1.2e-53	RecName: Full=40S ribosomal protein S19-3;	YP_001030915.1	1.9e-14	COG2238	J	Translation, ribosomal structure and biogenesis
SmTc_1822	D7SY24_VITVI	2.5e-243	SubName: Full=Putative uncharacterized protein {ECO:0000313|EMBL:CBI22807.3};	N/A	N/A	N/A	N/A	N/A	N/A	N/A	N/A
SmTc_1823	N/A	N/A	N/A	N/A	N/A	N/A	N/A	N/A	N/A	N/A	N/A
SmTc_1824	A0A068UXH9_COFCA	1.9e-306	SubName: Full=Uncharacterized protein {ECO:0000313|EMBL:CDP12338.1};	N/A	N/A	N/A	N/A	N/A	N/A	N/A	N/A
SmTc_1825	V4V4I2_9ROSI	4.3e-19	SubName: Full=Uncharacterized protein {ECO:0000313|EMBL:ESR46824.1};	N/A	N/A	N/A	N/A	N/A	N/A	N/A	N/A
SmTc_1826	N/A	N/A	N/A	N/A	N/A	N/A	YP_003710181.1	8.5e-90	COG0451	M	Cell wall/membrane/envelope biogenesis
SmTc_1827	I1LW99_SOYBN	5.5e-32	SubName: Full=Uncharacterized protein {ECO:0000313|EMBL:KRH18690.1, ECO:0000313|EnsemblPlants:GLYMA13G03760.1};	N/A	N/A	N/A	N/A	N/A	N/A	N/A	N/A
SmTc_1828	K4B0C0_SOLLC	1.1e-89	SubName: Full=Uncharacterized protein {ECO:0000313|EnsemblPlants:Solyc01g097330.2.1};	N/A	N/A	N/A	N/A	N/A	N/A	N/A	N/A
SmTc_1829	A0A068TUS6_COFCA	2.9e-58	SubName: Full=Uncharacterized protein {ECO:0000313|EMBL:CDO99684.1};	Y5957_ARATH	7.9e-10	RecName: Full=Uncharacterized protein At5g39570;	N/A	N/A	N/A	N/A	N/A
SmTc_1830	A0A068UD88_COFCA	2e-170	SubName: Full=Uncharacterized protein {ECO:0000313|EMBL:CDP06530.1};	SCKL1_ARATH	2.3e-165	RecName: Full=Fructokinase-like 1, chloroplastic {ECO:0000312|EMBL:AEE79187.1}; AltName: Full=PEP-associated protein 6 {ECO:0000303|PubMed:21949211}; AltName: Full=pfkB-type carbohydrate kinase family protein 2 {ECO:0000303|PubMed:16326926}; Flags: Precursor;	NP_242723.1	6.8e-19	COG0524	G	Carbohydrate transport and metabolism
SmTc_1831	N/A	N/A	N/A	N/A	N/A	N/A	N/A	N/A	N/A	N/A	N/A
SmTc_1832	N/A	N/A	N/A	N/A	N/A	N/A	YP_003267806.1	1.5e-102	COG0626	E	Amino acid transport and metabolism
SmTc_1833	N/A	N/A	N/A	N/A	N/A	N/A	N/A	N/A	N/A	N/A	N/A
SmTc_1834	N/A	N/A	N/A	N/A	N/A	N/A	N/A	N/A	N/A	N/A	N/A
SmTc_1835	D7UDF9_VITVI	3.4e-28	SubName: Full=Putative uncharacterized protein {ECO:0000313|EMBL:CBI40774.3};	N/A	N/A	N/A	N/A	N/A	N/A	N/A	N/A
SmTc_1836	N/A	N/A	N/A	N/A	N/A	N/A	N/A	N/A	N/A	N/A	N/A
SmTc_1837	A0A068V0Z4_COFCA	6.3e-138	SubName: Full=Uncharacterized protein {ECO:0000313|EMBL:CDP13568.1};	N/A	N/A	N/A	N/A	N/A	N/A	N/A	N/A
SmTc_1838	M5WKN7_PRUPE	3.5e-31	SubName: Full=Uncharacterized protein {ECO:0000313|EMBL:EMJ07380.1};	N/A	N/A	N/A	N/A	N/A	N/A	N/A	N/A
SmTc_1839	N/A	N/A	N/A	N/A	N/A	N/A	N/A	N/A	N/A	N/A	N/A
SmTc_1840	N/A	N/A	N/A	N/A	N/A	N/A	N/A	N/A	N/A	N/A	N/A
SmTc_1841	A0A068UNT5_COFCA	2e-74	SubName: Full=Uncharacterized protein {ECO:0000313|EMBL:CDP09919.1};	N/A	N/A	N/A	N/A	N/A	N/A	N/A	N/A
SmTc_1842	A0A022PYT1_ERYGU	1.4e-104	SubName: Full=Uncharacterized protein {ECO:0000313|EMBL:EYU20669.1};	N/A	N/A	N/A	YP_003050763.1	1.8e-27	COG0748	P	Inorganic ion transport and metabolism
SmTc_1843	A0A068TLN4_COFCA	0	RecName: Full=Cellulose synthase {ECO:0000256|RuleBase:RU361116}; EC=2.4.1.12 {ECO:0000256|RuleBase:RU361116};	N/A	N/A	N/A	N/A	N/A	N/A	N/A	N/A
SmTc_1844	N/A	N/A	N/A	N/A	N/A	N/A	YP_004056955.1	3.2e-84	COG0513	L	Replication, recombination and repair
SmTc_1845	W9QZB1_9ROSA	1.1e-18	SubName: Full=Cleavage and polyadenylation specificity factor CPSF30 {ECO:0000313|EMBL:EXB51974.1};	N/A	N/A	N/A	N/A	N/A	N/A	N/A	N/A
SmTc_1846	N/A	N/A	N/A	N/A	N/A	N/A	YP_003280830.1	5.8e-22	COG2940	R	General function prediction only
SmTc_1847	N/A	N/A	N/A	N/A	N/A	N/A	N/A	N/A	N/A	N/A	N/A
SmTc_1848	N/A	N/A	N/A	N/A	N/A	N/A	N/A	N/A	N/A	N/A	N/A
SmTc_1849	A0A067JG62_JATCU	7.1e-53	SubName: Full=Uncharacterized protein {ECO:0000313|EMBL:KDP22827.1};	N/A	N/A	N/A	N/A	N/A	N/A	N/A	N/A
SmTc_1850	N/A	N/A	N/A	N/A	N/A	N/A	N/A	N/A	N/A	N/A	N/A
SmTc_1851	N/A	N/A	N/A	N/A	N/A	N/A	N/A	N/A	N/A	N/A	N/A
SmTc_1852	N/A	N/A	N/A	N/A	N/A	N/A	YP_744373.1	7e-171	COG0050	J	Translation, ribosomal structure and biogenesis
SmTc_1853	N/A	N/A	N/A	N/A	N/A	N/A	NP_220757.1	1.4e-25	COG5307	R	General function prediction only
SmTc_1854	N/A	N/A	N/A	N/A	N/A	N/A	N/A	N/A	N/A	N/A	N/A
SmTc_1855	A0A068TUH4_COFCA	8.5e-128	SubName: Full=Uncharacterized protein {ECO:0000313|EMBL:CDO99609.1};	SCAM1_ORYSJ	4.8e-109	RecName: Full=Secretory carrier-associated membrane protein 1; Short=Secretory carrier membrane protein 1;	N/A	N/A	N/A	N/A	N/A
SmTc_1856	N/A	N/A	N/A	N/A	N/A	N/A	N/A	N/A	N/A	N/A	N/A
SmTc_1857	A0A068UCI1_COFCA	0	SubName: Full=Uncharacterized protein {ECO:0000313|EMBL:CDP05348.1};	N/A	N/A	N/A	YP_004775215.1	7.2e-53	COG4886	K	Transcription
SmTc_1858	A0A067KVB9_JATCU	0	SubName: Full=Uncharacterized protein {ECO:0000313|EMBL:KDP35779.1};	N/A	N/A	N/A	YP_001002957.1	1.4e-108	COG1643	J	Translation, ribosomal structure and biogenesis
SmTc_1859	V9TI00_TOBAC	2.3e-144	SubName: Full=12-oxophytodienoate reductase 3 {ECO:0000313|EMBL:AHC69825.1};	N/A	N/A	N/A	YP_007090005.1	3.4e-81	COG1902	C	Energy production and conversion
SmTc_1860	A0A068VLD4_COFCA	1.2e-185	SubName: Full=Uncharacterized protein {ECO:0000313|EMBL:CDP20488.1};	N/A	N/A	N/A	YP_003534750.1	1.7e-11	COG1196	D	Cell cycle control, cell division, chromosome partitioning
SmTc_1861	N/A	N/A	N/A	N/A	N/A	N/A	N/A	N/A	N/A	N/A	N/A
SmTc_1862	A0A022QXU0_ERYGU	3e-35	SubName: Full=Uncharacterized protein {ECO:0000313|EMBL:EYU32168.1};	N/A	N/A	N/A	N/A	N/A	N/A	N/A	N/A
SmTc_1863	A0A022QS11_ERYGU	1.3e-51	SubName: Full=Uncharacterized protein {ECO:0000313|EMBL:EYU29300.1};	N/A	N/A	N/A	N/A	N/A	N/A	N/A	N/A
SmTc_1864	A0A061F2T4_THECC	8.3e-11	SubName: Full=Uncharacterized protein {ECO:0000313|EMBL:EOY08834.1};	N/A	N/A	N/A	N/A	N/A	N/A	N/A	N/A
SmTc_1865	A0A067FU11_CITSI	3.1e-73	SubName: Full=Uncharacterized protein {ECO:0000313|EMBL:KDO66942.1};	N/A	N/A	N/A	N/A	N/A	N/A	N/A	N/A
SmTc_1866	N/A	N/A	N/A	N/A	N/A	N/A	N/A	N/A	N/A	N/A	N/A
SmTc_1867	N/A	N/A	N/A	N/A	N/A	N/A	N/A	N/A	N/A	N/A	N/A
SmTc_1868	N/A	N/A	N/A	N/A	N/A	N/A	N/A	N/A	N/A	N/A	N/A
SmTc_1869	V4T9W5_9ROSI	1.5e-69	SubName: Full=Uncharacterized protein {ECO:0000313|EMBL:ESR46356.1};	N/A	N/A	N/A	N/A	N/A	N/A	N/A	N/A
SmTc_1870	K4B686_SOLLC	1.8e-65	SubName: Full=Uncharacterized protein {ECO:0000313|EnsemblPlants:Solyc02g061960.2.1};	N/A	N/A	N/A	N/A	N/A	N/A	N/A	N/A
SmTc_1871	N/A	N/A	N/A	N/A	N/A	N/A	N/A	N/A	N/A	N/A	N/A
SmTc_1872	N/A	N/A	N/A	N/A	N/A	N/A	N/A	N/A	N/A	N/A	N/A
SmTc_1873	A0A068TNX4_COFCA	6.2e-134	SubName: Full=Uncharacterized protein {ECO:0000313|EMBL:CDO97639.1};	N/A	N/A	N/A	N/A	N/A	N/A	N/A	N/A
SmTc_1874	A0A068U8V2_COFCA	3.3e-26	SubName: Full=Uncharacterized protein {ECO:0000313|EMBL:CDP04990.1};	N/A	N/A	N/A	N/A	N/A	N/A	N/A	N/A
SmTc_1875	N/A	N/A	N/A	N/A	N/A	N/A	N/A	N/A	N/A	N/A	N/A
SmTc_1876	A0A022QQH0_ERYGU	8e-84	SubName: Full=Uncharacterized protein {ECO:0000313|EMBL:EYU29839.1};	N/A	N/A	N/A	N/A	N/A	N/A	N/A	N/A
SmTc_1877	A0A022QFJ2_ERYGU	1.7e-89	SubName: Full=Uncharacterized protein {ECO:0000313|EMBL:EYU27447.1};	N/A	N/A	N/A	N/A	N/A	N/A	N/A	N/A
SmTc_1878	A0A0B0NBX7_GOSAR	1.4e-228	SubName: Full=Major facilitator superfamily domain-containing protein 5 {ECO:0000313|EMBL:KHG12073.1};	N/A	N/A	N/A	N/A	N/A	N/A	N/A	N/A
SmTc_1879	A0A068TKZ4_COFCA	0	SubName: Full=Uncharacterized protein {ECO:0000313|EMBL:CDO96995.1};	N/A	N/A	N/A	YP_001019253.1	2.7e-05	COG5531	B	Chromatin structure and dynamics
SmTc_1880	A0A0B0PCG0_GOSAR	5.3e-96	SubName: Full=Cwf25 {ECO:0000313|EMBL:KHG22547.1};	N/A	N/A	N/A	N/A	N/A	N/A	N/A	N/A
SmTc_1881	N/A	N/A	N/A	N/A	N/A	N/A	N/A	N/A	N/A	N/A	N/A
SmTc_1882	A0A022PWJ2_ERYGU	7.1e-41	SubName: Full=Uncharacterized protein {ECO:0000313|EMBL:EYU18605.1};	N/A	N/A	N/A	YP_003877997.1	1.9e-14	COG0234	O	Posttranslational modification, protein turnover, chaperones
SmTc_1883	N/A	N/A	N/A	N/A	N/A	N/A	N/A	N/A	N/A	N/A	N/A
SmTc_1884	M1B776_SOLTU	3e-68	SubName: Full=Uncharacterized protein {ECO:0000313|EnsemblPlants:PGSC0003DMT400038646};	RK12_CYAPA	5.6e-16	RecName: Full=50S ribosomal protein L12, cyanelle;	YP_003693365.1	1.8e-17	COG0222	J	Translation, ribosomal structure and biogenesis
SmTc_1885	N/A	N/A	N/A	N/A	N/A	N/A	N/A	N/A	N/A	N/A	N/A
SmTc_1886	N/A	N/A	N/A	N/A	N/A	N/A	YP_007700855.1	2.9e-57	COG0033	G	Carbohydrate transport and metabolism
SmTc_1887	A0A068TY12_COFCA	9.4e-107	SubName: Full=Uncharacterized protein {ECO:0000313|EMBL:CDP00814.1};	N/A	N/A	N/A	NP_926929.1	6e-58	COG0033	G	Carbohydrate transport and metabolism
SmTc_1888	N/A	N/A	N/A	N/A	N/A	N/A	N/A	N/A	N/A	N/A	N/A
SmTc_1889	A5AFA3_VITVI	7.5e-227	SubName: Full=Putative uncharacterized protein {ECO:0000313|EMBL:CAN66670.1};	N/A	N/A	N/A	YP_003179030.1	5.1e-87	COG2814	G	Carbohydrate transport and metabolism
SmTc_1890	N/A	N/A	N/A	N/A	N/A	N/A	N/A	N/A	N/A	N/A	N/A
SmTc_1891	A0A068VF30_COFCA	2.6e-39	SubName: Full=Uncharacterized protein {ECO:0000313|EMBL:CDP19326.1};	N/A	N/A	N/A	N/A	N/A	N/A	N/A	N/A
SmTc_1892	V9LXI7_TOBAC	1.6e-78	SubName: Full=NAC secondary wall thickening promoting factor 3 {ECO:0000313|EMBL:AFY06689.1};	NAC43_ARATH	1.5e-70	RecName: Full=NAC domain-containing protein 43; Short=ANAC043; AltName: Full=Protein EMBRYO DEFECTIVE 2301; AltName: Full=Protein NAC SECONDARY WALL THICKENING PROMOTING FACTOR 1;	N/A	N/A	N/A	N/A	N/A
SmTc_1893	N/A	N/A	N/A	N/A	N/A	N/A	N/A	N/A	N/A	N/A	N/A
SmTc_1894	A0A068VLL2_COFCA	9.1e-192	SubName: Full=Uncharacterized protein {ECO:0000313|EMBL:CDP20563.1};	N/A	N/A	N/A	N/A	N/A	N/A	N/A	N/A
SmTc_1895	N/A	N/A	N/A	N/A	N/A	N/A	N/A	N/A	N/A	N/A	N/A
SmTc_1896	A0A022RVZ5_ERYGU	5.5e-75	SubName: Full=Uncharacterized protein {ECO:0000313|EMBL:EYU44141.1};	N/A	N/A	N/A	N/A	N/A	N/A	N/A	N/A
SmTc_1897	A0A068UWW7_COFCA	4.4e-100	SubName: Full=Uncharacterized protein {ECO:0000313|EMBL:CDP12921.1};	N/A	N/A	N/A	N/A	N/A	N/A	N/A	N/A
SmTc_1898	N/A	N/A	N/A	N/A	N/A	N/A	N/A	N/A	N/A	N/A	N/A
SmTc_1899	N/A	N/A	N/A	N/A	N/A	N/A	N/A	N/A	N/A	N/A	N/A
SmTc_1900	N/A	N/A	N/A	N/A	N/A	N/A	N/A	N/A	N/A	N/A	N/A
SmTc_1901	N/A	N/A	N/A	N/A	N/A	N/A	N/A	N/A	N/A	N/A	N/A
SmTc_1902	N/A	N/A	N/A	N/A	N/A	N/A	N/A	N/A	N/A	N/A	N/A
SmTc_1903	A0A087GJ38_ARAAL	2.9e-33	SubName: Full=Uncharacterized protein {ECO:0000313|EMBL:KFK29890.1};	N/A	N/A	N/A	N/A	N/A	N/A	N/A	N/A
SmTc_1904	A0A067LH84_JATCU	1.1e-41	RecName: Full=Histone H2B {ECO:0000256|RuleBase:RU000451};	H2B1_MEDTR	2.4e-43	RecName: Full=Probable histone H2B.1;	N/A	N/A	N/A	N/A	N/A
SmTc_1905	A0A068V9M5_COFCA	4.4e-81	SubName: Full=Uncharacterized protein {ECO:0000313|EMBL:CDP16653.1};	PUX1_ARATH	2.8e-61	RecName: Full=Plant UBX domain-containing protein 1 {ECO:0000303|Ref.7}; Short=PUX1 {ECO:0000303|Ref.7}; AltName: Full=CDC48-interacting UBX-domain protein 1 {ECO:0000312|EMBL:AAS78923.1};	N/A	N/A	N/A	N/A	N/A
SmTc_1906	A0A068U3T7_COFCA	0	RecName: Full=Plasma membrane ATPase {ECO:0000256|RuleBase:RU362083}; EC=3.6.3.6 {ECO:0000256|RuleBase:RU362083};	N/A	N/A	N/A	YP_005270382.1	1.3e-166	COG0474	P	Inorganic ion transport and metabolism
SmTc_1907	A0A068UWY2_COFCA	1.5e-235	SubName: Full=Uncharacterized protein {ECO:0000313|EMBL:CDP12744.1};	RH30_ORYSJ	8.1e-207	RecName: Full=DEAD-box ATP-dependent RNA helicase 30; EC=3.6.4.13;	YP_001563180.1	3e-71	COG0513	L	Replication, recombination and repair
SmTc_1908	N/A	N/A	N/A	N/A	N/A	N/A	N/A	N/A	N/A	N/A	N/A
SmTc_1909	N/A	N/A	N/A	N/A	N/A	N/A	YP_007170939.1	4.7e-28	COG0545	O	Posttranslational modification, protein turnover, chaperones
SmTc_1910	A9PBA1_POPTR	5.3e-41	SubName: Full=Uncharacterized protein {ECO:0000313|EMBL:ERP62095.1};	BCCP1_ARATH	1.1e-19	RecName: Full=Biotin carboxyl carrier protein of acetyl-CoA carboxylase 1, chloroplastic; Short=AtBCCP1; Short=BCCP-1; Flags: Precursor;	N/A	N/A	N/A	N/A	N/A
SmTc_1911	N/A	N/A	N/A	AHL9_ARATH	5.3e-31	RecName: Full=AT-hook motif nuclear-localized protein 9 {ECO:0000312|EMBL:FAA00280.1};	N/A	N/A	N/A	N/A	N/A
SmTc_1912	A0A061EWU6_THECC	2.8e-65	SubName: Full=Adenine nucleotide alpha hydrolases-like superfamily protein {ECO:0000313|EMBL:EOY06709.1};	N/A	N/A	N/A	YP_007039773.1	2.5e-10	COG0589	T	Signal transduction mechanisms
SmTc_1913	M1D2J0_SOLTU	8.8e-178	SubName: Full=Uncharacterized protein {ECO:0000313|EnsemblPlants:PGSC0003DMT400079838};	N/A	N/A	N/A	YP_007039504.1	2e-17	COG0515	T	Signal transduction mechanisms
SmTc_1914	A0A068TSA4_COFCA	1.9e-203	SubName: Full=Uncharacterized protein {ECO:0000313|EMBL:CDO99126.1};	N/A	N/A	N/A	N/A	N/A	N/A	N/A	N/A
SmTc_1915	M5X7S3_PRUPE	0	SubName: Full=Uncharacterized protein {ECO:0000313|EMBL:EMJ22117.1};	AB20B_ARATH	0	RecName: Full=ABC transporter B family member 20; Short=ABC transporter ABCB.20; Short=AtABCB20; AltName: Full=Multidrug resistance protein 14; AltName: Full=P-glycoprotein 20;	YP_005367043.1	1.4e-82	COG1132	V	Defense mechanisms
SmTc_1916	N/A	N/A	N/A	N/A	N/A	N/A	N/A	N/A	N/A	N/A	N/A
SmTc_1917	N/A	N/A	N/A	N/A	N/A	N/A	N/A	N/A	N/A	N/A	N/A
SmTc_1918	K4BM13_SOLLC	0	SubName: Full=Uncharacterized protein {ECO:0000313|EnsemblPlants:Solyc03g118640.2.1};	N/A	N/A	N/A	NP_865716.1	7e-104	COG3395	S	Function unknown
SmTc_1919	A0A068TVS5_COFCA	1.7e-298	SubName: Full=Uncharacterized protein {ECO:0000313|EMBL:CDP00059.1};	N/A	N/A	N/A	N/A	N/A	N/A	N/A	N/A
SmTc_1920	N/A	N/A	N/A	N/A	N/A	N/A	N/A	N/A	N/A	N/A	N/A
SmTc_1921	N/A	N/A	N/A	N/A	N/A	N/A	N/A	N/A	N/A	N/A	N/A
SmTc_1922	N/A	N/A	N/A	N/A	N/A	N/A	N/A	N/A	N/A	N/A	N/A
SmTc_1923	A0A068USB8_COFCA	7.8e-132	SubName: Full=Uncharacterized protein {ECO:0000313|EMBL:CDP10528.1};	N/A	N/A	N/A	YP_001938945.1	3.4e-07	COG0724	J	Translation, ribosomal structure and biogenesis
SmTc_1924	N/A	N/A	N/A	N/A	N/A	N/A	N/A	N/A	N/A	N/A	N/A
SmTc_1925	F6H9S5_VITVI	4.5e-172	SubName: Full=Metacaspase-5 {ECO:0000313|EMBL:AGJ94052.1};	N/A	N/A	N/A	YP_003206954.1	5.9e-20	COG4249	R	General function prediction only
SmTc_1926	N/A	N/A	N/A	N/A	N/A	N/A	N/A	N/A	N/A	N/A	N/A
SmTc_1927	N/A	N/A	N/A	N/A	N/A	N/A	N/A	N/A	N/A	N/A	N/A
SmTc_1928	M0ZKB9_SOLTU	4.3e-179	SubName: Full=Uncharacterized protein {ECO:0000313|EnsemblPlants:PGSC0003DMT400002590};	PPR86_ARATH	6e-159	RecName: Full=Pentatricopeptide repeat-containing protein At1g60770;	N/A	N/A	N/A	N/A	N/A
SmTc_1929	K4CB04_SOLLC	7.7e-31	SubName: Full=Uncharacterized protein {ECO:0000313|EnsemblPlants:Solyc07g005320.2.1};	N/A	N/A	N/A	N/A	N/A	N/A	N/A	N/A
SmTc_1930	A0A068UK82_COFCA	5.2e-57	SubName: Full=Uncharacterized protein {ECO:0000313|EMBL:CDP08672.1};	N/A	N/A	N/A	N/A	N/A	N/A	N/A	N/A
SmTc_1931	A0A068UDA7_COFCA	8.2e-142	SubName: Full=Uncharacterized protein {ECO:0000313|EMBL:CDP06227.1};	BZP17_ARATH	1.3e-96	RecName: Full=bZIP transcription factor 17 {ECO:0000303|PubMed:11906833}; Short=AtbZIP17 {ECO:0000303|PubMed:11906833};	N/A	N/A	N/A	N/A	N/A
SmTc_1932	N/A	N/A	N/A	N/A	N/A	N/A	N/A	N/A	N/A	N/A	N/A
SmTc_1933	A0A068TPA5_COFCA	2.4e-243	RecName: Full=Katanin p60 ATPase-containing subunit A1 {ECO:0000256|HAMAP-Rule:MF_03023}; Short=Katanin p60 subunit A1 {ECO:0000256|HAMAP-Rule:MF_03023}; EC=3.6.4.3 {ECO:0000256|HAMAP-Rule:MF_03023}; AltName: Full=p60 katanin {ECO:0000256|HAMAP-Rule:MF_03023};	N/A	N/A	N/A	NP_070126.1	1.9e-56	COG1222	O	Posttranslational modification, protein turnover, chaperones
SmTc_1934	N/A	N/A	N/A	N/A	N/A	N/A	YP_184047.1	3.2e-55	COG0689	J	Translation, ribosomal structure and biogenesis
SmTc_1935	A0A0J8BQ32_BETVU	2.1e-32	SubName: Full=Uncharacterized protein {ECO:0000313|EMBL:KMT03545.1};	N/A	N/A	N/A	N/A	N/A	N/A	N/A	N/A
SmTc_1936	A0A0K2SFT4_GENTR	2e-115	SubName: Full=Gentian CONSTANS-like5 homolog {ECO:0000313|EMBL:BAS25699.1};	N/A	N/A	N/A	N/A	N/A	N/A	N/A	N/A
SmTc_1937	A0A0A0L8H4_CUCSA	2.3e-60	SubName: Full=Uncharacterized protein {ECO:0000313|EMBL:KGN56401.1};	SRS31_ARATH	4.7e-55	RecName: Full=Serine/arginine-rich splicing factor RS31; Short=At-RSp31; Short=AtRS31;	N/A	N/A	N/A	N/A	N/A
SmTc_1938	N/A	N/A	N/A	N/A	N/A	N/A	N/A	N/A	N/A	N/A	N/A
SmTc_1939	N/A	N/A	N/A	N/A	N/A	N/A	N/A	N/A	N/A	N/A	N/A
SmTc_1940	Q5M9V4_TOBAC	1.1e-273	RecName: Full=ATP synthase subunit alpha {ECO:0000256|RuleBase:RU003551};	N/A	N/A	N/A	YP_001527043.1	1.4e-201	COG0056	C	Energy production and conversion
SmTc_1941	K4B0S9_SOLLC	2.5e-276	RecName: Full=Mitochondrial Rho GTPase {ECO:0000256|PIRNR:PIRNR037488}; EC=3.6.5.- {ECO:0000256|PIRNR:PIRNR037488};	N/A	N/A	N/A	N/A	N/A	N/A	N/A	N/A
SmTc_1942	N/A	N/A	N/A	N/A	N/A	N/A	N/A	N/A	N/A	N/A	N/A
SmTc_1943	M1AW47_SOLTU	5.9e-200	SubName: Full=Uncharacterized protein {ECO:0000313|EnsemblPlants:PGSC0003DMT400031727};	N/A	N/A	N/A	N/A	N/A	N/A	N/A	N/A
SmTc_1944	A0A068TNF0_COFCA	9.7e-116	SubName: Full=Uncharacterized protein {ECO:0000313|EMBL:CDO97860.1};	N/A	N/A	N/A	NP_579548.1	7.1e-31	COG0092	J	Translation, ribosomal structure and biogenesis
SmTc_1945	N/A	N/A	N/A	N/A	N/A	N/A	YP_007142396.1	5.9e-09	COG2319	R	General function prediction only
SmTc_1946	N/A	N/A	N/A	N/A	N/A	N/A	YP_002521872.1	9e-06	COG0631	T	Signal transduction mechanisms
SmTc_1947	A0A068TR35_COFCA	9.8e-77	SubName: Full=Uncharacterized protein {ECO:0000313|EMBL:CDO98760.1};	N/A	N/A	N/A	NP_298619.1	7e-11	COG3292	T	Signal transduction mechanisms
SmTc_1948	N/A	N/A	N/A	N/A	N/A	N/A	N/A	N/A	N/A	N/A	N/A
SmTc_1949	N/A	N/A	N/A	N/A	N/A	N/A	N/A	N/A	N/A	N/A	N/A
SmTc_1950	N/A	N/A	N/A	N/A	N/A	N/A	N/A	N/A	N/A	N/A	N/A
SmTc_1951	A0A067LJM7_JATCU	1.5e-301	SubName: Full=Uncharacterized protein {ECO:0000313|EMBL:KDP44499.1};	N/A	N/A	N/A	YP_006371266.1	4.4e-101	COG0488	R	General function prediction only
SmTc_1952	X5DS60_COFAR	7.5e-95	SubName: Full=FUL {ECO:0000313|EMBL:AHW58040.1};	AGL8_SOLTU	4.1e-87	RecName: Full=Agamous-like MADS-box protein AGL8 homolog; AltName: Full=POTM1-1;	N/A	N/A	N/A	N/A	N/A
SmTc_1953	A0A068U693_COFCA	1.1e-169	SubName: Full=Uncharacterized protein {ECO:0000313|EMBL:CDP03128.1};	M2K2_ARATH	6e-138	RecName: Full=Mitogen-activated protein kinase kinase 2; Short=AtMAP2Kbeta; Short=AtMKK2; Short=MAP kinase kinase 2; EC=2.7.12.2;	YP_001529248.1	1.1e-25	COG4252	T	Signal transduction mechanisms
SmTc_1954	A0A059B5C7_EUCGR	1e-25	SubName: Full=Uncharacterized protein {ECO:0000313|EMBL:KCW60855.1};	N/A	N/A	N/A	N/A	N/A	N/A	N/A	N/A
SmTc_1955	N/A	N/A	N/A	N/A	N/A	N/A	YP_001659517.1	1.6e-80	COG0134	E	Amino acid transport and metabolism
SmTc_1956	A0A068UY24_COFCA	2.9e-143	SubName: Full=Uncharacterized protein {ECO:0000313|EMBL:CDP13172.1};	N/A	N/A	N/A	N/A	N/A	N/A	N/A	N/A
SmTc_1957	N/A	N/A	N/A	N/A	N/A	N/A	N/A	N/A	N/A	N/A	N/A
SmTc_1958	A0A068U1D2_COFCA	4.2e-205	SubName: Full=Uncharacterized protein {ECO:0000313|EMBL:CDP01418.1};	N/A	N/A	N/A	YP_003289551.1	6.5e-118	COG0436	E	Amino acid transport and metabolism
SmTc_1959	A0A0D2MWT9_GOSRA	4.7e-51	SubName: Full=Uncharacterized protein {ECO:0000313|EMBL:KJB23747.1};	N/A	N/A	N/A	N/A	N/A	N/A	N/A	N/A
SmTc_1960	N/A	N/A	N/A	N/A	N/A	N/A	N/A	N/A	N/A	N/A	N/A
SmTc_1961	N/A	N/A	N/A	N/A	N/A	N/A	N/A	N/A	N/A	N/A	N/A
SmTc_1962	A0A022R1P0_ERYGU	4.2e-11	SubName: Full=Uncharacterized protein {ECO:0000313|EMBL:EYU32750.1};	N/A	N/A	N/A	N/A	N/A	N/A	N/A	N/A
SmTc_1963	S8CFS3_9LAMI	2.1e-84	SubName: Full=Uncharacterized protein {ECO:0000313|EMBL:EPS63331.1}; Flags: Fragment;	T2FA_ARATH	1.5e-34	RecName: Full=Transcription initiation factor IIF subunit alpha; Short=TFIIF-alpha; AltName: Full=General transcription factor IIF subunit 1; AltName: Full=Transcription initiation factor RAP74 homolog; Short=AtRAP74;	N/A	N/A	N/A	N/A	N/A
SmTc_1964	N/A	N/A	N/A	N/A	N/A	N/A	N/A	N/A	N/A	N/A	N/A
SmTc_1965	A0A076U778_EICCR	1.2e-173	RecName: Full=Glutamine synthetase {ECO:0000256|RuleBase:RU004356}; EC=6.3.1.2 {ECO:0000256|RuleBase:RU004356};	GLNA1_VITVI	1e-176	RecName: Full=Glutamine synthetase cytosolic isozyme 1; EC=6.3.1.2; AltName: Full=Glutamate--ammonia ligase;	YP_007566085.1	5.2e-78	COG0174	E	Amino acid transport and metabolism
SmTc_1966	A0A068V8W1_COFCA	1.1e-59	SubName: Full=Uncharacterized protein {ECO:0000313|EMBL:CDP16363.1};	N/A	N/A	N/A	N/A	N/A	N/A	N/A	N/A
SmTc_1967	N/A	N/A	N/A	N/A	N/A	N/A	NP_247978.1	1.7e-37	COG1632	J	Translation, ribosomal structure and biogenesis
SmTc_1968	A0A068TY62_COFCA	4.6e-126	SubName: Full=Uncharacterized protein {ECO:0000313|EMBL:CDP01171.1};	TGA7_ARATH	1.3e-101	RecName: Full=Transcription factor TGA7; AltName: Full=bZIP transcription factor 50; Short=AtbZIP50;	N/A	N/A	N/A	N/A	N/A
SmTc_1969	N/A	N/A	N/A	N/A	N/A	N/A	YP_001434592.1	6.2e-112	COG0532	J	Translation, ribosomal structure and biogenesis
SmTc_1970	N/A	N/A	N/A	N/A	N/A	N/A	N/A	N/A	N/A	N/A	N/A
SmTc_1971	A0A068TVQ4_COFCA	2.2e-216	SubName: Full=Uncharacterized protein {ECO:0000313|EMBL:CDP00370.1};	N/A	N/A	N/A	NP_869262.1	2.7e-22	COG0515	T	Signal transduction mechanisms
SmTc_1972	N/A	N/A	N/A	N/A	N/A	N/A	NP_126014.1	5.8e-25	COG2147	J	Translation, ribosomal structure and biogenesis
SmTc_1973	N/A	N/A	N/A	N/A	N/A	N/A	YP_004919021.1	3.8e-55	COG4715	S	Function unknown
SmTc_1974	M0ZXT0_SOLTU	5.7e-154	SubName: Full=Uncharacterized protein {ECO:0000313|EnsemblPlants:PGSC0003DMT400010281};	N/A	N/A	N/A	YP_007569517.1	1.1e-05	COG0724	J	Translation, ribosomal structure and biogenesis
SmTc_1975	N/A	N/A	N/A	N/A	N/A	N/A	N/A	N/A	N/A	N/A	N/A
SmTc_1976	A0A068V0Q8_COFCA	1.2e-281	SubName: Full=Uncharacterized protein {ECO:0000313|EMBL:CDP14216.1};	N/A	N/A	N/A	N/A	N/A	N/A	N/A	N/A
SmTc_1977	N/A	N/A	N/A	N/A	N/A	N/A	N/A	N/A	N/A	N/A	N/A
SmTc_1978	V5NXG2_COFAR	2e-63	SubName: Full=ERF transcription factor 09 {ECO:0000313|EMBL:AHB33880.1}; SubName: Full=Ethylene response factor 10 {ECO:0000313|EMBL:AHA93900.1};	ERF2_NICSY	9.5e-63	RecName: Full=Ethylene-responsive transcription factor 2; Short=NsERF2; AltName: Full=Ethylene-responsive element-binding factor 2; Short=EREBP-2;	N/A	N/A	N/A	N/A	N/A
SmTc_1979	A0A068UPT1_COFCA	2.1e-155	SubName: Full=Uncharacterized protein {ECO:0000313|EMBL:CDP10312.1};	N/A	N/A	N/A	N/A	N/A	N/A	N/A	N/A
SmTc_1980	B8Y3H9_TOBAC	2.9e-28	SubName: Full=Hydrogen peroxide-induced 1 {ECO:0000313|EMBL:ACK38177.1};	N/A	N/A	N/A	N/A	N/A	N/A	N/A	N/A
SmTc_1981	A0A061G5Z0_THECC	3e-89	SubName: Full=Alpha/beta-Hydrolases superfamily protein isoform 1 {ECO:0000313|EMBL:EOY24991.1};	N/A	N/A	N/A	YP_002490950.1	1.7e-41	COG3571	R	General function prediction only
SmTc_1982	N/A	N/A	N/A	N/A	N/A	N/A	N/A	N/A	N/A	N/A	N/A
SmTc_1983	A0A068UJP1_COFCA	7.5e-301	SubName: Full=Uncharacterized protein {ECO:0000313|EMBL:CDP08522.1};	PNG1_ARATH	4.5e-255	RecName: Full=Peptide-N(4)-(N-acetyl-beta-glucosaminyl)asparagine amidase; EC=3.5.1.52; AltName: Full=Peptide:N-glycanase; Short=AtPNG1;	YP_008738046.1	1.3e-10	COG3537	G	Carbohydrate transport and metabolism
SmTc_1984	I0YSJ5_9CHLO	1.2e-06	SubName: Full=Uncharacterized protein {ECO:0000313|EMBL:EIE21364.1};	N/A	N/A	N/A	N/A	N/A	N/A	N/A	N/A
SmTc_1985	N/A	N/A	N/A	N/A	N/A	N/A	YP_566088.1	4.2e-78	COG1846	K	Transcription
SmTc_1986	A0A068U1L8_COFCA	0	SubName: Full=Uncharacterized protein {ECO:0000313|EMBL:CDP02440.1};	XLG1_ARATH	1.6e-293	RecName: Full=Extra-large guanine nucleotide-binding protein 1; AltName: Full=Extra-large GTP-binding protein 1; Short=Extra-large G-protein 1;	N/A	N/A	N/A	N/A	N/A
SmTc_1987	N/A	N/A	N/A	N/A	N/A	N/A	N/A	N/A	N/A	N/A	N/A
SmTc_1988	N/A	N/A	N/A	N/A	N/A	N/A	N/A	N/A	N/A	N/A	N/A
SmTc_1989	N/A	N/A	N/A	N/A	N/A	N/A	YP_002602040.1	3.9e-92	COG3588	G	Carbohydrate transport and metabolism
SmTc_1990	K4BSK2_SOLLC	2.4e-133	SubName: Full=Uncharacterized protein {ECO:0000313|EnsemblPlants:Solyc04g054470.2.1};	N/A	N/A	N/A	N/A	N/A	N/A	N/A	N/A
SmTc_1991	N/A	N/A	N/A	N/A	N/A	N/A	N/A	N/A	N/A	N/A	N/A
SmTc_1992	N/A	N/A	N/A	N/A	N/A	N/A	N/A	N/A	N/A	N/A	N/A
SmTc_1993	N/A	N/A	N/A	N/A	N/A	N/A	N/A	N/A	N/A	N/A	N/A
SmTc_1994	A0A068TWC6_COFCA	5.5e-288	SubName: Full=Uncharacterized protein {ECO:0000313|EMBL:CDP00342.1};	B3GTF_ARATH	6.6e-227	RecName: Full=Beta-1,3-galactosyltransferase 15; EC=2.4.1.-; AltName: Full=Galactosyltransferase 1;	N/A	N/A	N/A	N/A	N/A
[truncated: 63,536 more rows]
