# Supplementary material for: Deep sequencing and transcriptome analyses to identify genes involved in secoiridoid biosynthesis in the Tibetan medicinal plant Swertia mussotii
Source: Sci Rep. 2017 Feb 22;7:43108. doi: 10.1038/srep43108 (PMC5320516; doi:10.1038/srep43108)
Supplement: Supplementary Dataset 2 [file srep43108-s3.xls]

## Sheet: Sheet1
Original Research Article
Deep sequencing and transcriptome analyses to identify genes involved in secoiridoid biosynthesis in Tibetan medicinal plant Swertia mussotii
Yue Liu1,2§, Yi Wang3§, Fengxian Guo1, Lin Zhan1, Toni Mohr4, Prisca Cheng4, Naxin Huo5, Ronghui Gu1, Danning Pei1, Lihong Chen1, Li Tang1, Chunlin Long2 * , Luqi Huang2 *, Yong Q. Gu4
1College of Life and Environmental Sciences, Minzu University of China, Beijing 100081, China ; 2National Resource Center for Chinese Materia Medica, China Academy of Traditional Chinese Medicine, Beijing 100700, China; 3USDA-ARS, Plant Gene Expression Center, Albany, CA 94710, U.S.A. 4USDA-ARS, Western Regional Research Center, Albany, CA 94710, U.S.A. 5Department of Plant Science, University of…
Supplementary Table S4 S. mussotii transcript sequences corresponding to transcript factors
ID	Protein ID	Evalue	Species	Family	Different Expressed in Tissue
SmTc_12	101327	9.7e-10	Micromonas sp. RCC299	C3H	N/A
SmTc_13	101327	2.2e-06	Micromonas sp. RCC299	C3H	N/A
SmTc_34	AT3G02680.1	1.2e-103	Arabidopsis thaliana	FHA	N/A
SmTc_35	OsIBCD001007	8.7e-182	Oryza sativa subsp. indica	C3H	N/A
SmTc_36	GSVIVP00006101001	6.3e-49	Vitis vinifera	MADS	N/A
SmTc_38	833648	2.6e-72	Populus trichocarpa	bHLH	N/A
SmTc_41	OsIBCD007344	8.6e-54	Oryza sativa subsp. indica	AP2-EREBP	N/A
SmTc_44	GSVIVP00006101001	1.9e-34	Vitis vinifera	MADS	N/A
SmTc_45	OsIBCD021211	8.6e-47	Oryza sativa subsp. indica	FAR1	N/A
SmTc_52	GRMZM2G042842_P01	8.7e-29	Zea mays	FAR1	N/A
SmTc_62	GSVIVP00006721001	6.5e-222	Vitis vinifera	ARF	Leaf
SmTc_65	477264	2.3e-07	Arabidopsis lyrata	Orphans	N/A
SmTc_66	477264	4e-56	Arabidopsis lyrata	Orphans	N/A
SmTc_67	59210	2.3e-30	Chlorella sp. NC64A	BSD	N/A
SmTc_68	OsIBCD005842	4.7e-23	Oryza sativa subsp. indica	CPP	N/A
SmTc_74	337099	1e-88	Arabidopsis lyrata	C3H	N/A
SmTc_75	evm.TU.supercontig_146.33	4.1e-271	Carica papaya	SBP	N/A
SmTc_76	163911	6.4e-07	Physcomitrella patens	Trihelix	N/A
SmTc_82	408	7e-23	Selaginella moellendorffii	SNF2	N/A
SmTc_89	559669	3.3e-54	Populus trichocarpa	LOB	N/A
SmTc_97	62804	1.9e-60	Micromonas sp. RCC299	MYB-related	N/A
SmTc_105	48228	1.2e-26	Micromonas pusilla CCMP1545	G2-like	N/A
SmTc_110	GRMZM2G125078_P01	3.9e-08	Zea mays	HB	N/A
SmTc_111	GSVIVP00015636001	7.5e-09	Vitis vinifera	Orphans	N/A
SmTc_115	OsIBCD033614	2.1e-46	Oryza sativa subsp. indica	WRKY	N/A
SmTc_121	OsIBCD030168	0	Oryza sativa subsp. indica	NAC	N/A
SmTc_122	OsIBCD030168	4.8e-175	Oryza sativa subsp. indica	NAC	N/A
SmTc_128	OsIBCD030024	0.00063	Oryza sativa subsp. indica	FAR1	N/A
SmTc_132	GSVIVP00015636001	4.3e-10	Vitis vinifera	Orphans	N/A
SmTc_133	767577	4.6e-49	Populus trichocarpa	bZIP	N/A
SmTc_136	569039	4.2e-25	Populus trichocarpa	bHLH	N/A
SmTc_140	4798012	0.00038	Sorghum bicolor	LUG	N/A
SmTc_141	OsIBCD028891	3.3e-58	Oryza sativa subsp. indica	bHLH	N/A
SmTc_146	GSVIVP00015636001	1.5e-21	Vitis vinifera	Orphans	N/A
SmTc_149	OsIBCD019262	6.1e-77	Oryza sativa subsp. indica	SET	N/A
SmTc_163	GSVIVP00022218001	1.2e-128	Vitis vinifera	C3H	N/A
SmTc_173	GSVIVP00022099001	1.7e-35	Vitis vinifera	SNF2	Leaf
SmTc_177	807937	2.2e-66	Populus trichocarpa	HB	N/A
SmTc_178	GSVIVP00025352001	1.1e-09	Vitis vinifera	G2-like	N/A
SmTc_202	GSVIVP00006721001	1.7e-201	Vitis vinifera	ARF	N/A
SmTc_204	OsIBCD010288	6e-32	Oryza sativa subsp. indica	MYB-related	Leaf
SmTc_207	GSVIVP00011492001	5.7e-29	Vitis vinifera	MADS	N/A
SmTc_212	OsIBCD028891	1.1e-59	Oryza sativa subsp. indica	bHLH	N/A
SmTc_220	GSVIVP00007830001	3.8e-84	Vitis vinifera	HB	N/A
SmTc_231	OsIBCD004243	0.00031	Oryza sativa subsp. indica	C2H2	N/A
SmTc_237	GSVIVP00005671001	0	Vitis vinifera	PHD	N/A
SmTc_239	Gs04680.1	1.8e-06	Galdieria sulphuraria	C2C2-GATA	N/A
SmTc_253	GSVIVP00019834001	0	Vitis vinifera	SNF2	N/A
SmTc_254	OsIBCD019262	7.2e-37	Oryza sativa subsp. indica	SET	N/A
SmTc_265	879962	0.00027	Arabidopsis lyrata	TAZ	N/A
SmTc_269	GSVIVP00034603001	1.2e-44	Vitis vinifera	GRAS	N/A
SmTc_270	GSVIVP00016178001	1.8e-12	Vitis vinifera	Orphans	N/A
SmTc_276	OsIBCD021211	4.5e-54	Oryza sativa subsp. indica	FAR1	Leaf
SmTc_281	831610	2.9e-57	Populus trichocarpa	AUX/IAA	N/A
SmTc_282	GSVIVP00006101001	3.6e-55	Vitis vinifera	MADS	N/A
SmTc_286	evm.TU.supercontig_28.89	6.1e-86	Carica papaya	Alfin-like	N/A
SmTc_289	448225	3.5e-26	Selaginella moellendorffii	C3H	N/A
SmTc_293	412612	4.8e-13	Selaginella moellendorffii	SNF2	Flower
SmTc_297	evm.TU.supercontig_5.73	2.9e-27	Carica papaya	C2H2	N/A
SmTc_300	OsIBCD021528	5.2e-11	Oryza sativa subsp. indica	AP2-EREBP	N/A
SmTc_302	GSVIVP00006721001	1.6e-221	Vitis vinifera	ARF	N/A
SmTc_304	OsIBCD021211	1.2e-07	Oryza sativa subsp. indica	FAR1	N/A
SmTc_310	475432	2.2e-28	Arabidopsis lyrata	Orphans	N/A
SmTc_317	OsIBCD008268	1.8e-33	Oryza sativa subsp. indica	DBP	N/A
SmTc_318	907730	2.2e-30	Arabidopsis lyrata	mTERF	N/A
SmTc_326	GSVIVP00017926001	1e-40	Vitis vinifera	FHA	N/A
SmTc_329	826609	1.8e-99	Populus trichocarpa	PLATZ	N/A
SmTc_331	GRMZM2G001699_P01	7.4e-16	Zea mays	E2F-DP	N/A
SmTc_332	OsIBCD010288	1.8e-42	Oryza sativa subsp. indica	MYB-related	Flower
SmTc_334	GSVIVP00006101001	2.4e-52	Vitis vinifera	MADS	N/A
SmTc_335	723083	7.3e-08	Populus trichocarpa	C3H	N/A
SmTc_339	GSVIVP00023696001	4.4e-141	Vitis vinifera	IWS1	N/A
SmTc_348	GSVIVP00033049001	6.4e-43	Vitis vinifera	AP2-EREBP	N/A
SmTc_349	LOC_Os08g09840.1	1.8e-58	Oryza sativa subsp. japonica	WRKY	N/A
SmTc_356	405087	2.5e-47	Selaginella moellendorffii	C2C2-Dof	N/A
SmTc_358	560392	3.5e-25	Populus trichocarpa	FAR1	N/A
SmTc_364	OsIBCD019262	5.2e-61	Oryza sativa subsp. indica	SET	N/A
SmTc_368	OsIBCD019262	4.9e-40	Oryza sativa subsp. indica	SET	N/A
SmTc_371	GRMZM2G132405_P01	1e-77	Zea mays	SNF2	N/A
SmTc_372	GSVIVP00008185001	2.9e-64	Vitis vinifera	HB	N/A
SmTc_375	443461	5.4e-114	Selaginella moellendorffii	AP2-EREBP	N/A
SmTc_382	GSVIVP00005632001	1.1e-124	Vitis vinifera	HB	N/A
SmTc_390	GRMZM2G180050_P01	1.4e-13	Zea mays	AUX/IAA	N/A
SmTc_392	OsIBCD020180	8.4e-27	Oryza sativa subsp. indica	PHD	N/A
SmTc_399	GSVIVP00006101001	4.8e-56	Vitis vinifera	MADS	N/A
SmTc_407	58625	0.00023	Micromonas sp. RCC299	C3H	N/A
SmTc_419	826496	2.3e-13	Populus trichocarpa	bZIP	Leaf
SmTc_427	417182	4.3e-12	Chlamydomonas reinhardtii	C3H	N/A
SmTc_429	99587	3.9e-22	Micromonas sp. RCC299	FHA	N/A
SmTc_433	GSVIVP00012491001	1.8e-46	Vitis vinifera	TRAF	Root
SmTc_434	GSVIVP00025362001	0.00028	Vitis vinifera	mTERF	N/A
SmTc_437	134820	1.9e-07	Chlorella sp. NC64A	PBF-2-like	N/A
SmTc_448	OsIBCD014700	1.8e-14	Oryza sativa subsp. indica	NAC	N/A
SmTc_450	476946	6.4e-242	Arabidopsis lyrata	PHD	N/A
SmTc_455	GSVIVP00015636001	2.6e-08	Vitis vinifera	Orphans	N/A
SmTc_457	OsIBCD019262	1.2e-145	Oryza sativa subsp. indica	SET	N/A
SmTc_458	OsIBCD019262	2.7e-77	Oryza sativa subsp. indica	SET	N/A
SmTc_461	784463	6.4e-87	Populus trichocarpa	Pseudo ARR-B	N/A
SmTc_462	GRMZM2G180050_P01	5.9e-08	Zea mays	AUX/IAA	Leaf
SmTc_465	101327	1.3e-19	Micromonas sp. RCC299	C3H	N/A
SmTc_477	OsIBCD010288	4.8e-23	Oryza sativa subsp. indica	MYB-related	Leaf
SmTc_482	99587	5.5e-06	Micromonas sp. RCC299	FHA	N/A
SmTc_484	GRMZM2G078817_P01	1.5e-32	Zea mays	Trihelix	N/A
SmTc_491	OsIBCD001007	3.4e-46	Oryza sativa subsp. indica	C3H	Flower
SmTc_495	753829	1.5e-114	Populus trichocarpa	SET	N/A
SmTc_498	GSVIVP00024500001	0	Vitis vinifera	PHD	N/A
SmTc_503	evm.TU.supercontig_70.66	1.2e-74	Carica papaya	GNAT	N/A
SmTc_509	GSVIVP00016536001	6e-185	Vitis vinifera	TRAF	N/A
SmTc_518	GSVIVP00020354001	1.7e-60	Vitis vinifera	AUX/IAA	N/A
SmTc_526	GSVIVP00022239001	0	Vitis vinifera	SNF2	N/A
SmTc_528	OsIBCD010288	2.4e-35	Oryza sativa subsp. indica	MYB-related	Leaf
SmTc_529	OsIBCD001007	1.6e-38	Oryza sativa subsp. indica	C3H	N/A
SmTc_530	OsIBCD000751	6.3e-06	Oryza sativa subsp. indica	SET	N/A
SmTc_531	OsIBCD024362	4.7e-70	Oryza sativa subsp. indica	bZIP	Leaf
SmTc_543	GSVIVP00002226001	4e-05	Vitis vinifera	Jumonji	N/A
SmTc_547	554773	0	Populus trichocarpa	Orphans	N/A
SmTc_548	GSVIVP00006101001	1.1e-26	Vitis vinifera	MADS	Leaf
SmTc_557	17550	1e-09	Chlamydomonas reinhardtii	C2H2	N/A
SmTc_561	GSVIVP00025362001	3.4e-07	Vitis vinifera	mTERF	N/A
SmTc_563	evm.TU.supercontig_3.426	1.6e-06	Carica papaya	MYB	N/A
SmTc_586	GSVIVP00014229001	6.4e-57	Vitis vinifera	AP2-EREBP	N/A
SmTc_587	LOC_Os01g08190.1	5.7e-14	Oryza sativa subsp. japonica	LUG	N/A
SmTc_591	GSVIVP00028116001	4.2e-52	Vitis vinifera	GRAS	N/A
SmTc_592	LOC_Os07g46900.1	5.9e-19	Oryza sativa subsp. japonica	FAR1	N/A
SmTc_619	evm.TU.supercontig_123.57	1.7e-108	Carica papaya	C2C2-CO-like	N/A
SmTc_621	evm.TU.supercontig_3.77	1.1e-53	Carica papaya	Orphans	N/A
SmTc_626	GSVIVP00019987001	1.5e-143	Vitis vinifera	PHD	N/A
SmTc_629	evm.TU.supercontig_1.75	3e-116	Carica papaya	WRKY	N/A
SmTc_637	GSVIVP00018140001	8.5e-299	Vitis vinifera	SWI/SNF-SWI3	N/A
SmTc_644	58625	7.3e-57	Micromonas sp. RCC299	C3H	N/A
SmTc_646	GRMZM2G125078_P01	0.00015	Zea mays	HB	N/A
SmTc_647	560233	0	Populus trichocarpa	FAR1	N/A
SmTc_650	358770	3.9e-22	Arabidopsis lyrata	AUX/IAA	N/A
SmTc_655	OsIBCD014577	2.3e-19	Oryza sativa subsp. indica	TCP	N/A
SmTc_658	101327	1.5e-05	Micromonas sp. RCC299	C3H	N/A
SmTc_661	GSVIVP00019987001	6e-214	Vitis vinifera	PHD	N/A
SmTc_665	LOC_Os01g44990.1	6.4e-12	Oryza sativa subsp. japonica	SNF2	N/A
SmTc_667	AT4G12020.1	2.2e-66	Arabidopsis thaliana	WRKY	N/A
SmTc_669	547903	2.9e-146	Populus trichocarpa	EIL	N/A
SmTc_670	416042	1.2e-66	Populus trichocarpa	DDT	N/A
SmTc_671	AT2G40950.1	2.1e-121	Arabidopsis thaliana	bZIP	N/A
SmTc_672	58505	2.3e-36	Chlorella sp. NC64A	FHA	N/A
SmTc_691	654913	4.4e-53	Populus trichocarpa	WRKY	Flower
SmTc_704	evm.TU.supercontig_28.89	1.2e-80	Carica papaya	Alfin-like	N/A
SmTc_716	228184	6.3e-26	Populus trichocarpa	NAC	N/A
SmTc_719	GRMZM2G030795_P02	7.5e-87	Zea mays	C3H	N/A
SmTc_721	819471	6e-43	Populus trichocarpa	WRKY	Flower
SmTc_722	GSVIVP00006101001	3.1e-40	Vitis vinifera	MADS	N/A
SmTc_723	OsIBCD035530	2.9e-57	Oryza sativa subsp. indica	ABI3VP1	N/A
SmTc_728	OsIBCD030024	7.8e-22	Oryza sativa subsp. indica	FAR1	N/A
SmTc_732	767717	1e-10	Populus trichocarpa	bHLH	N/A
SmTc_735	907730	1.4e-39	Arabidopsis lyrata	mTERF	N/A
SmTc_738	410306	1.9e-09	Populus trichocarpa	GNAT	N/A
SmTc_761	OsIBCD019262	1.5e-75	Oryza sativa subsp. indica	SET	N/A
SmTc_770	OsIBCD001968	8.8e-177	Oryza sativa subsp. indica	LOB	N/A
SmTc_774	GSVIVP00034603001	1.6e-50	Vitis vinifera	GRAS	N/A
SmTc_775	OsIBCD028891	1.3e-64	Oryza sativa subsp. indica	bHLH	N/A
SmTc_782	AT2G16390.1	1.7e-257	Arabidopsis thaliana	SNF2	N/A
SmTc_784	58625	1.3e-157	Micromonas sp. RCC299	C3H	N/A
SmTc_793	OsIBSD048199	1.3e-39	Oryza sativa subsp. indica	Orphans	N/A
SmTc_794	178083	1.5e-05	Chlamydomonas reinhardtii	MYB-related	N/A
SmTc_807	OsIBCD044741	1.7e-90	Oryza sativa subsp. indica	C3H	N/A
SmTc_808	GSVIVP00006101001	2.1e-64	Vitis vinifera	MADS	N/A
SmTc_819	GSVIVP00006101001	3.2e-55	Vitis vinifera	MADS	N/A
SmTc_826	OsIBCD020180	9e-22	Oryza sativa subsp. indica	PHD	N/A
SmTc_832	557679	1.7e-76	Populus trichocarpa	HB	N/A
SmTc_835	evm.TU.supercontig_395.3	2.4e-64	Carica papaya	GNAT	N/A
SmTc_836	GSVIVP00019878001	4.6e-270	Vitis vinifera	FAR1	N/A
SmTc_838	OsIBCD004305	8.2e-311	Oryza sativa subsp. indica	HB	N/A
SmTc_848	CMO059C	1.1e-13	Cyanidioschyzon merolae	C2H2	N/A
SmTc_849	GSVIVP00029366001	0	Vitis vinifera	SNF2	N/A
SmTc_853	GSVIVP00034294001	1.4e-19	Vitis vinifera	AUX/IAA	Leaf
SmTc_856	GSVIVP00025362001	5.7e-48	Vitis vinifera	mTERF	N/A
SmTc_864	GSVIVP00024567001	6.2e-56	Vitis vinifera	HB	N/A
SmTc_865	GRMZM2G174686_P01	1.3e-13	Zea mays	MADS	N/A
SmTc_882	328503	1.1e-31	Arabidopsis lyrata	AUX/IAA	N/A
SmTc_885	473241	8.1e-32	Arabidopsis lyrata	TCP	N/A
SmTc_893	OsIBCD021211	1.7e-32	Oryza sativa subsp. indica	FAR1	N/A
SmTc_900	OsIBCD001007	1.6e-172	Oryza sativa subsp. indica	C3H	N/A
SmTc_905	717176	7e-155	Populus trichocarpa	HB	N/A
SmTc_908	GSVIVP00014490001	2.8e-57	Vitis vinifera	SWI/SNF-SWI3	N/A
SmTc_910	AT1G04390.1	7e-10	Arabidopsis thaliana	TRAF	N/A
SmTc_914	GSVIVP00027432001	4.8e-81	Vitis vinifera	bHLH	N/A
SmTc_916	GSVIVP00006101001	6.7e-54	Vitis vinifera	MADS	N/A
SmTc_917	417182	1.9e-12	Chlamydomonas reinhardtii	C3H	N/A
SmTc_921	800217	0	Populus trichocarpa	SNF2	N/A
SmTc_936	339887	5.1e-109	Arabidopsis lyrata	PHD	N/A
SmTc_938	416042	3.7e-88	Populus trichocarpa	DDT	N/A
SmTc_939	416042	2.1e-68	Populus trichocarpa	DDT	N/A
SmTc_940	OsIBCD010288	5.2e-23	Oryza sativa subsp. indica	MYB-related	N/A
SmTc_946	OsIBCD001007	2.5e-48	Oryza sativa subsp. indica	C3H	N/A
SmTc_947	420183	2.7e-08	Selaginella moellendorffii	Trihelix	N/A
SmTc_951	evm.TU.supercontig_61.35	6.5e-17	Carica papaya	C3H	N/A
SmTc_957	LOC_Os06g12360.1	1.5e-48	Oryza sativa subsp. japonica	RWP-RK	N/A
SmTc_958	LOC_Os05g25600.1	2.8e-43	Oryza sativa subsp. japonica	HB	N/A
SmTc_972	OsIBCD021248	1.9e-19	Oryza sativa subsp. indica	FAR1	N/A
SmTc_978	818862	1.8e-285	Populus trichocarpa	TRAF	N/A
SmTc_984	OsIBCD021211	5.7e-16	Oryza sativa subsp. indica	FAR1	N/A
SmTc_998	GSVIVP00004134001	1.6e-190	Vitis vinifera	GRAS	N/A
SmTc_1001	LOC_Os09g23650.1	2.6e-49	Oryza sativa subsp. japonica	Tify	N/A
SmTc_1005	GSVIVP00017926001	8.4e-42	Vitis vinifera	FHA	N/A
SmTc_1008	GSVIVP00023403001	1.5e-217	Vitis vinifera	Jumonji	N/A
SmTc_1014	GSVIVP00006101001	4.2e-59	Vitis vinifera	MADS	N/A
SmTc_1019	OsIBCD001007	1.7e-41	Oryza sativa subsp. indica	C3H	N/A
SmTc_1020	GRMZM2G003227_P01	0.00074	Zea mays	Tify	N/A
SmTc_1024	GSVIVP00022095001	1.1e-23	Vitis vinifera	C2H2	N/A
SmTc_1028	GSVIVP00024996001	3.7e-97	Vitis vinifera	BES1	N/A
SmTc_1029	907730	4.9e-40	Arabidopsis lyrata	mTERF	N/A
SmTc_1030	OsIBCD030168	0	Oryza sativa subsp. indica	NAC	N/A
SmTc_1033	OsIBCD014577	6.7e-14	Oryza sativa subsp. indica	TCP	N/A
SmTc_1034	588876	4.4e-39	Populus trichocarpa	WRKY	N/A
SmTc_1045	5009620	0.00014	Sorghum bicolor	mTERF	N/A
SmTc_1046	810382	1.3e-148	Populus trichocarpa	E2F-DP	N/A
SmTc_1054	358770	1.2e-08	Arabidopsis lyrata	AUX/IAA	N/A
SmTc_1062	OsIBCD019888	1.4e-09	Oryza sativa subsp. indica	mTERF	Flower
SmTc_1063	OsIBCD019888	2.4e-10	Oryza sativa subsp. indica	mTERF	Flower
SmTc_1064	AT4G34430.3	2.5e-191	Arabidopsis thaliana	MYB-related	N/A
SmTc_1069	GSVIVP00037014001	1.5e-117	Vitis vinifera	HB	Leaf
SmTc_1075	OsIBCD021295	1.8e-05	Oryza sativa subsp. indica	HB	N/A
SmTc_1085	OsIBCD019262	2.5e-71	Oryza sativa subsp. indica	SET	N/A
SmTc_1086	99587	9.4e-14	Micromonas sp. RCC299	FHA	Leaf
SmTc_1090	OsIBCD020180	4.7e-52	Oryza sativa subsp. indica	PHD	N/A
SmTc_1095	GSVIVP00019764001	4.8e-17	Vitis vinifera	CCAAT	N/A
SmTc_1100	OsIBCD000751	4.2e-06	Oryza sativa subsp. indica	SET	N/A
SmTc_1105	AT4G12020.1	1.3e-61	Arabidopsis thaliana	WRKY	N/A
SmTc_1108	358770	7.5e-12	Arabidopsis lyrata	AUX/IAA	N/A
SmTc_1111	74197	3.7e-08	Selaginella moellendorffii	MYB-related	N/A
SmTc_1115	GSVIVP00034183001	5.7e-128	Vitis vinifera	C2H2	Root
SmTc_1116	GSVIVP00008729001	9.1e-21	Vitis vinifera	HMG	N/A
SmTc_1118	138311	8.8e-97	Chlorella sp. NC64A	C2H2	N/A
SmTc_1132	913118	0.00077	Arabidopsis lyrata	ABI3VP1	N/A
SmTc_1134	312791	1.7e-23	Arabidopsis lyrata	bHLH	N/A
SmTc_1135	GSVIVP00006101001	3.6e-08	Vitis vinifera	MADS	N/A
SmTc_1141	OsIBCD010409	2.2e-06	Oryza sativa subsp. indica	CAMTA	N/A
SmTc_1142	417079	7.4e-269	Populus trichocarpa	FAR1	N/A
SmTc_1143	GSVIVP00015195001	0	Vitis vinifera	Jumonji	N/A
SmTc_1146	GSVIVP00006101001	3.6e-64	Vitis vinifera	MADS	N/A
SmTc_1159	GSVIVP00006101001	1.2e-54	Vitis vinifera	MADS	N/A
SmTc_1166	OsIBCD001007	4.4e-36	Oryza sativa subsp. indica	C3H	N/A
SmTc_1167	OsIBCD012438	1.1e-39	Oryza sativa subsp. indica	C2H2	N/A
SmTc_1169	OsIBCD035530	9.7e-11	Oryza sativa subsp. indica	ABI3VP1	N/A
SmTc_1171	OsIBCD019557	1.1e-35	Oryza sativa subsp. indica	C3H	N/A
SmTc_1180	GSVIVP00015690001	1.9e-11	Vitis vinifera	Jumonji	N/A
SmTc_1186	OsIBCD008268	4.7e-20	Oryza sativa subsp. indica	DBP	N/A
SmTc_1192	913118	0.00099	Arabidopsis lyrata	ABI3VP1	N/A
SmTc_1196	Gs01820.1	6.1e-10	Galdieria sulphuraria	C2H2	N/A
SmTc_1201	evm.TU.supercontig_2.134	0	Carica papaya	Orphans	N/A
SmTc_1203	GSVIVP00018224001	3.4e-144	Vitis vinifera	MYB	N/A
SmTc_1208	OsIBCD004243	3.5e-72	Oryza sativa subsp. indica	C2H2	N/A
SmTc_1217	OsIBCD035530	3.7e-29	Oryza sativa subsp. indica	ABI3VP1	Flower
SmTc_1218	OsIBCD019262	1.9e-75	Oryza sativa subsp. indica	SET	N/A
SmTc_1223	GSVIVP00020624001	9.2e-08	Vitis vinifera	C2C2-GATA	N/A
SmTc_1227	550164	4.3e-120	Populus trichocarpa	WRKY	N/A
SmTc_1228	803082	7.4e-73	Populus trichocarpa	bZIP	N/A
SmTc_1229	GSVIVP00022176001	3.3e-77	Vitis vinifera	MYB	N/A
SmTc_1230	OsIBCD020180	9.3e-31	Oryza sativa subsp. indica	PHD	N/A
SmTc_1232	AT1G12860.1	2.4e-06	Arabidopsis thaliana	bHLH	N/A
SmTc_1233	764977	1.4e-246	Populus trichocarpa	SNF2	N/A
SmTc_1236	AT4G32551.1	4.7e-155	Arabidopsis thaliana	LUG	N/A
SmTc_1239	evm.TU.supercontig_26.22	4.9e-108	Carica papaya	C3H	N/A
SmTc_1243	413078	1e-74	Chlamydomonas reinhardtii	Orphans	N/A
SmTc_1248	312791	1.2e-07	Arabidopsis lyrata	bHLH	N/A
SmTc_1249	GSVIVP00019092001	2.2e-48	Vitis vinifera	AP2-EREBP	N/A
SmTc_1253	201590	1.8e-79	Populus trichocarpa	SWI/SNF-BAF60b	N/A
SmTc_1267	GSVIVP00018048001	3.3e-60	Vitis vinifera	LFY	N/A
SmTc_1268	448225	3.1e-12	Selaginella moellendorffii	C3H	N/A
SmTc_1277	OsIBCD014164	5.9e-05	Oryza sativa subsp. indica	C3H	N/A
SmTc_1278	797707	3.2e-25	Populus trichocarpa	MYB	Stem
SmTc_1279	548217	5.3e-46	Populus trichocarpa	AP2-EREBP	N/A
SmTc_1281	GSVIVP00017517001	2.9e-118	Vitis vinifera	HB	N/A
SmTc_1282	OsIBCD010409	2.8e-07	Oryza sativa subsp. indica	CAMTA	N/A
SmTc_1286	AT4G12020.2	1.9e-20	Arabidopsis thaliana	WRKY	N/A
SmTc_1290	evm.TU.supercontig_3.362	1.3e-89	Carica papaya	HB	N/A
SmTc_1297	evm.TU.supercontig_71.57	5.6e-189	Carica papaya	bHLH	N/A
SmTc_1306	OsIBCD001007	9.3e-208	Oryza sativa subsp. indica	C3H	N/A
SmTc_1309	82291	3.7e-12	Coccomyxa sp. C-169	Orphans	N/A
SmTc_1311	723083	8.2e-12	Populus trichocarpa	C3H	N/A
SmTc_1315	OsIBCD030674	7.1e-53	Oryza sativa subsp. indica	TRAF	N/A
SmTc_1318	OsIBCD004243	1.2e-18	Oryza sativa subsp. indica	C2H2	Leaf
SmTc_1319	GSVIVP00006101001	6.4e-57	Vitis vinifera	MADS	N/A
SmTc_1320	evm.TU.supercontig_20.31	4.7e-186	Carica papaya	FAR1	N/A
SmTc_1337	GSVIVP00003102001	5.7e-113	Vitis vinifera	C3H	N/A
SmTc_1338	GSVIVP00006101001	1.5e-47	Vitis vinifera	MADS	N/A
SmTc_1349	OsIBCD019262	1.2e-38	Oryza sativa subsp. indica	SET	N/A
SmTc_1352	GSVIVP00006101001	1.7e-48	Vitis vinifera	MADS	N/A
SmTc_1358	GSVIVP00006101001	1e-54	Vitis vinifera	MADS	N/A
SmTc_1364	101327	4.7e-06	Micromonas sp. RCC299	C3H	N/A
SmTc_1371	61222	3.3e-30	Micromonas sp. RCC299	C3H	N/A
SmTc_1379	GSVIVP00011492001	3.2e-24	Vitis vinifera	MADS	N/A
SmTc_1380	GSVIVP00018606001	0	Vitis vinifera	SNF2	N/A
SmTc_1381	evm.TU.supercontig_5.333	6.2e-14	Carica papaya	C2H2	Root
SmTc_1388	GSVIVP00027741001	9.1e-29	Vitis vinifera	HB	Root
SmTc_1389	evm.TU.supercontig_2.321	1.2e-121	Carica papaya	WRKY	N/A
SmTc_1391	GRMZM2G125078_P01	2.1e-06	Zea mays	HB	N/A
SmTc_1392	334149	0	Arabidopsis lyrata	Jumonji	N/A
SmTc_1393	339887	2e-110	Arabidopsis lyrata	PHD	N/A
SmTc_1396	evm.TU.supercontig_4.50	1.1e-294	Carica papaya	C2H2	N/A
SmTc_1404	GRMZM2G028766_P01	2.7e-142	Zea mays	C2H2	N/A
SmTc_1409	OsIBCD010288	2.1e-26	Oryza sativa subsp. indica	MYB-related	N/A
SmTc_1410	GRMZM2G127139_P01	4.7e-13	Zea mays	FHA	N/A
SmTc_1411	AT1G27050.1	1.4e-36	Arabidopsis thaliana	HB	N/A
SmTc_1423	evm.TU.supercontig_8.49	5.6e-19	Carica papaya	FAR1	N/A
SmTc_1432	evm.TU.supercontig_103.55	1.3e-203	Carica papaya	EIL	N/A
SmTc_1433	GSVIVP00019145001	0	Vitis vinifera	SNF2	N/A
SmTc_1435	GRMZM2G027807_P01	1e-18	Zea mays	Tify	N/A
SmTc_1440	203733	1.3e-113	Populus trichocarpa	MYB-related	N/A
SmTc_1446	312791	1.2e-39	Arabidopsis lyrata	bHLH	N/A
SmTc_1448	589563	4e-34	Populus trichocarpa	C2H2	N/A
SmTc_1454	GSVIVP00006101001	1.5e-48	Vitis vinifera	MADS	Flower
SmTc_1455	OsIBCD025000	2.3e-56	Oryza sativa subsp. indica	MYB-related	N/A
SmTc_1460	GSVIVP00037281001	4.8e-09	Vitis vinifera	OFP	N/A
SmTc_1465	GRMZM2G142197_P01	9.4e-52	Zea mays	PHD	N/A
SmTc_1467	5061767	3.9e-120	Sorghum bicolor	PHD	N/A
SmTc_1468	GSVIVP00006101001	8e-37	Vitis vinifera	MADS	N/A
SmTc_1474	GSVIVP00024453001	1.8e-16	Vitis vinifera	AP2-EREBP	Leaf
SmTc_1477	420183	5.7e-07	Selaginella moellendorffii	Trihelix	N/A
SmTc_1479	59410	1.5e-106	Micromonas sp. RCC299	Orphans	N/A
SmTc_1480	312791	6.8e-30	Arabidopsis lyrata	bHLH	N/A
SmTc_1483	217381	2.1e-56	Populus trichocarpa	HB	N/A
SmTc_1486	GSVIVP00031791001	5.2e-176	Vitis vinifera	C2H2	N/A
SmTc_1489	765876	1.1e-17	Populus trichocarpa	DBP	N/A
SmTc_1490	OsIBCD028891	9.2e-59	Oryza sativa subsp. indica	bHLH	N/A
SmTc_1496	evm.TU.supercontig_41.72	1.6e-48	Carica papaya	Trihelix	N/A
SmTc_1502	GSVIVP00009657001	6.1e-57	Vitis vinifera	AUX/IAA	N/A
SmTc_1508	GSVIVP00037648001	1e-46	Vitis vinifera	WRKY	Flower
SmTc_1510	247052	2.6e-56	Populus trichocarpa	CCAAT	N/A
SmTc_1522	evm.TU.supercontig_90.13	1.9e-96	Carica papaya	HSF	N/A
SmTc_1529	48805	3.1e-12	Ostreococcus lucimarinus	C3H	N/A
SmTc_1539	GSVIVP00017926001	2.1e-46	Vitis vinifera	FHA	N/A
SmTc_1541	Gs01820.1	1.5e-07	Galdieria sulphuraria	C2H2	N/A
SmTc_1543	GSVIVP00017926001	4.9e-42	Vitis vinifera	FHA	N/A
SmTc_1546	832118	0	Populus trichocarpa	HB	Leaf
SmTc_1547	GRMZM2G173786_P01	3.8e-51	Zea mays	MADS	N/A
SmTc_1562	AT4G12020.2	2.3e-16	Arabidopsis thaliana	WRKY	N/A
SmTc_1565	evm.TU.supercontig_50.71	6.8e-06	Carica papaya	MADS	N/A
SmTc_1568	CMB029C	1.8e-13	Cyanidioschyzon merolae	C2C2-GATA	N/A
SmTc_1582	GSVIVP00031117001	9.5e-55	Vitis vinifera	GeBP	N/A
SmTc_1584	101327	6.5e-06	Micromonas sp. RCC299	C3H	N/A
SmTc_1585	AC212823.4_FGP040	7e-10	Zea mays	MADS	N/A
SmTc_1594	OsIBCD004243	6.8e-06	Oryza sativa subsp. indica	C2H2	N/A
SmTc_1603	OsIBCD019262	2e-38	Oryza sativa subsp. indica	SET	N/A
SmTc_1604	GRMZM2G027807_P01	4.5e-55	Zea mays	Tify	N/A
SmTc_1606	GSVIVP00018812001	8.4e-94	Vitis vinifera	HSF	N/A
SmTc_1608	358770	2.3e-18	Arabidopsis lyrata	AUX/IAA	N/A
SmTc_1615	GSVIVP00014609001	1.7e-46	Vitis vinifera	MYB-related	N/A
SmTc_1622	GSVIVP00006101001	6.1e-28	Vitis vinifera	MADS	Flower
SmTc_1623	252663	3.2e-112	Populus trichocarpa	MYB-related	N/A
SmTc_1631	OsIBCD008838	1.6e-05	Oryza sativa subsp. indica	PHD	N/A
SmTc_1633	OsIBCD001007	6.2e-26	Oryza sativa subsp. indica	C3H	N/A
SmTc_1635	138968	3.2e-10	Chlorella sp. NC64A	FHA	N/A
SmTc_1652	OsIBCD000751	1.3e-05	Oryza sativa subsp. indica	SET	Leaf
SmTc_1653	GSVIVP00032141001	1.4e-88	Vitis vinifera	C3H	Root
SmTc_1655	661656	4.2e-55	Populus trichocarpa	Tify	N/A
SmTc_1661	GSVIVP00038882001	9.9e-30	Vitis vinifera	Trihelix	N/A
SmTc_1664	GRMZM2G077078_P01	3.2e-55	Zea mays	C3H	N/A
SmTc_1670	GSVIVP00006101001	1.5e-49	Vitis vinifera	MADS	N/A
SmTc_1671	GSVIVP00006101001	4.6e-57	Vitis vinifera	MADS	N/A
SmTc_1679	569039	8.2e-30	Populus trichocarpa	bHLH	Flower
SmTc_1681	OsIBCD020180	1.1e-118	Oryza sativa subsp. indica	PHD	N/A
SmTc_1682	410303	9.4e-135	Populus trichocarpa	bHLH	N/A
SmTc_1688	GSVIVP00010721001	3.1e-70	Vitis vinifera	Trihelix	N/A
SmTc_1695	420183	2.7e-08	Selaginella moellendorffii	Trihelix	N/A
SmTc_1697	evm.TU.supercontig_215.3	7.9e-85	Carica papaya	HB	N/A
SmTc_1700	778982	4.2e-13	Populus trichocarpa	LUG	N/A
SmTc_1708	268609	1.4e-38	Populus trichocarpa	CCAAT	Leaf
SmTc_1712	evm.TU.supercontig_67.57	1.8e-79	Carica papaya	NAC	Flower
SmTc_1716	OsIBCD019557	6.2e-37	Oryza sativa subsp. indica	C3H	Leaf
SmTc_1723	OsIBCD020180	7.2e-17	Oryza sativa subsp. indica	PHD	Stem
SmTc_1726	715111	1.1e-114	Populus trichocarpa	WRKY	N/A
SmTc_1732	GSVIVP00012491001	6.2e-47	Vitis vinifera	TRAF	N/A
SmTc_1733	evm.TU.supercontig_116.43	8e-220	Carica papaya	GRAS	N/A
SmTc_1734	168098	9.6e-26	Physcomitrella patens	BSD	N/A
SmTc_1735	574629	3.5e-50	Populus trichocarpa	Pseudo ARR-B	N/A
SmTc_1739	LOC_Os05g46780.1	2.4e-89	Oryza sativa subsp. japonica	FHA	N/A
SmTc_1742	417649	9.8e-26	Populus trichocarpa	DBP	N/A
SmTc_1744	evm.TU.supercontig_188.20	1.4e-39	Carica papaya	PHD	N/A
SmTc_1746	OsIBCD026632	1.4e-13	Oryza sativa subsp. indica	NAC	N/A
SmTc_1748	OsIBCD019907	6.1e-70	Oryza sativa subsp. indica	RWP-RK	N/A
SmTc_1750	OsIBCD021211	7.4e-67	Oryza sativa subsp. indica	FAR1	Leaf
SmTc_1755	OsIBCD000751	9.9e-07	Oryza sativa subsp. indica	SET	Leaf
SmTc_1758	evm.TU.supercontig_34.129	8.7e-67	Carica papaya	AP2-EREBP	Flower
SmTc_1759	GSVIVP00017926001	3.3e-31	Vitis vinifera	FHA	N/A
SmTc_1772	GSVIVP00003049001	6.6e-289	Vitis vinifera	DDT	N/A
SmTc_1779	CMO059C	7.4e-13	Cyanidioschyzon merolae	C2H2	N/A
SmTc_1788	evm.TU.supercontig_2216.1	9.4e-125	Carica papaya	C3H	N/A
SmTc_1791	356289	1.7e-12	Arabidopsis lyrata	FHA	N/A
SmTc_1792	429595	4.3e-17	Selaginella moellendorffii	SNF2	N/A
SmTc_1803	evm.TU.supercontig_50.3	3.4e-50	Carica papaya	VOZ	N/A
SmTc_1805	GRMZM2G088440_P01	4.7e-10	Zea mays	TCP	N/A
SmTc_1817	GRMZM2G001699_P01	7.2e-17	Zea mays	E2F-DP	N/A
SmTc_1827	GSVIVP00024168001	4.6e-34	Vitis vinifera	C3H	N/A
SmTc_1828	729825	2.5e-78	Populus trichocarpa	bZIP	N/A
SmTc_1836	GSVIVP00006101001	1.3e-16	Vitis vinifera	MADS	N/A
SmTc_1845	753193	8.8e-13	Populus trichocarpa	C3H	N/A
SmTc_1846	GSVIVP00027049001	2.2e-189	Vitis vinifera	PHD	N/A
SmTc_1847	553223	5.5e-74	Populus trichocarpa	bHLH	N/A
SmTc_1857	OsIBCD021211	1.4e-91	Oryza sativa subsp. indica	FAR1	Leaf
SmTc_1858	evm.TU.supercontig_26.22	7.3e-145	Carica papaya	C3H	N/A
SmTc_1859	OsIBCD014458	2e-84	Oryza sativa subsp. indica	NAC	Flower
SmTc_1860	475432	3.9e-14	Arabidopsis lyrata	Orphans	N/A
SmTc_1871	GSVIVP00018401001	7.3e-140	Vitis vinifera	Orphans	N/A
SmTc_1873	568469	9.2e-101	Populus trichocarpa	SWI/SNF-BAF60b	N/A
SmTc_1874	GSVIVP00037176001	5.5e-21	Vitis vinifera	mTERF	N/A
SmTc_1879	GRMZM2G049539_P01	3.2e-203	Zea mays	SWI/SNF-BAF60b	N/A
SmTc_1892	245162	1.3e-75	Populus trichocarpa	NAC	Flower
SmTc_1899	OsIBCD014700	1.6e-44	Oryza sativa subsp. indica	NAC	N/A
SmTc_1900	OsIBCD027236	2.4e-35	Oryza sativa subsp. indica	AP2-EREBP	N/A
SmTc_1901	GSVIVP00031514001	4.9e-34	Vitis vinifera	bZIP	N/A
SmTc_1913	OsIBCD019262	6.7e-16	Oryza sativa subsp. indica	SET	Leaf
SmTc_1918	440731	0	Selaginella moellendorffii	AP2-EREBP	N/A
SmTc_1923	480534	9.8e-05	Arabidopsis lyrata	C2H2	N/A
SmTc_1926	GSVIVP00016271001	1.3e-05	Vitis vinifera	MYB-related	Leaf
SmTc_1927	GSVIVP00006101001	2e-51	Vitis vinifera	MADS	Leaf
SmTc_1931	255215	1.3e-99	Populus trichocarpa	bZIP	N/A
SmTc_1933	GSVIVP00017926001	2.8e-50	Vitis vinifera	FHA	N/A
SmTc_1936	evm.TU.supercontig_95.80	3.2e-76	Carica papaya	C2C2-CO-like	N/A
SmTc_1942	801331	5.2e-209	Populus trichocarpa	TUB	N/A
SmTc_1943	AT4G12020.1	7.6e-70	Arabidopsis thaliana	WRKY	N/A
SmTc_1946	4997776	8.2e-18	Sorghum bicolor	DBP	N/A
SmTc_1951	62804	7.1e-118	Micromonas sp. RCC299	MYB-related	N/A
SmTc_1952	661810	3.1e-80	Populus trichocarpa	MADS	N/A
SmTc_1953	AT4G12020.2	8.5e-21	Arabidopsis thaliana	WRKY	N/A
SmTc_1959	GSVIVP00030338001	1.6e-30	Vitis vinifera	C2C2-CO-like	Root
SmTc_1961	574629	2.2e-141	Populus trichocarpa	Pseudo ARR-B	N/A
SmTc_1964	evm.TU.supercontig_36.110	4.2e-63	Carica papaya	AP2-EREBP	N/A
SmTc_1968	GSVIVP00015295001	3.2e-114	Vitis vinifera	bZIP	N/A
SmTc_1969	313019	6.1e-219	Arabidopsis lyrata	mTERF	N/A
SmTc_1970	197069	3.9e-13	Physcomitrella patens	PHD	N/A
SmTc_1973	483746	0	Arabidopsis lyrata	SNF2	N/A
SmTc_1976	OsIBCD019907	2.4e-67	Oryza sativa subsp. indica	RWP-RK	Root
SmTc_1978	413786	4.6e-55	Populus trichocarpa	AP2-EREBP	N/A
SmTc_1989	900671	5.8e-14	Arabidopsis lyrata	AP2-EREBP	N/A
SmTc_1996	754274	4.3e-41	Populus trichocarpa	Tify	N/A
SmTc_1997	GRMZM2G022717_P01	2.1e-53	Zea mays	GRAS	N/A
SmTc_2003	312791	2.7e-54	Arabidopsis lyrata	bHLH	Flower
SmTc_2005	GSVIVP00024168001	3.3e-06	Vitis vinifera	C3H	N/A
SmTc_2012	OsIBCD008268	3.3e-20	Oryza sativa subsp. indica	DBP	N/A
SmTc_2015	OsIBSD048167	6.6e-83	Oryza sativa subsp. indica	FAR1	N/A
SmTc_2019	419725	2.9e-118	Populus trichocarpa	AP2-EREBP	N/A
SmTc_2022	572279	1.1e-27	Populus trichocarpa	MYB-related	N/A
SmTc_2024	GSVIVP00006101001	2.6e-25	Vitis vinifera	MADS	N/A
SmTc_2028	358770	1.2e-07	Arabidopsis lyrata	AUX/IAA	N/A
SmTc_2031	GSVIVP00021555001	4.6e-51	Vitis vinifera	ABI3VP1	N/A
SmTc_2034	GSVIVP00024576001	3e-30	Vitis vinifera	MYB-related	Leaf
SmTc_2037	4798012	0.00015	Sorghum bicolor	LUG	N/A
SmTc_2051	754747	5.2e-15	Populus trichocarpa	bHLH	N/A
SmTc_2053	61106	7.5e-07	Micromonas sp. RCC299	C2H2	N/A
SmTc_2062	312791	9.7e-18	Arabidopsis lyrata	bHLH	Flower
SmTc_2065	evm.TU.supercontig_26.2	1e-108	Carica papaya	ARID	N/A
SmTc_2072	GSVIVP00019092001	1.2e-23	Vitis vinifera	AP2-EREBP	N/A
SmTc_2074	GRMZM2G180050_P01	7.1e-12	Zea mays	AUX/IAA	Flower
SmTc_2081	101327	2.7e-13	Micromonas sp. RCC299	C3H	N/A
SmTc_2082	GRMZM2G106653_P01	3.8e-32	Zea mays	FAR1	N/A
SmTc_2083	GRMZM2G103314_P02	3.2e-07	Zea mays	TRAF	N/A
SmTc_2087	31431	0.00016	Physcomitrella patens	TRAF	N/A
SmTc_2094	OsIBCD020180	3e-30	Oryza sativa subsp. indica	PHD	N/A
SmTc_2097	572918	8.6e-77	Populus trichocarpa	bHLH	N/A
SmTc_2099	OsIBCD020180	2.8e-21	Oryza sativa subsp. indica	PHD	N/A
SmTc_2102	evm.TU.supercontig_181.9	2.7e-72	Carica papaya	Trihelix	N/A
SmTc_2103	GRMZM2G103314_P02	1.5e-28	Zea mays	TRAF	N/A
SmTc_2114	GRMZM2G042842_P01	7.8e-30	Zea mays	FAR1	N/A
SmTc_2118	evm.TU.supercontig_5.100	6e-56	Carica papaya	Trihelix	Leaf
SmTc_2125	GSVIVP00006101001	3.3e-58	Vitis vinifera	MADS	N/A
SmTc_2129	418053	4.2e-06	Populus trichocarpa	SNF2	N/A
SmTc_2132	312791	3.4e-30	Arabidopsis lyrata	bHLH	N/A
SmTc_2138	589916	5.9e-128	Populus trichocarpa	C2C2-GATA	N/A
SmTc_2142	GSVIVP00006101001	6.7e-52	Vitis vinifera	MADS	N/A
SmTc_2146	GSVIVP00018680001	1.9e-179	Vitis vinifera	VOZ	N/A
SmTc_2150	AT5G59780.2	6.7e-31	Arabidopsis thaliana	MYB-related	Flower
SmTc_2157	AT4G12020.2	7.1e-28	Arabidopsis thaliana	WRKY	N/A
SmTc_2162	OsIBCD005842	4e-23	Oryza sativa subsp. indica	CPP	N/A
SmTc_2166	GSVIVP00020888001	2.4e-226	Vitis vinifera	HMG	N/A
SmTc_2167	AC194362.3_FGP021	0.00054	Zea mays	ABI3VP1	N/A
SmTc_2172	GSVIVP00034328001	0	Vitis vinifera	HB	Leaf
SmTc_2174	OsIBCD021211	1.6e-09	Oryza sativa subsp. indica	FAR1	Leaf
SmTc_2177	GRMZM2G130149_P04	2.3e-31	Zea mays	MYB	N/A
SmTc_2178	GSVIVP00018031001	9.4e-299	Vitis vinifera	ARF	N/A
SmTc_2191	GSVIVP00037377001	2.4e-83	Vitis vinifera	C2H2	Flower
SmTc_2192	323835	7.7e-48	Arabidopsis lyrata	GRF	N/A
SmTc_2202	AT4G12020.2	1.1e-15	Arabidopsis thaliana	WRKY	N/A
SmTc_2208	GSVIVP00015818001	3.6e-21	Vitis vinifera	MYB-related	N/A
SmTc_2209	GSVIVP00000028001	2.9e-112	Vitis vinifera	mTERF	N/A
SmTc_2214	evm.TU.supercontig_52.108	0	Carica papaya	TRAF	N/A
SmTc_2226	GSVIVP00028421001	0	Vitis vinifera	HB	Leaf
SmTc_2232	AT4G12020.2	5.4e-13	Arabidopsis thaliana	WRKY	N/A
SmTc_2245	GSVIVP00026861001	1.1e-275	Vitis vinifera	BES1	N/A
SmTc_2255	GSVIVP00006101001	5.9e-53	Vitis vinifera	MADS	N/A
SmTc_2259	GSVIVP00006101001	1.9e-48	Vitis vinifera	MADS	N/A
SmTc_2270	15400	2.1e-08	Micromonas pusilla CCMP1545	C3H	N/A
SmTc_2274	AT2G36960.1	4.5e-31	Arabidopsis thaliana	MYB-related	N/A
SmTc_2277	GSVIVP00017926001	0	Vitis vinifera	FHA	N/A
SmTc_2282	203989	2.9e-05	Populus trichocarpa	HB	N/A
SmTc_2283	OsIBCD008268	1.5e-17	Oryza sativa subsp. indica	DBP	N/A
SmTc_2286	evm.TU.supercontig_3.226	1.8e-15	Carica papaya	PHD	N/A
SmTc_2289	GSVIVP00024297001	1.5e-132	Vitis vinifera	MYB-related	Leaf
SmTc_2293	817844	4.4e-18	Populus trichocarpa	AP2-EREBP	N/A
SmTc_2295	OsIBCD028891	4.1e-58	Oryza sativa subsp. indica	bHLH	N/A
SmTc_2303	GSVIVP00023351001	5.5e-236	Vitis vinifera	SET	N/A
SmTc_2305	evm.TU.supercontig_545.3	0	Carica papaya	HB	N/A
SmTc_2308	evm.TU.supercontig_55.67	2.4e-79	Carica papaya	HB	N/A
SmTc_2320	259066	3.3e-73	Populus trichocarpa	NAC	N/A
SmTc_2333	OsIBCD003673	7.4e-31	Oryza sativa subsp. indica	bZIP	N/A
SmTc_2342	GSVIVP00006101001	7.5e-33	Vitis vinifera	MADS	Leaf
SmTc_2349	GSVIVP00033093001	1.9e-195	Vitis vinifera	ARR-B	N/A
SmTc_2364	907730	2.3e-21	Arabidopsis lyrata	mTERF	N/A
SmTc_2369	776625	6.6e-37	Populus trichocarpa	bHLH	Root
SmTc_2374	evm.TU.supercontig_6.272	8e-08	Carica papaya	Orphans	N/A
SmTc_2382	OsIBCD019557	5.2e-26	Oryza sativa subsp. indica	C3H	N/A
SmTc_2387	581594	5.1e-101	Populus trichocarpa	bHLH	N/A
SmTc_2388	LOC_Os04g22990.1	2.4e-115	Oryza sativa subsp. japonica	FAR1	N/A
SmTc_2394	442657	4.5e-37	Selaginella moellendorffii	RB	N/A
SmTc_2397	730802	2.6e-49	Populus trichocarpa	C2H2	N/A
SmTc_2407	evm.TU.supercontig_66.17	2.8e-103	Carica papaya	C2H2	N/A
SmTc_2424	LOC_Os09g36090.1	1.3e-162	Oryza sativa subsp. japonica	C3H	N/A
SmTc_2428	5009620	1.7e-09	Sorghum bicolor	mTERF	N/A
SmTc_2431	OsIBCD017735	1e-20	Oryza sativa subsp. indica	FAR1	N/A
SmTc_2438	907730	3.4e-26	Arabidopsis lyrata	mTERF	N/A
SmTc_2446	LOC_Os11g07890.1	6.2e-90	Oryza sativa subsp. japonica	MYB	N/A
SmTc_2447	GSVIVP00006101001	1.4e-34	Vitis vinifera	MADS	Leaf
SmTc_2450	312791	1.2e-49	Arabidopsis lyrata	bHLH	N/A
SmTc_2458	424416	5.1e-177	Populus trichocarpa	C3H	N/A
SmTc_2461	evm.TU.supercontig_21.165	4e-132	Carica papaya	C2H2	N/A
SmTc_2462	GSVIVP00033115001	1.2e-181	Vitis vinifera	CAMTA	N/A
SmTc_2469	GSVIVP00006101001	2.4e-46	Vitis vinifera	MADS	Leaf
SmTc_2477	GSVIVP00000129001	2.1e-92	Vitis vinifera	TCP	N/A
SmTc_2486	558888	2.3e-45	Populus trichocarpa	AP2-EREBP	N/A
SmTc_2491	GSVIVP00023051001	3.4e-251	Vitis vinifera	PHD	N/A
SmTc_2495	59210	9.6e-20	Chlorella sp. NC64A	BSD	N/A
SmTc_2496	OsIBCD019136	4.9e-203	Oryza sativa subsp. indica	MYB-related	N/A
SmTc_2517	GSVIVP00023713001	7.2e-291	Vitis vinifera	TRAF	N/A
SmTc_2518	GSVIVP00006101001	4e-70	Vitis vinifera	MADS	N/A
SmTc_2520	GSVIVP00023467001	3.1e-69	Vitis vinifera	MYB-related	N/A
SmTc_2523	evm.TU.supercontig_103.64	3.7e-237	Carica papaya	FAR1	N/A
SmTc_2525	OsIBCD028891	2.3e-62	Oryza sativa subsp. indica	bHLH	N/A
SmTc_2531	OsIBCD028447	1.7e-43	Oryza sativa subsp. indica	PHD	N/A
SmTc_2535	GSVIVP00007276001	5.8e-77	Vitis vinifera	MYB	Flower
SmTc_2543	OsIBCD014700	2e-46	Oryza sativa subsp. indica	NAC	N/A
SmTc_2556	OsIBCD019557	2.9e-24	Oryza sativa subsp. indica	C3H	Leaf
SmTc_2561	4991742	9.8e-75	Sorghum bicolor	NAC	N/A
SmTc_2568	GSVIVP00028802001	1.1e-246	Vitis vinifera	C3H	N/A
SmTc_2570	OsIBCD014237	3.4e-09	Oryza sativa subsp. indica	S1Fa-like	Leaf
SmTc_2572	731686	1.6e-266	Populus trichocarpa	SET	N/A
SmTc_2574	evm.TU.supercontig_127.13	0	Carica papaya	PHD	N/A
SmTc_2578	OsIBCD014700	1.3e-60	Oryza sativa subsp. indica	NAC	N/A
SmTc_2583	evm.TU.supercontig_16.1	0	Carica papaya	IWS1	N/A
SmTc_2588	OsIBCD000751	0.00021	Oryza sativa subsp. indica	SET	Flower
SmTc_2589	OsIBCD000751	6.1e-06	Oryza sativa subsp. indica	SET	Flower
SmTc_2594	663578	5.3e-112	Populus trichocarpa	WRKY	Flower
SmTc_2597	358770	7.8e-16	Arabidopsis lyrata	AUX/IAA	N/A
SmTc_2598	GSVIVP00017237001	3.9e-67	Vitis vinifera	bHLH	N/A
SmTc_2599	GSVIVP00014872001	2.8e-65	Vitis vinifera	WRKY	N/A
SmTc_2607	GSVIVP00006203001	3.8e-259	Vitis vinifera	PHD	Leaf
SmTc_2608	evm.TU.supercontig_7.142	3.1e-10	Carica papaya	ABI3VP1	N/A
SmTc_2617	4997776	4.5e-20	Sorghum bicolor	DBP	N/A
SmTc_2619	OsIBCD028891	1.7e-57	Oryza sativa subsp. indica	bHLH	N/A
SmTc_2620	GSVIVP00002115001	0	Vitis vinifera	PHD	N/A
SmTc_2625	312791	7.6e-15	Arabidopsis lyrata	bHLH	N/A
SmTc_2626	323163	0.00084	Arabidopsis lyrata	C3H	N/A
SmTc_2630	GSVIVP00020863001	4.7e-45	Vitis vinifera	LOB	N/A
SmTc_2634	GSVIVP00009253001	8.9e-52	Vitis vinifera	HB	N/A
SmTc_2635	233271	2.6e-19	Physcomitrella patens	C2H2	N/A
SmTc_2644	OsIBCD008080	1.2e-45	Oryza sativa subsp. indica	bZIP	N/A
SmTc_2652	GSVIVP00028927001	0	Vitis vinifera	Orphans	N/A
SmTc_2653	GSVIVP00032337001	9.3e-139	Vitis vinifera	C2H2	N/A
SmTc_2654	796816	3.2e-128	Populus trichocarpa	C2H2	N/A
SmTc_2655	GRMZM2G103314_P02	2.5e-27	Zea mays	TRAF	N/A
SmTc_2656	GSVIVP00027621001	4.1e-117	Vitis vinifera	NAC	N/A
SmTc_2658	233519	9.2e-131	Populus trichocarpa	HB	Leaf
SmTc_2659	GSVIVP00006904001	0	Vitis vinifera	HB	N/A
SmTc_2661	GSVIVP00029107001	9.4e-210	Vitis vinifera	MYB-related	N/A
SmTc_2663	OsIBCD020186	5e-09	Oryza sativa subsp. indica	CCAAT	Leaf
SmTc_2670	311885	1.4e-20	Arabidopsis lyrata	bZIP	N/A
SmTc_2680	GSVIVP00017926001	1.3e-31	Vitis vinifera	FHA	N/A
SmTc_2684	GRMZM2G002232_P02	2.6e-181	Zea mays	C2C2-GATA	N/A
SmTc_2686	OsIBCD027236	2e-22	Oryza sativa subsp. indica	AP2-EREBP	N/A
SmTc_2689	OsIBCD020881	7.2e-66	Oryza sativa subsp. indica	C3H	N/A
SmTc_2692	evm.TU.supercontig_26.22	0	Carica papaya	C3H	N/A
SmTc_2694	GSVIVP00024511001	2.3e-34	Vitis vinifera	C2H2	N/A
SmTc_2695	OsIBCD020180	4.9e-25	Oryza sativa subsp. indica	PHD	N/A
SmTc_2700	GSVIVP00006101001	1.7e-53	Vitis vinifera	MADS	N/A
SmTc_2702	GSVIVP00003049001	0	Vitis vinifera	DDT	N/A
SmTc_2704	evm.TU.supercontig_71.57	4.1e-88	Carica papaya	bHLH	N/A
SmTc_2709	GSVIVP00027569001	4.6e-09	Vitis vinifera	NOZZLE	N/A
SmTc_2711	OsIBCD021211	2.7e-77	Oryza sativa subsp. indica	FAR1	Flower
SmTc_2714	LOC_Os11g45530.1	1.4e-72	Oryza sativa subsp. japonica	FAR1	N/A
SmTc_2719	AT1G64100.2	1.1e-62	Arabidopsis thaliana	NAC	N/A
SmTc_2720	138311	1e-107	Chlorella sp. NC64A	C2H2	N/A
SmTc_2723	558167	3.6e-59	Populus trichocarpa	CCAAT	N/A
SmTc_2727	GSVIVP00036110001	6.7e-84	Vitis vinifera	MYB	Flower
SmTc_2741	GSVIVP00006101001	4.3e-20	Vitis vinifera	MADS	N/A
SmTc_2745	417649	1e-26	Populus trichocarpa	DBP	N/A
SmTc_2756	GSVIVP00022100001	1.4e-12	Vitis vinifera	DDT	N/A
SmTc_2761	GSVIVP00013494001	8.9e-161	Vitis vinifera	C2C2-GATA	N/A
SmTc_2764	OsIBSD047092	3.3e-137	Oryza sativa subsp. indica	GNAT	N/A
SmTc_2771	GSVIVP00018182001	5.7e-83	Vitis vinifera	C2C2-GATA	N/A
SmTc_2774	GRMZM2G027807_P01	2.2e-46	Zea mays	Tify	N/A
SmTc_2775	830572	9e-85	Populus trichocarpa	LUG	N/A
SmTc_2778	OsIBCD021211	1.9e-30	Oryza sativa subsp. indica	FAR1	Flower
SmTc_2779	Gs04680.1	1.2e-06	Galdieria sulphuraria	C2C2-GATA	N/A
SmTc_2782	OsIBCD020180	8.4e-31	Oryza sativa subsp. indica	PHD	Flower
SmTc_2788	GRMZM2G001699_P01	5.4e-17	Zea mays	E2F-DP	N/A
SmTc_2806	GSVIVP00003326001	1.9e-85	Vitis vinifera	ARID	N/A
SmTc_2807	754747	3.5e-15	Populus trichocarpa	bHLH	N/A
SmTc_2809	411536	2e-08	Populus trichocarpa	PHD	N/A
SmTc_2815	OsIBCD030674	4.4e-21	Oryza sativa subsp. indica	TRAF	N/A
SmTc_2824	GSVIVP00025362001	1e-39	Vitis vinifera	mTERF	N/A
SmTc_2825	OsIBCD019262	2.4e-80	Oryza sativa subsp. indica	SET	N/A
SmTc_2826	GSVIVP00006101001	6.5e-54	Vitis vinifera	MADS	N/A
SmTc_2834	GRMZM2G002232_P02	2.2e-176	Zea mays	C2C2-GATA	N/A
SmTc_2839	312791	6.2e-41	Arabidopsis lyrata	bHLH	N/A
SmTc_2840	evm.TU.supercontig_245.11	2.7e-24	Carica papaya	mTERF	N/A
SmTc_2844	GSVIVP00025025001	0	Vitis vinifera	SET	N/A
SmTc_2845	48805	4.3e-05	Ostreococcus lucimarinus	C3H	N/A
SmTc_2848	GRMZM2G002232_P01	8.7e-38	Zea mays	C2C2-GATA	N/A
SmTc_2850	GSVIVP00013960001	2e-81	Vitis vinifera	GRF	Flower
SmTc_2851	203457	3e-194	Populus trichocarpa	C3H	N/A
SmTc_2856	GSVIVP00016181001	1.1e-57	Vitis vinifera	MYB-related	N/A
SmTc_2857	GSVIVP00017926001	1.5e-27	Vitis vinifera	FHA	Leaf
SmTc_2858	312791	9.5e-144	Arabidopsis lyrata	bHLH	N/A
SmTc_2859	GSVIVP00017926001	1.5e-35	Vitis vinifera	FHA	N/A
SmTc_2863	GSVIVP00019092001	2.7e-35	Vitis vinifera	AP2-EREBP	Root
SmTc_2866	Gs04680.1	3.6e-06	Galdieria sulphuraria	C2C2-GATA	N/A
SmTc_2868	588876	1.4e-41	Populus trichocarpa	WRKY	N/A
SmTc_2870	GSVIVP00006101001	3.6e-27	Vitis vinifera	MADS	N/A
SmTc_2877	GSVIVP00006101001	5.7e-28	Vitis vinifera	MADS	Leaf
SmTc_2878	OsIBCD020180	5.1e-57	Oryza sativa subsp. indica	PHD	Root
SmTc_2880	OsIBCD031300	3.5e-54	Oryza sativa subsp. indica	SWI/SNF-SWI3	N/A
SmTc_2883	GRMZM2G024054_P01	1.5e-25	Zea mays	MYB-related	N/A
SmTc_2887	OsIBCD019262	2.6e-36	Oryza sativa subsp. indica	SET	N/A
SmTc_2891	LOC_Os06g12360.1	4e-79	Oryza sativa subsp. japonica	RWP-RK	N/A
SmTc_2898	OsIBCD028447	1.6e-42	Oryza sativa subsp. indica	PHD	N/A
SmTc_2904	31867	4e-06	Ostreococcus lucimarinus	FHA	N/A
SmTc_2905	GSVIVP00019523001	1.1e-283	Vitis vinifera	SET	N/A
SmTc_2908	171844	3.1e-88	Physcomitrella patens	PHD	N/A
SmTc_2909	561056	1.6e-51	Populus trichocarpa	C3H	N/A
SmTc_2915	Gs01820.1	8.2e-12	Galdieria sulphuraria	C2H2	N/A
SmTc_2943	AT4G12020.2	8.1e-60	Arabidopsis thaliana	WRKY	N/A
SmTc_2947	GSVIVP00015416001	3.1e-73	Vitis vinifera	NAC	N/A
SmTc_2949	AT1G64100.2	8.7e-71	Arabidopsis thaliana	NAC	N/A
SmTc_2955	GSVIVP00017926001	4e-54	Vitis vinifera	FHA	N/A
SmTc_2964	61106	7.3e-16	Micromonas sp. RCC299	C2H2	N/A
SmTc_2965	472301	6.3e-32	Arabidopsis lyrata	HMG	N/A
SmTc_2969	OsIBCD015308	1.1e-49	Oryza sativa subsp. indica	C3H	N/A
SmTc_2970	GRMZM2G069248_P01	2.1e-19	Zea mays	Orphans	N/A
SmTc_2973	643016	4.5e-108	Populus trichocarpa	BBR/BPC	N/A
SmTc_2980	evm.TU.supercontig_36.110	6.3e-42	Carica papaya	AP2-EREBP	N/A
SmTc_2981	717128	5.3e-38	Populus trichocarpa	bZIP	N/A
SmTc_2989	OsIBCD019262	1.4e-60	Oryza sativa subsp. indica	SET	N/A
SmTc_2993	GRMZM2G001699_P01	1.2e-16	Zea mays	E2F-DP	N/A
SmTc_2994	AT1G64100.2	2e-25	Arabidopsis thaliana	NAC	Leaf
SmTc_2999	OsIBCD000751	3e-07	Oryza sativa subsp. indica	SET	Flower
SmTc_3003	GSVIVP00006101001	1.1e-39	Vitis vinifera	MADS	Flower
SmTc_3008	241484	0	Populus trichocarpa	SNF2	N/A
SmTc_3011	evm.TU.supercontig_3.338	7.7e-24	Carica papaya	GNAT	N/A
SmTc_3013	GSVIVP00009730001	4.2e-47	Vitis vinifera	ABI3VP1	N/A
SmTc_3017	784299	3.3e-15	Populus trichocarpa	C3H	N/A
SmTc_3025	328503	5.1e-225	Arabidopsis lyrata	AUX/IAA	N/A
SmTc_3026	AT4G12020.2	3.1e-26	Arabidopsis thaliana	WRKY	N/A
SmTc_3034	Gs35830.1	2.6e-09	Galdieria sulphuraria	GNAT	N/A
SmTc_3038	551319	1e-190	Populus trichocarpa	TUB	N/A
SmTc_3041	171641	3.2e-102	Populus trichocarpa	TRAF	N/A
SmTc_3042	evm.TU.supercontig_62.4	1.1e-82	Carica papaya	bZIP	N/A
SmTc_3059	evm.TU.supercontig_19.43	1.2e-68	Carica papaya	SNF2	N/A
SmTc_3066	OsIBCD019262	1.5e-31	Oryza sativa subsp. indica	SET	N/A
SmTc_3071	313019	0.00082	Arabidopsis lyrata	mTERF	N/A
SmTc_3075	OsIBCD010288	1.5e-25	Oryza sativa subsp. indica	MYB-related	N/A
SmTc_3081	evm.TU.supercontig_21.106	7.9e-36	Carica papaya	AP2-EREBP	N/A
SmTc_3088	GSVIVP00028981001	3.2e-53	Vitis vinifera	HB	N/A
SmTc_3099	898397	3e-15	Arabidopsis lyrata	ABI3VP1	N/A
SmTc_3101	OsIBCD004243	7.4e-06	Oryza sativa subsp. indica	C2H2	N/A
SmTc_3105	OsIBCD028891	3.7e-75	Oryza sativa subsp. indica	bHLH	N/A
SmTc_3107	OsIBCD019262	1.9e-32	Oryza sativa subsp. indica	SET	N/A
SmTc_3110	322019	4.9e-65	Arabidopsis lyrata	MYB-related	N/A
SmTc_3114	LOC_Os11g05130.1	2.6e-211	Oryza sativa subsp. japonica	DDT	N/A
SmTc_3117	818190	2.4e-89	Populus trichocarpa	MYB	N/A
SmTc_3124	evm.TU.supercontig_3.362	8.8e-96	Carica papaya	HB	N/A
SmTc_3126	evm.TU.supercontig_12.88	1.2e-121	Carica papaya	MYB	N/A
SmTc_3135	OsIBCD020180	3.6e-25	Oryza sativa subsp. indica	PHD	N/A
SmTc_3137	GSVIVP00006101001	1.1e-45	Vitis vinifera	MADS	N/A
SmTc_3141	GSVIVP00006101001	8.4e-46	Vitis vinifera	MADS	Flower
SmTc_3142	GSVIVP00016010001	2.6e-27	Vitis vinifera	LOB	N/A
SmTc_3147	evm.TU.supercontig_20.31	5.9e-31	Carica papaya	FAR1	N/A
SmTc_3162	GSVIVP00033847001	2.4e-276	Vitis vinifera	LUG	N/A
SmTc_3163	GSVIVP00006101001	6.1e-44	Vitis vinifera	MADS	N/A
SmTc_3166	61106	3e-09	Micromonas sp. RCC299	C2H2	N/A
SmTc_3172	OsIBCD000751	1.1e-44	Oryza sativa subsp. indica	SET	N/A
SmTc_3174	GSVIVP00015666001	4.3e-146	Vitis vinifera	bZIP	N/A
SmTc_3193	evm.TU.supercontig_103.55	2e-229	Carica papaya	EIL	N/A
SmTc_3195	134820	4.6e-85	Chlorella sp. NC64A	PBF-2-like	N/A
SmTc_3198	OsIBCD029578	4.2e-102	Oryza sativa subsp. indica	C3H	N/A
SmTc_3203	907730	1.8e-39	Arabidopsis lyrata	mTERF	N/A
SmTc_3207	555116	4.2e-207	Populus trichocarpa	MYB	N/A
SmTc_3214	OsIBCD012438	2.8e-35	Oryza sativa subsp. indica	C2H2	N/A
SmTc_3216	evm.TU.supercontig_3.174	2.4e-76	Carica papaya	NAC	N/A
SmTc_3226	312791	2e-22	Arabidopsis lyrata	bHLH	Leaf
SmTc_3230	764977	3.3e-272	Populus trichocarpa	SNF2	N/A
SmTc_3232	GRMZM2G095571_P01	1.5e-35	Zea mays	C2C2-GATA	Flower
SmTc_3240	evm.TU.supercontig_3.76	0	Carica papaya	PHD	N/A
SmTc_3244	101327	7.4e-13	Micromonas sp. RCC299	C3H	N/A
SmTc_3245	GSVIVP00006101001	3.4e-63	Vitis vinifera	MADS	N/A
SmTc_3246	OsIBCD031787	4.2e-112	Oryza sativa subsp. indica	bZIP	N/A
SmTc_3248	OsIBCD020180	1.3e-33	Oryza sativa subsp. indica	PHD	Flower
SmTc_3258	OsIBCD015654	5.2e-71	Oryza sativa subsp. indica	TRAF	N/A
SmTc_3260	22606	0.00049	Ostreococcus tauri	SWI/SNF-SWI3	N/A
SmTc_3262	754724	1.6e-80	Populus trichocarpa	C2H2	N/A
SmTc_3265	30018	6.6e-08	Physcomitrella patens	SNF2	N/A
SmTc_3271	evm.TU.supercontig_62.51	5.5e-80	Carica papaya	G2-like	N/A
SmTc_3273	GSVIVP00006101001	9.7e-47	Vitis vinifera	MADS	N/A
SmTc_3277	GSVIVP00006101001	1.4e-57	Vitis vinifera	MADS	Flower
SmTc_3286	GSVIVP00006101001	2.8e-44	Vitis vinifera	MADS	N/A
SmTc_3291	GSVIVP00017281001	8e-107	Vitis vinifera	MYB	N/A
SmTc_3294	AT4G10920.1	3.5e-45	Arabidopsis thaliana	Coactivator p15	N/A
SmTc_3295	GSVIVP00006101001	2e-22	Vitis vinifera	MADS	N/A
SmTc_3299	GRMZM2G027807_P01	1.4e-30	Zea mays	Tify	N/A
SmTc_3303	GSVIVP00015666001	1.6e-138	Vitis vinifera	bZIP	N/A
SmTc_3304	411188	7.2e-84	Populus trichocarpa	bZIP	N/A
SmTc_3307	GSVIVP00019795001	3e-75	Vitis vinifera	mTERF	N/A
SmTc_3308	GSVIVP00030113001	0.0006	Vitis vinifera	C2H2	N/A
SmTc_3312	OsIBCD012106	1.6e-26	Oryza sativa subsp. indica	MYB-related	N/A
SmTc_3313	GSVIVP00030009001	4.5e-50	Vitis vinifera	SBP	N/A
SmTc_3316	evm.TU.supercontig_115.11	4.7e-45	Carica papaya	HB	N/A
SmTc_3318	OsIBCD001007	1.2e-179	Oryza sativa subsp. indica	C3H	N/A
SmTc_3322	Gs04680.1	7e-06	Galdieria sulphuraria	C2C2-GATA	N/A
SmTc_3323	328503	5.3e-31	Arabidopsis lyrata	AUX/IAA	N/A
SmTc_3326	GSVIVP00025362001	5.3e-17	Vitis vinifera	mTERF	N/A
SmTc_3333	480534	4e-25	Arabidopsis lyrata	C2H2	N/A
SmTc_3337	4871762	4.7e-41	Sorghum bicolor	bHLH	N/A
SmTc_3345	GSVIVP00027608001	3.9e-297	Vitis vinifera	SWI/SNF-SWI3	N/A
SmTc_3346	OsIBCD035653	1.2e-86	Oryza sativa subsp. indica	MYB-related	N/A
SmTc_3350	420183	2.3e-10	Selaginella moellendorffii	Trihelix	N/A
SmTc_3351	OsIBCD004243	0.00041	Oryza sativa subsp. indica	C2H2	N/A
SmTc_3356	OsIBCD020186	7.1e-09	Oryza sativa subsp. indica	CCAAT	N/A
SmTc_3361	GRMZM2G137363_P01	2.2e-40	Zea mays	AUX/IAA	N/A
SmTc_3363	GSVIVP00011492001	7.1e-29	Vitis vinifera	MADS	N/A
SmTc_3368	GRMZM2G001699_P01	4.4e-18	Zea mays	E2F-DP	N/A
SmTc_3374	OsIBCD019907	2.2e-49	Oryza sativa subsp. indica	RWP-RK	N/A
SmTc_3376	312791	4.2e-44	Arabidopsis lyrata	bHLH	Flower
SmTc_3386	GSVIVP00006101001	1.2e-53	Vitis vinifera	MADS	N/A
SmTc_3391	GSVIVP00016746001	1.4e-70	Vitis vinifera	HSF	N/A
SmTc_3397	evm.TU.supercontig_125.6	3.8e-33	Carica papaya	CCAAT	N/A
SmTc_3399	GSVIVP00020851001	4.4e-280	Vitis vinifera	Orphans	N/A
SmTc_3404	evm.TU.supercontig_786.1	1.1e-18	Carica papaya	zf-HD	Flower
SmTc_3409	evm.TU.supercontig_190.22	1.1e-39	Carica papaya	CCAAT	N/A
SmTc_3410	198791	0	Populus trichocarpa	ARF	N/A
SmTc_3414	OsIBCD021211	6.7e-113	Oryza sativa subsp. indica	FAR1	N/A
SmTc_3418	AT4G12020.2	3.9e-47	Arabidopsis thaliana	WRKY	N/A
SmTc_3433	557514	1.1e-40	Populus trichocarpa	GeBP	N/A
SmTc_3453	evm.TU.supercontig_112.32	0.00027	Carica papaya	C3H	N/A
SmTc_3457	177701	8.7e-21	Populus trichocarpa	WRKY	N/A
SmTc_3469	OsIBCD020180	4.3e-37	Oryza sativa subsp. indica	PHD	N/A
SmTc_3476	AT1G64100.2	7.7e-14	Arabidopsis thaliana	NAC	N/A
SmTc_3478	LOC_Os04g22990.1	1.2e-21	Oryza sativa subsp. japonica	FAR1	N/A
SmTc_3480	5053005	1.3e-13	Sorghum bicolor	DBP	N/A
SmTc_3481	GRMZM2G001699_P01	3.4e-17	Zea mays	E2F-DP	N/A
SmTc_3485	GSVIVP00035835001	6.1e-43	Vitis vinifera	WRKY	Root
SmTc_3486	GSVIVP00015818001	6.3e-06	Vitis vinifera	MYB-related	Leaf
SmTc_3487	GSVIVP00015818001	1.5e-06	Vitis vinifera	MYB-related	Root
SmTc_3488	81367	3.6e-22	Coccomyxa sp. C-169	GNAT	N/A
SmTc_3490	OsIBCD021211	1e-56	Oryza sativa subsp. indica	FAR1	N/A
SmTc_3501	GSVIVP00006101001	3.9e-60	Vitis vinifera	MADS	N/A
SmTc_3504	LOC_Os04g22990.1	1.9e-136	Oryza sativa subsp. japonica	FAR1	N/A
SmTc_3512	AT2G28160.1	3.3e-21	Arabidopsis thaliana	bHLH	Leaf
SmTc_3518	GSVIVP00006101001	1.5e-25	Vitis vinifera	MADS	Leaf
SmTc_3523	GSVIVP00006101001	6.4e-54	Vitis vinifera	MADS	N/A
SmTc_3525	GSVIVP00015048001	1.6e-118	Vitis vinifera	AUX/IAA	N/A
SmTc_3527	554189	4e-20	Populus trichocarpa	PHD	N/A
SmTc_3530	GSVIVP00021473001	0.00024	Vitis vinifera	MYB	N/A
SmTc_3534	133184	5e-15	Chlorella sp. NC64A	FHA	N/A
SmTc_3537	GRMZM2G057609_P01	1.8e-17	Zea mays	CSD	N/A
SmTc_3541	GSVIVP00021527001	2.1e-148	Vitis vinifera	E2F-DP	N/A
SmTc_3547	757162	1.4e-30	Populus trichocarpa	DBP	N/A
SmTc_3567	551008	6.8e-28	Populus trichocarpa	MYB-related	N/A
SmTc_3574	GSVIVP00024966001	2.7e-54	Vitis vinifera	OFP	N/A
SmTc_3576	OsIBCD019262	9.4e-43	Oryza sativa subsp. indica	SET	Flower
SmTc_3582	GSVIVP00005994001	3.8e-123	Vitis vinifera	ARID	N/A
SmTc_3585	GSVIVP00019538001	1.1e-33	Vitis vinifera	AP2-EREBP	Flower
SmTc_3587	GSVIVP00027989001	0	Vitis vinifera	C3H	N/A
SmTc_3588	GSVIVP00006101001	1.5e-55	Vitis vinifera	MADS	Root
SmTc_3593	OsIBCD001007	2.5e-35	Oryza sativa subsp. indica	C3H	N/A
SmTc_3606	821499	1.8e-105	Populus trichocarpa	MYB	N/A
SmTc_3622	evm.TU.supercontig_3.362	4.3e-91	Carica papaya	HB	Flower
SmTc_3627	GSVIVP00023927001	1.1e-32	Vitis vinifera	AP2-EREBP	N/A
SmTc_3633	LOC_Os12g34330.1	6.9e-164	Oryza sativa subsp. japonica	PHD	N/A
SmTc_3645	GSVIVP00024601001	9.4e-55	Vitis vinifera	CCAAT	N/A
SmTc_3647	GSVIVP00018031001	5.4e-294	Vitis vinifera	ARF	N/A
SmTc_3651	776218	1.7e-311	Populus trichocarpa	GNAT	N/A
SmTc_3652	61106	8.3e-16	Micromonas sp. RCC299	C2H2	N/A
SmTc_3656	312791	9.9e-28	Arabidopsis lyrata	bHLH	N/A
SmTc_3657	OsIBCD020180	4.5e-30	Oryza sativa subsp. indica	PHD	N/A
SmTc_3669	AT3G24010.1	3.3e-74	Arabidopsis thaliana	PHD	N/A
SmTc_3672	561783	1.9e-101	Populus trichocarpa	MYB	Leaf
SmTc_3676	828090	0	Populus trichocarpa	PHD	N/A
SmTc_3680	OsIBCD014700	1.5e-18	Oryza sativa subsp. indica	NAC	N/A
SmTc_3681	409038	1.8e-116	Populus trichocarpa	SET	Leaf
SmTc_3697	219537	2e-209	Populus trichocarpa	C3H	N/A
SmTc_3698	311885	8.1e-18	Arabidopsis lyrata	bZIP	N/A
SmTc_3699	AT4G12020.2	3.2e-22	Arabidopsis thaliana	WRKY	N/A
SmTc_3702	GSVIVP00006101001	1.2e-23	Vitis vinifera	MADS	N/A
SmTc_3711	GSVIVP00035708001	1.3e-50	Vitis vinifera	MYB	Leaf
SmTc_3713	739512	4.2e-135	Populus trichocarpa	E2F-DP	N/A
SmTc_3716	LOC_Os10g39540.1	1.7e-41	Oryza sativa subsp. japonica	DBP	N/A
SmTc_3721	OsIBCD019262	2e-77	Oryza sativa subsp. indica	SET	N/A
SmTc_3724	AT4G12020.2	5.2e-87	Arabidopsis thaliana	WRKY	N/A
SmTc_3727	OsIBCD014237	1.2e-16	Oryza sativa subsp. indica	S1Fa-like	N/A
SmTc_3731	GSVIVP00019764001	1.3e-16	Vitis vinifera	CCAAT	N/A
SmTc_3734	evm.TU.supercontig_65.5	8.9e-35	Carica papaya	C2C2-GATA	N/A
SmTc_3738	198791	0	Populus trichocarpa	ARF	N/A
SmTc_3741	GSVIVP00015636001	1.1e-06	Vitis vinifera	Orphans	N/A
SmTc_3744	OsIBCD019262	3.8e-62	Oryza sativa subsp. indica	SET	N/A
SmTc_3756	GSVIVP00030063001	1.4e-58	Vitis vinifera	WRKY	Flower
SmTc_3757	GSVIVP00006101001	2.7e-56	Vitis vinifera	MADS	N/A
SmTc_3758	GSVIVP00030891001	2.3e-131	Vitis vinifera	bZIP	N/A
SmTc_3759	413516	0	Populus trichocarpa	ARID	N/A
SmTc_3766	Gs04680.1	1.2e-06	Galdieria sulphuraria	C2C2-GATA	N/A
SmTc_3781	311885	1.3e-25	Arabidopsis lyrata	bZIP	N/A
SmTc_3790	178083	5.1e-06	Chlamydomonas reinhardtii	MYB-related	N/A
SmTc_3793	596778	1.2e-68	Populus trichocarpa	C3H	N/A
SmTc_3805	OsIBCD032250	1e-68	Oryza sativa subsp. indica	FAR1	N/A
SmTc_3810	GSVIVP00002219001	0	Vitis vinifera	MYB	N/A
SmTc_3811	248127	8.2e-259	Populus trichocarpa	MYB	N/A
SmTc_3821	GSVIVP00005632001	9.8e-123	Vitis vinifera	HB	N/A
SmTc_3825	GSVIVP00006101001	2.3e-62	Vitis vinifera	MADS	N/A
SmTc_3839	evm.TU.supercontig_6.272	1.2e-09	Carica papaya	Orphans	N/A
SmTc_3846	576236	0	Populus trichocarpa	SNF2	N/A
SmTc_3847	GRMZM2G142197_P01	3.2e-47	Zea mays	PHD	N/A
SmTc_3850	AT5G64220.1	1.7e-92	Arabidopsis thaliana	CAMTA	N/A
SmTc_3851	AT4G12020.1	4e-68	Arabidopsis thaliana	WRKY	N/A
SmTc_3855	GSVIVP00006101001	5e-24	Vitis vinifera	MADS	N/A
SmTc_3862	evm.TU.supercontig_20.65	2.6e-71	Carica papaya	bHLH	N/A
SmTc_3867	GSVIVP00032141001	2.9e-107	Vitis vinifera	C3H	N/A
SmTc_3869	832516	1.2e-148	Populus trichocarpa	Pseudo ARR-B	N/A
SmTc_3876	676503	1.5e-67	Populus trichocarpa	MYB-related	N/A
SmTc_3877	219537	3.1e-204	Populus trichocarpa	C3H	N/A
SmTc_3891	GRMZM2G136494_P01	3e-26	Zea mays	C2H2	N/A
SmTc_3893	200898	8.5e-74	Populus trichocarpa	bHLH	N/A
SmTc_3905	OsIBCD030024	3.4e-28	Oryza sativa subsp. indica	FAR1	N/A
SmTc_3916	OsIBCD014700	1.9e-52	Oryza sativa subsp. indica	NAC	N/A
SmTc_3926	GSVIVP00006101001	3.9e-33	Vitis vinifera	MADS	Leaf
SmTc_3931	GSVIVP00025362001	8.3e-47	Vitis vinifera	mTERF	N/A
SmTc_3934	OsIBCD001007	2.2e-210	Oryza sativa subsp. indica	C3H	N/A
SmTc_3944	GSVIVP00024547001	1.3e-233	Vitis vinifera	ARF	N/A
SmTc_3950	evm.TU.supercontig_9.317	4.4e-250	Carica papaya	RWP-RK	N/A
SmTc_3959	GSVIVP00015922001	7.7e-138	Vitis vinifera	TRAF	N/A
SmTc_3963	OsIBCD010133	0.00014	Oryza sativa subsp. indica	Jumonji	Flower
SmTc_3995	evm.TU.supercontig_114.55	2.3e-88	Carica papaya	AP2-EREBP	N/A
SmTc_3996	GSVIVP00015772001	2.1e-24	Vitis vinifera	C2H2	Root
SmTc_4001	OsIBCD017735	1.3e-23	Oryza sativa subsp. indica	FAR1	N/A
SmTc_4003	GSVIVP00034116001	2.3e-92	Vitis vinifera	Alfin-like	N/A
SmTc_4006	328503	9.1e-16	Arabidopsis lyrata	AUX/IAA	Leaf
SmTc_4007	AT4G12020.2	2.4e-82	Arabidopsis thaliana	WRKY	N/A
SmTc_4016	GSVIVP00006101001	4.7e-59	Vitis vinifera	MADS	Leaf
SmTc_4017	OsIBCD028891	4.7e-74	Oryza sativa subsp. indica	bHLH	N/A
SmTc_4019	GSVIVP00006101001	1.7e-45	Vitis vinifera	MADS	N/A
SmTc_4024	AT1G64100.2	6.6e-33	Arabidopsis thaliana	NAC	N/A
SmTc_4026	AT4G12020.2	2.9e-89	Arabidopsis thaliana	WRKY	N/A
SmTc_4035	569039	2.3e-24	Populus trichocarpa	bHLH	Leaf
SmTc_4046	42289	3.9e-06	Ostreococcus lucimarinus	SWI/SNF-SWI3	Flower
SmTc_4051	485129	1.9e-37	Arabidopsis lyrata	bHLH	N/A
SmTc_4055	339887	3.8e-246	Arabidopsis lyrata	PHD	N/A
SmTc_4056	782963	7.2e-26	Populus trichocarpa	C2C2-GATA	N/A
SmTc_4058	591748	6.3e-57	Populus trichocarpa	Trihelix	N/A
SmTc_4059	417993	8.7e-230	Populus trichocarpa	ARF	N/A
SmTc_4060	GSVIVP00006101001	3.5e-51	Vitis vinifera	MADS	Leaf
SmTc_4062	GRMZM2G077078_P01	3.2e-56	Zea mays	C3H	N/A
SmTc_4064	evm.TU.supercontig_9.163	2.8e-79	Carica papaya	TUB	N/A
SmTc_4065	AT1G64100.2	3.8e-71	Arabidopsis thaliana	NAC	N/A
SmTc_4067	558337	7.5e-195	Populus trichocarpa	PHD	N/A
SmTc_4088	OsIBCD000751	1.1e-05	Oryza sativa subsp. indica	SET	N/A
SmTc_4089	GSVIVP00030284001	4.1e-25	Vitis vinifera	NAC	N/A
SmTc_4094	564550	1.8e-57	Populus trichocarpa	C2H2	Leaf
SmTc_4098	475432	3.4e-14	Arabidopsis lyrata	Orphans	N/A
SmTc_4099	GSVIVP00009657001	1.2e-54	Vitis vinifera	AUX/IAA	N/A
SmTc_4107	GSVIVP00022742001	0	Vitis vinifera	Orphans	N/A
SmTc_4113	5053005	8.6e-18	Sorghum bicolor	DBP	N/A
SmTc_4122	48805	1.3e-11	Ostreococcus lucimarinus	C3H	N/A
SmTc_4133	59210	1.4e-28	Chlorella sp. NC64A	BSD	Root
SmTc_4142	AT4G12020.2	8.9e-17	Arabidopsis thaliana	WRKY	N/A
SmTc_4144	313019	3e-248	Arabidopsis lyrata	mTERF	N/A
SmTc_4150	GSVIVP00006101001	3.7e-57	Vitis vinifera	MADS	N/A
SmTc_4157	GSVIVP00000667001	7.2e-69	Vitis vinifera	Orphans	N/A
SmTc_4169	548217	6.3e-43	Populus trichocarpa	AP2-EREBP	N/A
SmTc_4171	828493	1.6e-223	Populus trichocarpa	ARF	N/A
SmTc_4172	102683	1.2e-16	Selaginella moellendorffii	DBP	N/A
SmTc_4178	639804	9.7e-78	Populus trichocarpa	RB	N/A
SmTc_4179	570740	1.5e-87	Populus trichocarpa	PHD	N/A
SmTc_4188	OsIBCD004305	0	Oryza sativa subsp. indica	HB	Root
SmTc_4189	evm.TU.supercontig_16.1	7.9e-270	Carica papaya	IWS1	N/A
SmTc_4196	358770	2.3e-15	Arabidopsis lyrata	AUX/IAA	N/A
SmTc_4200	432653	1.1e-06	Selaginella moellendorffii	SET	N/A
SmTc_4205	OsIBCD028891	2.4e-83	Oryza sativa subsp. indica	bHLH	N/A
SmTc_4206	OsIBCD028891	1.5e-60	Oryza sativa subsp. indica	bHLH	N/A
SmTc_4211	OsIBCD019262	3.1e-75	Oryza sativa subsp. indica	SET	N/A
SmTc_4215	LOC_Os06g12360.1	2.9e-10	Oryza sativa subsp. japonica	RWP-RK	N/A
SmTc_4229	GRMZM2G042842_P01	1.7e-26	Zea mays	FAR1	N/A
SmTc_4231	GSVIVP00016746001	5.2e-33	Vitis vinifera	HSF	N/A
SmTc_4234	GSVIVP00025545001	1.5e-104	Vitis vinifera	C2H2	Leaf
SmTc_4235	OsIBCD003168	0.00053	Oryza sativa subsp. indica	ABI3VP1	N/A
SmTc_4248	evm.TU.supercontig_14.2	9.1e-96	Carica papaya	NAC	N/A
SmTc_4249	OsIBCD000491	3.2e-39	Oryza sativa subsp. indica	bZIP	N/A
SmTc_4257	261844	2.4e-21	Populus trichocarpa	HSF	N/A
SmTc_4264	GSVIVP00006101001	1.5e-54	Vitis vinifera	MADS	Leaf
SmTc_4272	OsIBCD019907	8.1e-54	Oryza sativa subsp. indica	RWP-RK	Flower
SmTc_4274	GSVIVP00006101001	1.3e-50	Vitis vinifera	MADS	N/A
SmTc_4275	GSVIVP00006101001	7e-45	Vitis vinifera	MADS	N/A
SmTc_4279	evm.TU.supercontig_187.28	4.3e-08	Carica papaya	HB	N/A
SmTc_4280	evm.TU.supercontig_51.1	1.9e-67	Carica papaya	SET	N/A
SmTc_4286	evm.TU.supercontig_16.1	0	Carica papaya	IWS1	N/A
SmTc_4288	GSVIVP00014490001	0	Vitis vinifera	SWI/SNF-SWI3	N/A
SmTc_4293	731468	3.2e-111	Populus trichocarpa	MYB-related	N/A
SmTc_4308	GRMZM2G027807_P01	3.4e-29	Zea mays	Tify	N/A
SmTc_4311	GSVIVP00021681001	1.4e-23	Vitis vinifera	C3H	N/A
SmTc_4312	OsIBCD031787	5.8e-114	Oryza sativa subsp. indica	bZIP	N/A
SmTc_4318	evm.TU.supercontig_3.118	1.1e-29	Carica papaya	C2C2-Dof	N/A
SmTc_4319	757162	9.6e-17	Populus trichocarpa	DBP	N/A
SmTc_4320	OsIBCD027236	3.2e-46	Oryza sativa subsp. indica	AP2-EREBP	N/A
SmTc_4321	312791	1.7e-95	Arabidopsis lyrata	bHLH	N/A
SmTc_4328	OsIBCD020180	1.6e-31	Oryza sativa subsp. indica	PHD	N/A
SmTc_4329	GSVIVP00006101001	1.8e-50	Vitis vinifera	MADS	N/A
SmTc_4331	708790	4.1e-76	Populus trichocarpa	NAC	N/A
SmTc_4338	OsIBCD019557	0.00023	Oryza sativa subsp. indica	C3H	N/A
SmTc_4339	CMO059C	2.5e-14	Cyanidioschyzon merolae	C2H2	N/A
SmTc_4349	57067	1.9e-09	Micromonas sp. RCC299	FHA	N/A
SmTc_4354	826090	1e-92	Populus trichocarpa	G2-like	N/A
SmTc_4355	OsIBCD014700	2.3e-18	Oryza sativa subsp. indica	NAC	N/A
SmTc_4359	CMB029C	0.0007	Cyanidioschyzon merolae	C2C2-GATA	N/A
SmTc_4361	GSVIVP00006101001	2e-39	Vitis vinifera	MADS	Leaf
SmTc_4367	GSVIVP00006101001	5.7e-35	Vitis vinifera	MADS	N/A
SmTc_4380	OsIBCD025000	1.5e-53	Oryza sativa subsp. indica	MYB-related	N/A
SmTc_4404	312791	2.1e-22	Arabidopsis lyrata	bHLH	N/A
SmTc_4406	evm.TU.supercontig_2783.1	5.5e-52	Carica papaya	SBP	N/A
SmTc_4408	GSVIVP00025362001	7.8e-18	Vitis vinifera	mTERF	N/A
SmTc_4409	GSVIVP00009657001	1.1e-57	Vitis vinifera	AUX/IAA	N/A
SmTc_4414	OsIBCD019262	2.4e-57	Oryza sativa subsp. indica	SET	N/A
SmTc_4415	312791	7.9e-25	Arabidopsis lyrata	bHLH	Flower
SmTc_4421	329405	2.4e-82	Arabidopsis lyrata	PHD	N/A
SmTc_4424	4998984	2.9e-06	Sorghum bicolor	FHA	N/A
SmTc_4440	OsIBCD004243	5.7e-05	Oryza sativa subsp. indica	C2H2	N/A
SmTc_4450	evm.TU.supercontig_2461.1	1.4e-98	Carica papaya	Trihelix	N/A
SmTc_4452	754747	3.1e-12	Populus trichocarpa	bHLH	Leaf
SmTc_4466	550801	8.6e-07	Populus trichocarpa	SWI/SNF-SWI3	Leaf
SmTc_4469	OsIBCD014700	1e-73	Oryza sativa subsp. indica	NAC	N/A
SmTc_4477	228184	9.3e-118	Populus trichocarpa	NAC	N/A
SmTc_4478	412612	8.7e-13	Selaginella moellendorffii	SNF2	Leaf
SmTc_4480	661656	1.6e-41	Populus trichocarpa	Tify	N/A
SmTc_4483	233176	8.3e-70	Physcomitrella patens	C2H2	N/A
SmTc_4487	GSVIVP00006101001	1.9e-56	Vitis vinifera	MADS	N/A
SmTc_4491	GSVIVP00024294001	1.5e-173	Vitis vinifera	GRAS	N/A
SmTc_4492	754747	4.6e-15	Populus trichocarpa	bHLH	N/A
SmTc_4495	57067	8.9e-08	Micromonas sp. RCC299	FHA	N/A
SmTc_4501	OsIBCD020180	9.7e-31	Oryza sativa subsp. indica	PHD	N/A
SmTc_4505	142774	0.00024	Chlorella sp. NC64A	Orphans	Stem
SmTc_4506	GSVIVP00006101001	1.5e-51	Vitis vinifera	MADS	Flower
SmTc_4510	81916	6.9e-26	Coccomyxa sp. C-169	SNF2	N/A
SmTc_4512	GSVIVP00018224001	1.6e-182	Vitis vinifera	MYB	N/A
SmTc_4518	GSVIVP00036570001	1.9e-91	Vitis vinifera	ABI3VP1	N/A
SmTc_4525	GSVIVP00006101001	9.9e-12	Vitis vinifera	MADS	N/A
SmTc_4527	AT5G08430.1	9.8e-43	Arabidopsis thaliana	SWI/SNF-BAF60b	Flower
SmTc_4529	81367	4.9e-19	Coccomyxa sp. C-169	GNAT	N/A
SmTc_4537	GSVIVP00017926001	1.1e-41	Vitis vinifera	FHA	N/A
SmTc_4539	754724	9e-58	Populus trichocarpa	C2H2	N/A
SmTc_4546	264791	2.3e-196	Populus trichocarpa	SET	N/A
SmTc_4550	OsIBCD001007	1.4e-47	Oryza sativa subsp. indica	C3H	N/A
SmTc_4560	evm.TU.supercontig_96.41	9.5e-57	Carica papaya	ARF	Root
SmTc_4566	OsIBCD021211	5.6e-16	Oryza sativa subsp. indica	FAR1	N/A
SmTc_4567	72270	6.7e-25	Coccomyxa sp. C-169	MYB-related	N/A
SmTc_4571	GRMZM2G125078_P01	4.8e-25	Zea mays	HB	N/A
SmTc_4579	GRMZM2G125078_P01	4.5e-08	Zea mays	HB	N/A
SmTc_4585	evm.TU.supercontig_3.362	4.3e-156	Carica papaya	HB	N/A
SmTc_4586	GSVIVP00019796001	3.7e-150	Vitis vinifera	C3H	N/A
SmTc_4598	OsIBCD021211	9.7e-110	Oryza sativa subsp. indica	FAR1	N/A
SmTc_4603	OsIBCD021211	7.8e-49	Oryza sativa subsp. indica	FAR1	N/A
SmTc_4607	328503	7.5e-222	Arabidopsis lyrata	AUX/IAA	N/A
SmTc_4612	GSVIVP00019566001	7.7e-70	Vitis vinifera	MYB	N/A
SmTc_4617	OsIBCD010908	5.6e-33	Oryza sativa subsp. indica	FAR1	Root
SmTc_4618	GSVIVP00018643001	1.8e-66	Vitis vinifera	G2-like	N/A
SmTc_4621	LOC_Os07g46900.1	5.8e-25	Oryza sativa subsp. japonica	FAR1	N/A
SmTc_4644	826609	1.9e-13	Populus trichocarpa	PLATZ	N/A
SmTc_4646	GSVIVP00021430001	1.5e-87	Vitis vinifera	MYB	N/A
SmTc_4659	LOC_Os10g20990.1	1.3e-45	Oryza sativa subsp. japonica	MYB-related	N/A
SmTc_4660	OsIBCD014458	6.1e-127	Oryza sativa subsp. indica	NAC	N/A
SmTc_4669	GSVIVP00014506001	7.7e-77	Vitis vinifera	MADS	Flower
SmTc_4682	OsIBCD028981	2.2e-89	Oryza sativa subsp. indica	NAC	N/A
SmTc_4683	566736	1e-117	Populus trichocarpa	bHLH	N/A
SmTc_4689	OsIBCD021211	1.8e-81	Oryza sativa subsp. indica	FAR1	N/A
SmTc_4693	GRMZM2G062376_P03	1.1e-54	Zea mays	PHD	N/A
SmTc_4710	203733	2.7e-125	Populus trichocarpa	MYB-related	N/A
SmTc_4722	OsIBCD019262	8.5e-78	Oryza sativa subsp. indica	SET	N/A
SmTc_4725	OsIBCD001007	6.2e-210	Oryza sativa subsp. indica	C3H	N/A
SmTc_4726	GSVIVP00009730001	5.1e-36	Vitis vinifera	ABI3VP1	N/A
SmTc_4728	evm.TU.supercontig_26.22	4.3e-82	Carica papaya	C3H	N/A
SmTc_4729	evm.TU.supercontig_12.254	3.8e-30	Carica papaya	AP2-EREBP	N/A
SmTc_4735	OsIBCD030168	1e-94	Oryza sativa subsp. indica	NAC	N/A
SmTc_4737	138311	5.1e-118	Chlorella sp. NC64A	C2H2	N/A
SmTc_4744	OsIBCD010288	2.7e-27	Oryza sativa subsp. indica	MYB-related	Leaf
SmTc_4748	495266	2.6e-110	Arabidopsis lyrata	C3H	N/A
SmTc_4749	GSVIVP00016312001	5e-100	Vitis vinifera	NAC	N/A
SmTc_4750	99587	3.1e-26	Micromonas sp. RCC299	FHA	N/A
SmTc_4762	OsIBCD027435	6.6e-68	Oryza sativa subsp. indica	AP2-EREBP	N/A
SmTc_4771	61222	3.6e-26	Micromonas sp. RCC299	C3H	N/A
SmTc_4784	OsIBCD023803	1.2e-28	Oryza sativa subsp. indica	CCAAT	N/A
SmTc_4785	AT4G12020.2	5.8e-23	Arabidopsis thaliana	WRKY	N/A
SmTc_4787	GSVIVP00024548001	1.1e-50	Vitis vinifera	C2C2-GATA	N/A
SmTc_4793	evm.TU.supercontig_100.2	1.2e-116	Carica papaya	bZIP	N/A
SmTc_4800	GSVIVP00008625001	1.3e-231	Vitis vinifera	Jumonji	Root
SmTc_4803	81367	6.4e-123	Coccomyxa sp. C-169	GNAT	N/A
SmTc_4804	GSVIVP00021681001	6.7e-73	Vitis vinifera	C3H	N/A
SmTc_4805	258695	2.6e-170	Populus trichocarpa	C3H	N/A
SmTc_4807	413208	1.8e-92	Selaginella moellendorffii	MYB-related	N/A
SmTc_4809	OsIBCD020180	2.4e-20	Oryza sativa subsp. indica	PHD	N/A
SmTc_4833	evm.TU.supercontig_538.1	2.8e-43	Carica papaya	bZIP	N/A
SmTc_4847	LOC_Os11g07890.1	3e-130	Oryza sativa subsp. japonica	MYB	N/A
SmTc_4854	evm.TU.supercontig_6.256	4.2e-34	Carica papaya	CSD	N/A
SmTc_4857	443461	1.8e-194	Selaginella moellendorffii	AP2-EREBP	N/A
SmTc_4858	OsIBCD030674	1.6e-14	Oryza sativa subsp. indica	TRAF	Root
SmTc_4866	830092	5.4e-92	Populus trichocarpa	bHLH	N/A
SmTc_4868	GSVIVP00034660001	7.2e-19	Vitis vinifera	bHLH	N/A
SmTc_4870	OsIBCD028528	5.7e-48	Oryza sativa subsp. indica	SET	N/A
SmTc_4871	GSVIVP00032574001	2.2e-85	Vitis vinifera	DBP	N/A
SmTc_4876	61106	2.1e-06	Micromonas sp. RCC299	C2H2	N/A
SmTc_4896	573120	4.7e-145	Populus trichocarpa	SET	N/A
SmTc_4901	GSVIVP00003071001	3.7e-32	Vitis vinifera	SBP	N/A
SmTc_4902	149876	0.00052	Chlamydomonas reinhardtii	C3H	N/A
SmTc_4903	evm.TU.supercontig_29.137	3.3e-126	Carica papaya	GRAS	N/A
SmTc_4918	57375	2.5e-06	Coccomyxa sp. C-169	SET	N/A
SmTc_4919	GSVIVP00029730001	2.6e-267	Vitis vinifera	FAR1	N/A
SmTc_4922	LOC_Os10g14040.1	2.9e-10	Oryza sativa subsp. japonica	FAR1	N/A
SmTc_4939	339887	2.6e-136	Arabidopsis lyrata	PHD	N/A
SmTc_4947	Gs01820.1	1.4e-13	Galdieria sulphuraria	C2H2	N/A
SmTc_4951	OsIBCD019557	1.5e-20	Oryza sativa subsp. indica	C3H	N/A
SmTc_4953	GSVIVP00019092001	2e-47	Vitis vinifera	AP2-EREBP	Leaf
SmTc_4956	evm.TU.supercontig_6.171	1.8e-33	Carica papaya	bZIP	N/A
SmTc_4967	GSVIVP00006101001	7e-64	Vitis vinifera	MADS	Leaf
SmTc_4968	OsIBCD000751	0.00013	Oryza sativa subsp. indica	SET	N/A
SmTc_4971	556324	3.2e-124	Populus trichocarpa	C2C2-Dof	N/A
SmTc_4972	554792	3.1e-06	Populus trichocarpa	Orphans	N/A
SmTc_4977	OsIBCD019907	5.8e-60	Oryza sativa subsp. indica	RWP-RK	N/A
SmTc_4983	GRMZM2G137387_P01	1.8e-10	Zea mays	MADS	N/A
SmTc_4990	GSVIVP00009253001	6.8e-63	Vitis vinifera	HB	N/A
SmTc_4993	GSVIVP00023519001	5.7e-117	Vitis vinifera	C3H	N/A
SmTc_4998	OsIBCD020180	6.9e-22	Oryza sativa subsp. indica	PHD	N/A
SmTc_5015	AT4G12020.2	6.7e-23	Arabidopsis thaliana	WRKY	N/A
SmTc_5017	OsIBCD001007	5.3e-170	Oryza sativa subsp. indica	C3H	N/A
SmTc_5022	GSVIVP00015824001	5.5e-77	Vitis vinifera	ARR-B	N/A
SmTc_5025	OsIBCD027236	1.6e-40	Oryza sativa subsp. indica	AP2-EREBP	N/A
SmTc_5029	GRMZM2G103314_P02	0.0003	Zea mays	TRAF	N/A
SmTc_5030	759960	1.8e-22	Populus trichocarpa	C3H	N/A
SmTc_5033	480534	3.2e-25	Arabidopsis lyrata	C2H2	N/A
SmTc_5035	OsIBCD026632	5.5e-24	Oryza sativa subsp. indica	NAC	N/A
SmTc_5058	LOC_Os07g11010.1	5.2e-08	Oryza sativa subsp. japonica	FHA	N/A
SmTc_5060	OsIBCD019557	4.3e-34	Oryza sativa subsp. indica	C3H	Flower
SmTc_5064	GSVIVP00024984001	2.6e-92	Vitis vinifera	bZIP	N/A
SmTc_5069	754747	2.5e-12	Populus trichocarpa	bHLH	Leaf
SmTc_5070	GSVIVP00006101001	1.6e-51	Vitis vinifera	MADS	Root
SmTc_5072	GRMZM2G180050_P01	6.4e-15	Zea mays	AUX/IAA	N/A
SmTc_5079	OsIBCD019557	4.3e-40	Oryza sativa subsp. indica	C3H	N/A
SmTc_5093	61106	5.7e-08	Micromonas sp. RCC299	C2H2	N/A
SmTc_5096	OsIBCD010288	3.4e-36	Oryza sativa subsp. indica	MYB-related	Flower
SmTc_5098	GSVIVP00024601001	7.5e-58	Vitis vinifera	CCAAT	N/A
SmTc_5103	312791	1.3e-66	Arabidopsis lyrata	bHLH	N/A
SmTc_5105	312791	8.2e-57	Arabidopsis lyrata	bHLH	Flower
SmTc_5111	828321	2.4e-245	Populus trichocarpa	ARF	N/A
SmTc_5113	OsIBCD027236	1.9e-43	Oryza sativa subsp. indica	AP2-EREBP	N/A
SmTc_5121	OsIBCD028891	7.3e-66	Oryza sativa subsp. indica	bHLH	N/A
SmTc_5123	GSVIVP00021021001	3e-114	Vitis vinifera	WRKY	N/A
SmTc_5130	OsIBCD019907	1.7e-61	Oryza sativa subsp. indica	RWP-RK	N/A
SmTc_5143	568988	1.9e-28	Populus trichocarpa	Orphans	N/A
SmTc_5149	OsIBCD021211	1.4e-09	Oryza sativa subsp. indica	FAR1	Root
SmTc_5150	GSVIVP00022256001	2.7e-70	Vitis vinifera	HB	N/A
SmTc_5158	GSVIVP00006101001	3.1e-58	Vitis vinifera	MADS	N/A
SmTc_5168	OsIBCD020180	1.7e-37	Oryza sativa subsp. indica	PHD	N/A
SmTc_5174	OsIBCD029450	2.9e-115	Oryza sativa subsp. indica	BES1	N/A
SmTc_5176	4772283	4.6e-32	Sorghum bicolor	DBP	N/A
SmTc_5179	GRMZM2G027807_P01	1.9e-12	Zea mays	Tify	Leaf
SmTc_5183	evm.TU.supercontig_85.76	4.5e-35	Carica papaya	MYB-related	N/A
SmTc_5185	OsIBCD019631	1e-73	Oryza sativa subsp. indica	Orphans	N/A
SmTc_5187	GSVIVP00026236001	0	Vitis vinifera	HB	N/A
SmTc_5194	GSVIVP00017926001	3.2e-302	Vitis vinifera	FHA	N/A
SmTc_5202	OsIBCD020180	2.3e-29	Oryza sativa subsp. indica	PHD	N/A
SmTc_5205	GSVIVP00006101001	5.3e-37	Vitis vinifera	MADS	N/A
SmTc_5207	149876	0.00019	Chlamydomonas reinhardtii	C3H	N/A
SmTc_5209	AT5G66320.1	2.8e-05	Arabidopsis thaliana	C2C2-GATA	N/A
SmTc_5210	GSVIVP00035949001	2.4e-07	Vitis vinifera	C2C2-GATA	N/A
SmTc_5217	evm.TU.supercontig_192.6	6.4e-43	Carica papaya	LOB	Root
SmTc_5218	217493	3.6e-215	Populus trichocarpa	CAMTA	N/A
SmTc_5221	GRMZM2G174686_P01	7.5e-39	Zea mays	MADS	N/A
SmTc_5224	17550	7.2e-08	Chlamydomonas reinhardtii	C2H2	N/A
SmTc_5232	GRMZM2G023701_P01	8e-09	Zea mays	Tify	N/A
SmTc_5233	341138	8.2e-45	Arabidopsis lyrata	Trihelix	Leaf
SmTc_5235	GSVIVP00015636001	9.1e-19	Vitis vinifera	Orphans	N/A
SmTc_5239	405087	0.00014	Selaginella moellendorffii	C2C2-Dof	N/A
SmTc_5249	GSVIVP00036120001	8.5e-77	Vitis vinifera	bZIP	N/A
SmTc_5252	264791	2e-63	Populus trichocarpa	SET	N/A
SmTc_5253	OsIBCD020180	4.4e-49	Oryza sativa subsp. indica	PHD	N/A
SmTc_5267	588876	2e-38	Populus trichocarpa	WRKY	Leaf
SmTc_5268	588876	1.8e-15	Populus trichocarpa	WRKY	N/A
SmTc_5269	588876	1.4e-111	Populus trichocarpa	WRKY	N/A
SmTc_5279	evm.TU.supercontig_2.158	5.9e-76	Carica papaya	HSF	N/A
SmTc_5284	GSVIVP00014502001	4.7e-70	Vitis vinifera	Orphans	N/A
SmTc_5295	OsIBCD007123	1.6e-24	Oryza sativa subsp. indica	mTERF	N/A
SmTc_5297	99587	1.5e-20	Micromonas sp. RCC299	FHA	Leaf
SmTc_5298	588876	9.6e-17	Populus trichocarpa	WRKY	N/A
SmTc_5302	61106	2.4e-10	Micromonas sp. RCC299	C2H2	N/A
SmTc_5312	251224	8.9e-34	Populus trichocarpa	C2C2-Dof	N/A
SmTc_5319	OsIBCD021211	1.1e-83	Oryza sativa subsp. indica	FAR1	Flower
SmTc_5327	AT1G64100.2	1.6e-26	Arabidopsis thaliana	NAC	N/A
SmTc_5337	408	3.6e-13	Selaginella moellendorffii	SNF2	N/A
SmTc_5339	evm.TU.supercontig_8.154	4.9e-10	Carica papaya	LUG	N/A
SmTc_5343	AT3G28920.1	4.7e-31	Arabidopsis thaliana	zf-HD	N/A
SmTc_5351	443461	6.2e-83	Selaginella moellendorffii	AP2-EREBP	N/A
SmTc_5355	GSVIVP00019637001	1.1e-124	Vitis vinifera	TRAF	N/A
SmTc_5369	GRMZM2G003755_P01	7.7e-49	Zea mays	Orphans	Leaf
SmTc_5370	405087	6.1e-37	Selaginella moellendorffii	C2C2-Dof	N/A
SmTc_5377	OsIBCD014700	3.8e-16	Oryza sativa subsp. indica	NAC	N/A
SmTc_5388	evm.TU.supercontig_8.2	2.3e-33	Carica papaya	G2-like	N/A
SmTc_5393	311885	4.5e-59	Arabidopsis lyrata	bZIP	N/A
SmTc_5395	OsIBCD019262	4e-09	Oryza sativa subsp. indica	SET	N/A
SmTc_5396	GSVIVP00002219001	1.6e-18	Vitis vinifera	MYB	N/A
SmTc_5401	evm.TU.supercontig_129.23	1.6e-117	Carica papaya	AUX/IAA	N/A
SmTc_5404	OsIBCD014700	1.4e-15	Oryza sativa subsp. indica	NAC	N/A
SmTc_5405	OsIBCD001007	2.4e-39	Oryza sativa subsp. indica	C3H	N/A
SmTc_5406	741667	2.2e-88	Populus trichocarpa	C3H	N/A
SmTc_5415	OsIBCD001007	1e-36	Oryza sativa subsp. indica	C3H	N/A
SmTc_5417	evm.TU.supercontig_64.54	3.4e-78	Carica papaya	BES1	Leaf
SmTc_5424	OsIBCD014700	1.9e-31	Oryza sativa subsp. indica	NAC	N/A
SmTc_5430	OsIBCD028447	1.8e-30	Oryza sativa subsp. indica	PHD	N/A
SmTc_5431	GSVIVP00002959001	3.8e-270	Vitis vinifera	SBP	N/A
SmTc_5438	GRMZM2G027807_P01	1.6e-47	Zea mays	Tify	N/A
SmTc_5441	GSVIVP00026090001	0	Vitis vinifera	SET	N/A
SmTc_5445	OsIBCD021211	1.2e-78	Oryza sativa subsp. indica	FAR1	N/A
SmTc_5455	195587	1.2e-224	Populus trichocarpa	SNF2	N/A
SmTc_5462	OsIBCD019888	1.2e-07	Oryza sativa subsp. indica	mTERF	N/A
SmTc_5467	OsIBCD030674	1.4e-50	Oryza sativa subsp. indica	TRAF	N/A
SmTc_5469	491464	1.1e-08	Arabidopsis lyrata	LUG	N/A
SmTc_5476	LOC_Os07g49210.1	4.3e-21	Oryza sativa subsp. japonica	SNF2	N/A
SmTc_5489	AT5G35210.1	2.1e-51	Arabidopsis thaliana	DDT	N/A
SmTc_5492	761334	7.9e-14	Populus trichocarpa	MYB	Flower
SmTc_5494	339887	7.4e-115	Arabidopsis lyrata	PHD	N/A
SmTc_5495	339887	6.5e-128	Arabidopsis lyrata	PHD	N/A
SmTc_5496	OsIBCD029578	1.1e-101	Oryza sativa subsp. indica	C3H	N/A
SmTc_5504	101327	5.3e-10	Micromonas sp. RCC299	C3H	N/A
SmTc_5507	GSVIVP00007624001	2.9e-54	Vitis vinifera	Trihelix	N/A
SmTc_5513	GSVIVP00017931001	5.9e-151	Vitis vinifera	SWI/SNF-BAF60b	N/A
SmTc_5515	GSVIVP00012491001	8.2e-08	Vitis vinifera	TRAF	Stem
SmTc_5517	312791	4.2e-51	Arabidopsis lyrata	bHLH	N/A
SmTc_5519	GSVIVP00006101001	8.7e-54	Vitis vinifera	MADS	N/A
SmTc_5520	AT4G37670.2	8.2e-196	Arabidopsis thaliana	GNAT	N/A
SmTc_5523	GSVIVP00024982001	9.3e-135	Vitis vinifera	GRAS	N/A
SmTc_5530	LOC_Os07g49210.1	1.9e-111	Oryza sativa subsp. japonica	SNF2	N/A
SmTc_5551	evm.TU.supercontig_106.61	7.2e-48	Carica papaya	LOB	N/A
SmTc_5561	OsIBCD030674	1.8e-114	Oryza sativa subsp. indica	TRAF	N/A
SmTc_5563	GSVIVP00022235001	4.7e-266	Vitis vinifera	DDT	N/A
SmTc_5570	GSVIVP00006101001	1.1e-52	Vitis vinifera	MADS	N/A
SmTc_5571	271823	2.7e-47	Populus trichocarpa	HB	Leaf
SmTc_5576	OsIBCD021211	2.7e-71	Oryza sativa subsp. indica	FAR1	N/A
SmTc_5599	832516	6.9e-109	Populus trichocarpa	Pseudo ARR-B	N/A
SmTc_5620	GSVIVP00037899001	4.9e-193	Vitis vinifera	GRAS	Root
SmTc_5628	413626	7.8e-14	Populus trichocarpa	TAZ	N/A
SmTc_5635	AT1G64100.2	1.1e-30	Arabidopsis thaliana	NAC	N/A
SmTc_5636	312791	1.4e-28	Arabidopsis lyrata	bHLH	Flower
SmTc_5637	OsIBCD021211	1.9e-33	Oryza sativa subsp. indica	FAR1	N/A
SmTc_5638	evm.TU.supercontig_4.210	6.8e-169	Carica papaya	C3H	N/A
SmTc_5639	OsIBCD005009	2.1e-102	Oryza sativa subsp. indica	SBP	N/A
SmTc_5642	GSVIVP00024480001	1.7e-50	Vitis vinifera	LOB	Leaf
SmTc_5648	566407	3.6e-59	Populus trichocarpa	C2H2	Leaf
SmTc_5651	154896	6.6e-05	Selaginella moellendorffii	C3H	N/A
SmTc_5654	710537	9.7e-123	Populus trichocarpa	HB	Leaf
SmTc_5658	AT4G12020.2	9.7e-22	Arabidopsis thaliana	WRKY	N/A
SmTc_5660	GSVIVP00031870001	1.7e-225	Vitis vinifera	Jumonji	N/A
SmTc_5666	GSVIVP00025763001	2.1e-99	Vitis vinifera	TRAF	N/A
SmTc_5674	OsIBCD035653	1.8e-86	Oryza sativa subsp. indica	MYB-related	Flower
SmTc_5682	LOC_Os10g20990.1	1.2e-45	Oryza sativa subsp. japonica	MYB-related	N/A
SmTc_5683	AT4G38070.1	2.4e-14	Arabidopsis thaliana	bHLH	N/A
SmTc_5694	GSVIVP00018224001	4e-55	Vitis vinifera	MYB	N/A
SmTc_5703	evm.TU.supercontig_3.362	1.5e-86	Carica papaya	HB	N/A
SmTc_5704	GSVIVP00015749001	8.9e-50	Vitis vinifera	bHLH	Flower
SmTc_5705	GRMZM2G125384_P01	1.1e-13	Zea mays	bZIP	N/A
SmTc_5706	312791	6.2e-41	Arabidopsis lyrata	bHLH	N/A
SmTc_5712	58999	4.6e-21	Chlorella sp. NC64A	MYB-related	N/A
SmTc_5714	819306	1.8e-32	Populus trichocarpa	bHLH	Leaf
SmTc_5733	351649	2.4e-14	Arabidopsis lyrata	AUX/IAA	N/A
SmTc_5736	GSVIVP00014993001	7.3e-60	Vitis vinifera	GRF	Flower
SmTc_5747	OsIBCD031787	1.3e-113	Oryza sativa subsp. indica	bZIP	N/A
SmTc_5757	GSVIVP00034603001	7.7e-92	Vitis vinifera	GRAS	N/A
SmTc_5767	907730	8.4e-23	Arabidopsis lyrata	mTERF	N/A
SmTc_5781	GSVIVP00006101001	7.7e-57	Vitis vinifera	MADS	N/A
SmTc_5782	LOC_Os05g25600.1	4.3e-36	Oryza sativa subsp. japonica	HB	N/A
SmTc_5783	OsIBCD014700	3.9e-37	Oryza sativa subsp. indica	NAC	N/A
SmTc_5785	GSVIVP00006101001	4.2e-54	Vitis vinifera	MADS	N/A
SmTc_5789	OsIBCD008716	0.00087	Oryza sativa subsp. indica	FHA	N/A
SmTc_5790	evm.TU.supercontig_9.229	3.7e-106	Carica papaya	SET	Root
SmTc_5793	OsIBCD035530	2.4e-108	Oryza sativa subsp. indica	ABI3VP1	N/A
SmTc_5797	153027	1.6e-06	Physcomitrella patens	PHD	N/A
SmTc_5816	AT4G12020.2	2.8e-19	Arabidopsis thaliana	WRKY	Leaf
SmTc_5818	358097	0.00088	Arabidopsis lyrata	C3H	N/A
SmTc_5819	OsIBCD012106	1.2e-26	Oryza sativa subsp. indica	MYB-related	N/A
SmTc_5820	GSVIVP00015636001	3.9e-29	Vitis vinifera	Orphans	N/A
SmTc_5837	GSVIVP00006101001	3.3e-50	Vitis vinifera	MADS	N/A
SmTc_5838	evm.TU.supercontig_84.12	4.4e-198	Carica papaya	GRAS	N/A
SmTc_5840	358770	1.9e-63	Arabidopsis lyrata	AUX/IAA	N/A
SmTc_5841	Gs01820.1	9.9e-16	Galdieria sulphuraria	C2H2	N/A
SmTc_5861	OsIBSD048695	1.1e-57	Oryza sativa subsp. indica	Orphans	N/A
SmTc_5867	339887	5.6e-116	Arabidopsis lyrata	PHD	N/A
SmTc_5875	GSVIVP00006721001	6.5e-154	Vitis vinifera	ARF	N/A
SmTc_5879	OsIBCD035530	1.6e-102	Oryza sativa subsp. indica	ABI3VP1	N/A
SmTc_5887	OsIBCD035553	3.3e-19	Oryza sativa subsp. indica	Orphans	N/A
SmTc_5894	311885	2.2e-23	Arabidopsis lyrata	bZIP	N/A
SmTc_5897	GSVIVP00032141001	1.4e-101	Vitis vinifera	C3H	Leaf
SmTc_5902	569039	1.9e-72	Populus trichocarpa	bHLH	Flower
SmTc_5904	OsIBCD014700	3e-43	Oryza sativa subsp. indica	NAC	Root
SmTc_5906	CMO059C	9.3e-08	Cyanidioschyzon merolae	C2H2	N/A
SmTc_5911	593884	2e-69	Populus trichocarpa	FHA	N/A
SmTc_5917	OsIBCD027236	5.5e-46	Oryza sativa subsp. indica	AP2-EREBP	N/A
SmTc_5925	133184	6.5e-16	Chlorella sp. NC64A	FHA	N/A
SmTc_5928	OsIBCD028679	9.1e-13	Oryza sativa subsp. indica	MYB	N/A
SmTc_5933	493888	8.1e-11	Arabidopsis lyrata	C3H	N/A
SmTc_5936	OsIBCD001039	1.1e-44	Oryza sativa subsp. indica	C3H	N/A
SmTc_5940	GSVIVP00006101001	2.1e-51	Vitis vinifera	MADS	Leaf
SmTc_5941	GSVIVP00015398001	1.5e-161	Vitis vinifera	TRAF	N/A
SmTc_5943	99587	4e-06	Micromonas sp. RCC299	FHA	Leaf
SmTc_5953	339887	1e-22	Arabidopsis lyrata	PHD	Leaf
SmTc_5956	GSVIVP00006101001	5e-53	Vitis vinifera	MADS	Root
SmTc_5957	GSVIVP00006101001	1.8e-43	Vitis vinifera	MADS	N/A
SmTc_5964	235449	9.1e-98	Populus trichocarpa	Orphans	N/A
SmTc_5969	OsIBCD001007	7.2e-39	Oryza sativa subsp. indica	C3H	N/A
SmTc_5977	112295	0.0004	Physcomitrella patens	SNF2	N/A
SmTc_5998	784383	1.1e-115	Populus trichocarpa	NAC	Leaf
SmTc_6003	GSVIVP00014005001	2.6e-101	Vitis vinifera	GNAT	N/A
SmTc_6013	GRMZM2G027807_P01	7.1e-32	Zea mays	Tify	N/A
SmTc_6014	AT4G12020.2	3.1e-37	Arabidopsis thaliana	WRKY	Flower
SmTc_6016	GSVIVP00006101001	2.2e-48	Vitis vinifera	MADS	N/A
SmTc_6019	750930	7.8e-44	Populus trichocarpa	TCP	N/A
SmTc_6031	GSVIVP00017926001	2.5e-53	Vitis vinifera	FHA	Leaf
SmTc_6034	GSVIVP00012781001	1.2e-71	Vitis vinifera	MYB	N/A
SmTc_6043	276604	4.1e-64	Populus trichocarpa	Trihelix	N/A
SmTc_6047	OsIBSD048167	8.4e-34	Oryza sativa subsp. indica	FAR1	N/A
SmTc_6048	GSVIVP00025352001	3.1e-10	Vitis vinifera	G2-like	N/A
SmTc_6050	LOC_Os11g05340.1	2e-119	Oryza sativa subsp. japonica	FAR1	N/A
SmTc_6051	OsIBCD019262	2.8e-78	Oryza sativa subsp. indica	SET	Flower
SmTc_6060	OsIBCD028891	1.4e-60	Oryza sativa subsp. indica	bHLH	N/A
SmTc_6061	341076	2.7e-67	Arabidopsis lyrata	MYB	N/A
SmTc_6064	evm.TU.supercontig_5.19	6.2e-20	Carica papaya	GNAT	N/A
SmTc_6073	581257	0	Populus trichocarpa	PHD	N/A
SmTc_6080	GSVIVP00035919001	9.4e-149	Vitis vinifera	HB	N/A
SmTc_6091	GSVIVP00006101001	1.3e-50	Vitis vinifera	MADS	N/A
SmTc_6095	GSVIVP00006101001	1.9e-32	Vitis vinifera	MADS	Flower
SmTc_6102	GSVIVP00006101001	2.8e-43	Vitis vinifera	MADS	Leaf
SmTc_6111	GSVIVP00023351001	9.1e-214	Vitis vinifera	SET	N/A
SmTc_6112	OsIBCD035653	1e-87	Oryza sativa subsp. indica	MYB-related	N/A
SmTc_6116	OsIBCD014700	1.8e-15	Oryza sativa subsp. indica	NAC	N/A
SmTc_6120	GSVIVP00006884001	2.7e-252	Vitis vinifera	Jumonji	N/A
SmTc_6123	101327	3e-10	Micromonas sp. RCC299	C3H	N/A
SmTc_6124	OsIBCD021211	3.7e-14	Oryza sativa subsp. indica	FAR1	N/A
SmTc_6128	4897755	5.9e-24	Sorghum bicolor	DBP	N/A
SmTc_6130	evm.TU.supercontig_20.18	3.8e-56	Carica papaya	C2C2-GATA	N/A
SmTc_6133	820773	2.8e-172	Populus trichocarpa	CPP	N/A
SmTc_6146	558337	3.7e-202	Populus trichocarpa	PHD	N/A
SmTc_6149	evm.TU.supercontig_130.3	1.2e-11	Carica papaya	mTERF	N/A
SmTc_6151	OsIBCD020180	4.6e-48	Oryza sativa subsp. indica	PHD	N/A
SmTc_6155	GSVIVP00006101001	0.00028	Vitis vinifera	MADS	N/A
SmTc_6162	36515	4.3e-10	Ostreococcus tauri	PHD	N/A
SmTc_6164	GSVIVP00002950001	4e-30	Vitis vinifera	bZIP	N/A
SmTc_6177	828245	6.4e-185	Populus trichocarpa	PHD	N/A
SmTc_6181	GSVIVP00012491001	1.4e-12	Vitis vinifera	TRAF	N/A
SmTc_6186	evm.TU.supercontig_27.191	1.2e-63	Carica papaya	G2-like	N/A
SmTc_6188	GSVIVP00023713001	5.6e-294	Vitis vinifera	TRAF	N/A
SmTc_6192	GSVIVP00006101001	7.6e-43	Vitis vinifera	MADS	N/A
SmTc_6193	733631	9.9e-56	Populus trichocarpa	CCAAT	N/A
SmTc_6202	GSVIVP00017021001	2.5e-170	Vitis vinifera	ARF	N/A
SmTc_6203	LOC_Os04g22990.1	1.5e-115	Oryza sativa subsp. japonica	FAR1	N/A
SmTc_6209	OsIBCD019262	6.7e-43	Oryza sativa subsp. indica	SET	N/A
SmTc_6213	565336	3.5e-72	Populus trichocarpa	CCAAT	N/A
SmTc_6218	GSVIVP00006101001	9.5e-47	Vitis vinifera	MADS	Flower
SmTc_6220	evm.TU.supercontig_150.29	3.3e-33	Carica papaya	C2C2-GATA	N/A
SmTc_6221	GSVIVP00009657001	3.7e-54	Vitis vinifera	AUX/IAA	N/A
SmTc_6222	GSVIVP00006101001	1.1e-56	Vitis vinifera	MADS	N/A
SmTc_6223	GSVIVP00024294001	4.8e-143	Vitis vinifera	GRAS	N/A
SmTc_6226	47634	1.7e-42	Micromonas pusilla CCMP1545	C2H2	N/A
SmTc_6238	GSVIVP00003645001	4.8e-172	Vitis vinifera	PHD	N/A
SmTc_6249	551262	1.5e-123	Populus trichocarpa	NAC	N/A
SmTc_6252	86881	4.1e-59	Micromonas sp. RCC299	C3H	N/A
SmTc_6257	171641	3.6e-83	Populus trichocarpa	TRAF	N/A
SmTc_6259	OsIBCD035553	1.4e-130	Oryza sativa subsp. indica	Orphans	N/A
SmTc_6268	GSVIVP00006101001	2.8e-55	Vitis vinifera	MADS	Leaf
SmTc_6270	GSVIVP00037702001	9.4e-128	Vitis vinifera	GRAS	N/A
SmTc_6273	GSVIVP00035978001	4.1e-256	Vitis vinifera	C3H	N/A
SmTc_6276	62804	5.1e-127	Micromonas sp. RCC299	MYB-related	N/A
SmTc_6277	GSVIVP00026687001	7.2e-94	Vitis vinifera	G2-like	N/A
SmTc_6278	evm.TU.supercontig_130.3	6.3e-14	Carica papaya	mTERF	N/A
SmTc_6280	205458	1.3e-10	Populus trichocarpa	TRAF	N/A
SmTc_6284	100424	3.5e-99	Micromonas sp. RCC299	C3H	N/A
SmTc_6286	GSVIVP00006203001	4.1e-258	Vitis vinifera	PHD	N/A
SmTc_6287	AT4G12020.2	1.5e-29	Arabidopsis thaliana	WRKY	N/A
SmTc_6288	GSVIVP00028932001	2.5e-06	Vitis vinifera	MYB-related	N/A
SmTc_6291	203702	7.6e-208	Populus trichocarpa	GRAS	N/A
SmTc_6295	752023	3.5e-171	Populus trichocarpa	C3H	Flower
SmTc_6297	203702	6.7e-153	Populus trichocarpa	GRAS	N/A
SmTc_6299	655329	1.6e-159	Populus trichocarpa	TUB	N/A
SmTc_6301	GRMZM2G057768_P02	1.4e-19	Zea mays	DBP	N/A
SmTc_6306	OsIBCD001007	3.2e-39	Oryza sativa subsp. indica	C3H	N/A
SmTc_6311	GRMZM2G057260_P01	3.8e-51	Zea mays	bHLH	N/A
SmTc_6312	GSVIVP00016706001	1.1e-114	Vitis vinifera	AUX/IAA	Leaf
SmTc_6320	GSVIVP00020373001	8.9e-234	Vitis vinifera	SET	N/A
SmTc_6324	evm.TU.supercontig_47.47	1.3e-98	Carica papaya	C3H	N/A
SmTc_6332	OsIBCD001007	8e-180	Oryza sativa subsp. indica	C3H	N/A
SmTc_6334	OsIBCD030168	5.3e-22	Oryza sativa subsp. indica	NAC	N/A
SmTc_6335	OsIBCD030168	3.6e-15	Oryza sativa subsp. indica	NAC	N/A
SmTc_6341	101327	0.00012	Micromonas sp. RCC299	C3H	N/A
SmTc_6342	AT2G10950.1	1.3e-29	Arabidopsis thaliana	BSD	N/A
SmTc_6353	GSVIVP00006101001	6.6e-52	Vitis vinifera	MADS	N/A
SmTc_6357	LOC_Os09g23650.1	2.8e-93	Oryza sativa subsp. japonica	Tify	N/A
SmTc_6365	GSVIVP00031117001	2.3e-56	Vitis vinifera	GeBP	N/A
SmTc_6383	GSVIVP00003062001	6.6e-25	Vitis vinifera	AP2-EREBP	Flower
SmTc_6384	570689	1.6e-147	Populus trichocarpa	SNF2	N/A
SmTc_6385	GSVIVP00000427001	4.6e-123	Vitis vinifera	bHLH	Leaf
SmTc_6386	GSVIVP00006101001	1e-58	Vitis vinifera	MADS	Leaf
SmTc_6389	905943	7e-06	Arabidopsis lyrata	C3H	N/A
SmTc_6400	GSVIVP00024611001	1.3e-68	Vitis vinifera	MYB	Leaf
SmTc_6404	GSVIVP00001485001	1.5e-81	Vitis vinifera	MYB-related	N/A
SmTc_6409	312791	1.1e-23	Arabidopsis lyrata	bHLH	N/A
SmTc_6416	OsIBCD001007	5.4e-39	Oryza sativa subsp. indica	C3H	N/A
SmTc_6420	GSVIVP00037942001	1.7e-63	Vitis vinifera	bHLH	N/A
SmTc_6423	GRMZM2G027807_P01	2.7e-34	Zea mays	Tify	N/A
SmTc_6424	evm.TU.supercontig_103.64	1.9e-85	Carica papaya	FAR1	N/A
SmTc_6426	GSVIVP00024168001	2.6e-21	Vitis vinifera	C3H	N/A
SmTc_6440	evm.TU.supercontig_19.123	5.6e-31	Carica papaya	AP2-EREBP	N/A
SmTc_6448	GSVIVP00025478001	2e-82	Vitis vinifera	C3H	Flower
SmTc_6449	GSVIVP00016150001	6.8e-87	Vitis vinifera	LIM	N/A
SmTc_6454	420074	2.3e-80	Populus trichocarpa	NAC	N/A
SmTc_6462	evm.TU.supercontig_1652.1	7.1e-59	Carica papaya	BSD	N/A
SmTc_6466	OsIBCD028679	4.2e-61	Oryza sativa subsp. indica	MYB	N/A
SmTc_6470	99587	8.2e-08	Micromonas sp. RCC299	FHA	Leaf
SmTc_6472	GSVIVP00038887001	3.4e-118	Vitis vinifera	Alfin-like	N/A
SmTc_6474	GRMZM2G077078_P01	3.2e-57	Zea mays	C3H	N/A
SmTc_6477	evm.TU.supercontig_26.22	1.8e-132	Carica papaya	C3H	N/A
SmTc_6479	OsIBCD030674	6.2e-112	Oryza sativa subsp. indica	TRAF	N/A
SmTc_6483	GSVIVP00017606001	7.5e-62	Vitis vinifera	CCAAT	N/A
SmTc_6488	LOC_Os02g34830.1	0.00038	Oryza sativa subsp. japonica	Coactivator p15	N/A
SmTc_6500	OsIBCD021211	3.1e-05	Oryza sativa subsp. indica	FAR1	N/A
SmTc_6503	OsIBCD019262	1.5e-78	Oryza sativa subsp. indica	SET	N/A
SmTc_6504	OsIBCD000020	1.2e-44	Oryza sativa subsp. indica	SNF2	N/A
SmTc_6505	312791	6.4e-58	Arabidopsis lyrata	bHLH	Leaf
SmTc_6507	OsIBCD001007	9.3e-24	Oryza sativa subsp. indica	C3H	N/A
SmTc_6508	OsIBCD035530	7.9e-41	Oryza sativa subsp. indica	ABI3VP1	N/A
SmTc_6509	evm.TU.supercontig_160.32	1.1e-108	Carica papaya	AP2-EREBP	Leaf
SmTc_6513	553466	0	Populus trichocarpa	SNF2	N/A
SmTc_6522	138032	2.8e-06	Chlorella sp. NC64A	SNF2	N/A
SmTc_6525	OsIBCD030168	8.8e-275	Oryza sativa subsp. indica	NAC	N/A
SmTc_6533	OsIBCD024009	2.8e-05	Oryza sativa subsp. indica	C2H2	N/A
SmTc_6544	206194	3.7e-39	Populus trichocarpa	FHA	Leaf
SmTc_6545	GRMZM2G027807_P01	4e-73	Zea mays	Tify	N/A
SmTc_6550	569039	1.1e-24	Populus trichocarpa	bHLH	Leaf
SmTc_6553	LOC_Os11g45530.1	9.4e-152	Oryza sativa subsp. japonica	FAR1	N/A
SmTc_6563	556324	5e-111	Populus trichocarpa	C2C2-Dof	N/A
SmTc_6575	358770	5.3e-08	Arabidopsis lyrata	AUX/IAA	N/A
SmTc_6576	OsIBCD019262	5.3e-71	Oryza sativa subsp. indica	SET	N/A
SmTc_6578	OsIBCD033988	9.7e-24	Oryza sativa subsp. indica	NAC	N/A
SmTc_6583	443461	0	Selaginella moellendorffii	AP2-EREBP	N/A
SmTc_6584	GSVIVP00017606001	7.8e-53	Vitis vinifera	CCAAT	N/A
SmTc_6585	LOC_Os06g08140.1	1.5e-32	Oryza sativa subsp. japonica	DBP	N/A
SmTc_6589	OsIBCD012438	1.1e-32	Oryza sativa subsp. indica	C2H2	N/A
SmTc_6597	59822	6.2e-78	Micromonas sp. RCC299	Orphans	N/A
SmTc_6598	723238	7.4e-29	Populus trichocarpa	GRAS	Leaf
SmTc_6603	AT3G01460.1	0	Arabidopsis thaliana	PHD	N/A
SmTc_6615	OsIBCD021211	2.8e-20	Oryza sativa subsp. indica	FAR1	N/A
SmTc_6617	GSVIVP00012491001	6.2e-26	Vitis vinifera	TRAF	N/A
SmTc_6619	GSVIVP00000667001	8.2e-79	Vitis vinifera	Orphans	N/A
SmTc_6620	GSVIVP00036842001	8.2e-59	Vitis vinifera	C2C2-GATA	N/A
SmTc_6625	OsIBCD021211	3.3e-71	Oryza sativa subsp. indica	FAR1	Flower
SmTc_6627	evm.TU.supercontig_15.110	1.1e-201	Carica papaya	Orphans	N/A
SmTc_6639	GSVIVP00024505001	2e-264	Vitis vinifera	ARF	N/A
SmTc_6641	OsIBCD029578	2.5e-64	Oryza sativa subsp. indica	C3H	N/A
SmTc_6644	GSVIVP00006101001	3.4e-49	Vitis vinifera	MADS	N/A
SmTc_6649	OsIBCD025926	5.2e-12	Oryza sativa subsp. indica	C2H2	N/A
SmTc_6667	Gs06330.1	2.4e-08	Galdieria sulphuraria	C3H	N/A
SmTc_6668	OsIBCD014700	9.6e-43	Oryza sativa subsp. indica	NAC	N/A
SmTc_6669	evm.TU.supercontig_112.32	3.4e-80	Carica papaya	C3H	N/A
SmTc_6679	evm.TU.supercontig_19.123	1.3e-42	Carica papaya	AP2-EREBP	N/A
SmTc_6685	577177	2.1e-121	Populus trichocarpa	ABI3VP1	N/A
SmTc_6693	OsIBCD019262	1.2e-34	Oryza sativa subsp. indica	SET	N/A
SmTc_6696	AT1G64100.2	4.1e-59	Arabidopsis thaliana	NAC	N/A
SmTc_6705	AT1G64100.2	2e-23	Arabidopsis thaliana	NAC	N/A
SmTc_6711	GSVIVP00027049001	7.1e-51	Vitis vinifera	PHD	N/A
SmTc_6716	339887	3.3e-112	Arabidopsis lyrata	PHD	N/A
SmTc_6720	OsIBCD014700	2.3e-27	Oryza sativa subsp. indica	NAC	N/A
SmTc_6725	OsIBCD019262	2.1e-61	Oryza sativa subsp. indica	SET	N/A
SmTc_6728	651728	0.00043	Populus trichocarpa	bHLH	N/A
SmTc_6729	OsIBCD001007	2.2e-41	Oryza sativa subsp. indica	C3H	N/A
SmTc_6733	OsIBCD035653	6.9e-78	Oryza sativa subsp. indica	MYB-related	Leaf
SmTc_6735	658643	4.5e-125	Populus trichocarpa	C3H	N/A
SmTc_6736	OsIBCD021211	8.7e-23	Oryza sativa subsp. indica	FAR1	N/A
SmTc_6739	94391	3.3e-15	Physcomitrella patens	MYB-related	N/A
SmTc_6746	evm.TU.supercontig_55.149	1.8e-66	Carica papaya	HSF	Flower
SmTc_6748	OsIBCD027236	1.8e-151	Oryza sativa subsp. indica	AP2-EREBP	N/A
SmTc_6751	OsIBCD001007	7.8e-23	Oryza sativa subsp. indica	C3H	N/A
SmTc_6760	GSVIVP00036223001	1.4e-48	Vitis vinifera	NAC	Flower
SmTc_6761	GSVIVP00006101001	2.9e-50	Vitis vinifera	MADS	N/A
SmTc_6764	GRMZM2G001699_P01	3.7e-18	Zea mays	E2F-DP	N/A
SmTc_6766	GSVIVP00034008001	0	Vitis vinifera	ARID	N/A
SmTc_6772	GSVIVP00016403001	1.6e-27	Vitis vinifera	Tify	N/A
SmTc_6777	666400	3.7e-42	Populus trichocarpa	Orphans	N/A
SmTc_6778	GSVIVP00017918001	1.9e-175	Vitis vinifera	Trihelix	N/A
SmTc_6780	OsIBCD001171	2.5e-21	Oryza sativa subsp. indica	WRKY	N/A
SmTc_6783	GRMZM2G027807_P01	1.9e-55	Zea mays	Tify	N/A
SmTc_6785	823728	1.4e-313	Populus trichocarpa	SNF2	N/A
SmTc_6786	339887	2.9e-243	Arabidopsis lyrata	PHD	N/A
SmTc_6791	99587	1.4e-08	Micromonas sp. RCC299	FHA	Flower
SmTc_6794	784463	1.5e-85	Populus trichocarpa	Pseudo ARR-B	N/A
SmTc_6795	AT4G38180.1	0	Arabidopsis thaliana	FAR1	N/A
SmTc_6796	GSVIVP00020998001	1.4e-88	Vitis vinifera	NAC	N/A
SmTc_6798	778982	1.5e-79	Populus trichocarpa	LUG	N/A
SmTc_6801	OsIBCD001007	9.7e-37	Oryza sativa subsp. indica	C3H	N/A
SmTc_6809	589889	1.3e-86	Populus trichocarpa	HB	N/A
SmTc_6810	GSVIVP00017977001	3.6e-93	Vitis vinifera	MYB-related	N/A
SmTc_6825	GSVIVP00012491001	1.7e-26	Vitis vinifera	TRAF	N/A
SmTc_6826	evm.TU.supercontig_26.22	1.3e-42	Carica papaya	C3H	N/A
SmTc_6828	907730	9.3e-38	Arabidopsis lyrata	mTERF	N/A
SmTc_6829	739204	1.4e-47	Populus trichocarpa	AP2-EREBP	N/A
SmTc_6832	339541	3.7e-10	Arabidopsis lyrata	ABI3VP1	N/A
SmTc_6835	GSVIVP00023837001	3.3e-65	Vitis vinifera	bHLH	N/A
SmTc_6844	61106	1.3e-10	Micromonas sp. RCC299	C2H2	N/A
SmTc_6849	OsIBCD034113	2.3e-18	Oryza sativa subsp. indica	FAR1	N/A
SmTc_6852	417268	3.5e-136	Populus trichocarpa	FHA	N/A
SmTc_6864	GRMZM2G009391_P01	2.1e-29	Zea mays	E2F-DP	N/A
SmTc_6865	evm.TU.supercontig_37.9	3.5e-157	Carica papaya	Coactivator p15	N/A
SmTc_6866	GSVIVP00018465001	2.6e-51	Vitis vinifera	GRAS	N/A
SmTc_6874	GSVIVP00015818001	4.6e-13	Vitis vinifera	MYB-related	Flower
SmTc_6878	OsIBCD021211	7.3e-32	Oryza sativa subsp. indica	FAR1	Flower
SmTc_6879	GSVIVP00006101001	2.6e-56	Vitis vinifera	MADS	N/A
SmTc_6883	evm.TU.supercontig_26.22	4e-83	Carica papaya	C3H	N/A
SmTc_6892	Gs04680.1	4.7e-05	Galdieria sulphuraria	C2C2-GATA	N/A
SmTc_6897	OsIBCD028891	6.6e-75	Oryza sativa subsp. indica	bHLH	N/A
SmTc_6902	evm.TU.supercontig_50.3	2.7e-79	Carica papaya	VOZ	Leaf
SmTc_6913	evm.TU.supercontig_16.1	1.4e-278	Carica papaya	IWS1	N/A
SmTc_6914	LOC_Os04g22990.1	1.1e-40	Oryza sativa subsp. japonica	FAR1	N/A
SmTc_6922	GSVIVP00009707001	1.3e-10	Vitis vinifera	SWI/SNF-BAF60b	N/A
SmTc_6924	GRMZM2G027807_P01	6.4e-19	Zea mays	Tify	N/A
SmTc_6926	79870	3.9e-08	Physcomitrella patens	C2H2	N/A
SmTc_6934	GRMZM2G034252_P01	1.2e-16	Zea mays	Tify	N/A
SmTc_6935	GRMZM2G034252_P01	2.6e-16	Zea mays	Tify	N/A
SmTc_6941	755405	4.1e-143	Populus trichocarpa	bHLH	N/A
SmTc_6942	803616	1.8e-213	Populus trichocarpa	GRAS	N/A
SmTc_6952	OsIBCD027305	1.2e-60	Oryza sativa subsp. indica	HSF	N/A
SmTc_6956	OsIBCD019907	3.2e-08	Oryza sativa subsp. indica	RWP-RK	N/A
SmTc_6962	GSVIVP00001119001	5.1e-61	Vitis vinifera	HSF	N/A
SmTc_6963	102683	1.9e-31	Selaginella moellendorffii	DBP	N/A
SmTc_6966	GSVIVP00011492001	9.8e-27	Vitis vinifera	MADS	N/A
SmTc_6971	GSVIVP00018844001	3.1e-58	Vitis vinifera	bHLH	N/A
SmTc_6973	GRMZM2G077078_P01	1.2e-58	Zea mays	C3H	N/A
SmTc_6974	GRMZM2G142197_P01	8.4e-31	Zea mays	PHD	Leaf
SmTc_6976	LOC_Os02g01365.1	4.8e-24	Oryza sativa subsp. japonica	MADS	N/A
SmTc_6981	OsIBCD019907	7.4e-49	Oryza sativa subsp. indica	RWP-RK	N/A
SmTc_6988	OsIBCD021211	8.1e-26	Oryza sativa subsp. indica	FAR1	Leaf
SmTc_7001	OsIBCD021211	7.2e-15	Oryza sativa subsp. indica	FAR1	N/A
SmTc_7007	GSVIVP00006101001	3.6e-55	Vitis vinifera	MADS	N/A
SmTc_7021	GSVIVP00025362001	5.1e-18	Vitis vinifera	mTERF	N/A
SmTc_7024	GRMZM2G009391_P01	0.00074	Zea mays	E2F-DP	N/A
SmTc_7028	205656	4e-10	Populus trichocarpa	GNAT	N/A
SmTc_7033	767717	3.1e-117	Populus trichocarpa	bHLH	N/A
SmTc_7039	GRMZM2G002232_P01	3.1e-18	Zea mays	C2C2-GATA	N/A
SmTc_7043	61222	1.5e-80	Micromonas sp. RCC299	C3H	N/A
SmTc_7044	GSVIVP00019987001	2.6e-194	Vitis vinifera	PHD	N/A
SmTc_7049	818368	1.9e-05	Populus trichocarpa	HMG	N/A
SmTc_7060	101327	1.7e-11	Micromonas sp. RCC299	C3H	N/A
SmTc_7062	evm.TU.supercontig_84.89	5.2e-62	Carica papaya	bHLH	N/A
SmTc_7066	101327	0.00024	Micromonas sp. RCC299	C3H	N/A
SmTc_7070	203457	1.1e-187	Populus trichocarpa	C3H	N/A
SmTc_7080	AT1G64100.2	1.1e-10	Arabidopsis thaliana	NAC	N/A
SmTc_7087	AT2G25620.1	2.7e-37	Arabidopsis thaliana	DBP	N/A
SmTc_7093	OsIBCD031787	6e-96	Oryza sativa subsp. indica	bZIP	N/A
SmTc_7100	GSVIVP00020336001	2.1e-157	Vitis vinifera	SET	N/A
SmTc_7101	OsIBCD021211	2.8e-10	Oryza sativa subsp. indica	FAR1	N/A
SmTc_7110	evm.TU.supercontig_130.3	1e-16	Carica papaya	mTERF	N/A
SmTc_7118	557744	9.7e-50	Populus trichocarpa	bHLH	N/A
SmTc_7121	577738	3e-143	Populus trichocarpa	PHD	N/A
SmTc_7130	GSVIVP00006101001	7.3e-59	Vitis vinifera	MADS	N/A
SmTc_7131	GSVIVP00012491001	2.4e-50	Vitis vinifera	TRAF	Root
SmTc_7132	OsIBCD020180	5.6e-120	Oryza sativa subsp. indica	PHD	N/A
SmTc_7135	203702	6.2e-182	Populus trichocarpa	GRAS	N/A
SmTc_7136	753021	1.9e-116	Populus trichocarpa	HB	N/A
SmTc_7139	AT5G41410.1	7.8e-96	Arabidopsis thaliana	HB	Root
SmTc_7143	GRMZM2G142197_P01	5.9e-27	Zea mays	PHD	Root
SmTc_7144	evm.TU.supercontig_129.73	1.2e-38	Carica papaya	bZIP	Leaf
SmTc_7150	58505	1.4e-40	Chlorella sp. NC64A	FHA	N/A
SmTc_7160	GSVIVP00006101001	5.5e-57	Vitis vinifera	MADS	N/A
SmTc_7163	233176	8.2e-70	Physcomitrella patens	C2H2	N/A
SmTc_7166	826609	2.5e-84	Populus trichocarpa	PLATZ	N/A
SmTc_7169	OsIBCD014577	5.3e-87	Oryza sativa subsp. indica	TCP	N/A
SmTc_7170	99587	5.4e-19	Micromonas sp. RCC299	FHA	Flower
SmTc_7171	evm.TU.supercontig_184.4	6e-209	Carica papaya	TRAF	N/A
SmTc_7172	GSVIVP00025362001	1.1e-17	Vitis vinifera	mTERF	N/A
SmTc_7186	OsIBCD012438	2.5e-37	Oryza sativa subsp. indica	C2H2	N/A
SmTc_7190	818400	2.9e-52	Populus trichocarpa	SET	N/A
SmTc_7196	GSVIVP00017334001	8.8e-112	Vitis vinifera	GNAT	N/A
SmTc_7197	GSVIVP00017334001	3.5e-06	Vitis vinifera	GNAT	Root
SmTc_7201	GSVIVP00006101001	1.6e-41	Vitis vinifera	MADS	N/A
SmTc_7203	GSVIVP00029724001	0	Vitis vinifera	TAZ	N/A
SmTc_7217	OsIBCD019907	4.6e-70	Oryza sativa subsp. indica	RWP-RK	N/A
SmTc_7218	GSVIVP00034603001	1.6e-59	Vitis vinifera	GRAS	N/A
SmTc_7220	GSVIVP00008275001	8.9e-98	Vitis vinifera	C2H2	N/A
SmTc_7225	82291	4.4e-21	Coccomyxa sp. C-169	Orphans	N/A
SmTc_7238	GSVIVP00006101001	2.1e-54	Vitis vinifera	MADS	Leaf
SmTc_7242	572279	1.3e-78	Populus trichocarpa	MYB-related	N/A
SmTc_7245	358770	6.1e-13	Arabidopsis lyrata	AUX/IAA	N/A
SmTc_7255	evm.TU.supercontig_96.57	1.9e-44	Carica papaya	C2C2-Dof	N/A
SmTc_7263	OsIBCD010288	4.3e-21	Oryza sativa subsp. indica	MYB-related	Root
SmTc_7264	OsIBCD035530	6.3e-58	Oryza sativa subsp. indica	ABI3VP1	N/A
SmTc_7272	61106	2.1e-15	Micromonas sp. RCC299	C2H2	N/A
SmTc_7277	830259	6.4e-90	Populus trichocarpa	AUX/IAA	N/A
SmTc_7282	834089	4.1e-63	Populus trichocarpa	MBF1	N/A
SmTc_7289	GSVIVP00018103001	7.9e-127	Vitis vinifera	NAC	N/A
SmTc_7299	AT5G04110.1	1.2e-64	Arabidopsis thaliana	MYB-related	N/A
SmTc_7302	evm.TU.supercontig_26.22	9.6e-06	Carica papaya	C3H	N/A
SmTc_7305	OsIBCD004243	6.6e-06	Oryza sativa subsp. indica	C2H2	N/A
SmTc_7309	GSVIVP00020155001	5.1e-27	Vitis vinifera	FHA	N/A
SmTc_7310	OsIBCD015308	9.2e-14	Oryza sativa subsp. indica	C3H	N/A
SmTc_7312	OsIBCD035530	8.5e-17	Oryza sativa subsp. indica	ABI3VP1	N/A
SmTc_7314	726530	2.5e-59	Populus trichocarpa	GNAT	Flower
SmTc_7316	655117	1.8e-80	Populus trichocarpa	AP2-EREBP	N/A
SmTc_7318	LOC_Os06g08140.1	1.9e-20	Oryza sativa subsp. japonica	DBP	N/A
SmTc_7320	OsIBCD021211	9.3e-31	Oryza sativa subsp. indica	FAR1	Root
SmTc_7321	OsIBCD035653	4.5e-213	Oryza sativa subsp. indica	MYB-related	N/A
SmTc_7322	OsIBCD001007	3.9e-39	Oryza sativa subsp. indica	C3H	N/A
SmTc_7323	186922	2.2e-29	Chlamydomonas reinhardtii	TRAF	N/A
SmTc_7324	AT1G58210.1	1.4e-28	Arabidopsis thaliana	Orphans	N/A
SmTc_7340	AT1G44830.1	4.1e-31	Arabidopsis thaliana	AP2-EREBP	Root
SmTc_7353	GSVIVP00011492001	1.2e-55	Vitis vinifera	MADS	Root
SmTc_7362	726757	1.4e-84	Populus trichocarpa	BBR/BPC	N/A
SmTc_7366	OsIBCD002830	9.7e-28	Oryza sativa subsp. indica	WRKY	Flower
SmTc_7367	GSVIVP00017926001	5.8e-64	Vitis vinifera	FHA	N/A
SmTc_7369	419770	4.8e-09	Selaginella moellendorffii	EIL	Leaf
SmTc_7371	evm.TU.supercontig_64.54	1.1e-75	Carica papaya	BES1	N/A
SmTc_7378	OsIBCD014700	1.3e-115	Oryza sativa subsp. indica	NAC	N/A
SmTc_7380	evm.TU.supercontig_3.156	5.8e-82	Carica papaya	Pseudo ARR-B	N/A
SmTc_7382	AT1G64100.2	1.1e-11	Arabidopsis thaliana	NAC	N/A
SmTc_7388	577177	5.5e-206	Populus trichocarpa	ABI3VP1	N/A
SmTc_7391	GSVIVP00038745001	4.6e-24	Vitis vinifera	NAC	N/A
SmTc_7400	evm.TU.supercontig_85.121	2.4e-90	Carica papaya	bHLH	N/A
SmTc_7407	OsIBCD014700	7e-56	Oryza sativa subsp. indica	NAC	N/A
SmTc_7414	GSVIVP00037881001	8.3e-38	Vitis vinifera	WRKY	Root
SmTc_7425	LOC_Os06g12360.1	4e-12	Oryza sativa subsp. japonica	RWP-RK	N/A
SmTc_7431	OsIBCD019262	4.1e-38	Oryza sativa subsp. indica	SET	N/A
SmTc_7435	OsIBCD019262	1e-35	Oryza sativa subsp. indica	SET	N/A
SmTc_7437	GSVIVP00026942001	8.4e-59	Vitis vinifera	ARID	Root
SmTc_7439	OsIBCD021211	4.7e-23	Oryza sativa subsp. indica	FAR1	N/A
SmTc_7443	OsIBCD015654	1.9e-75	Oryza sativa subsp. indica	TRAF	N/A
SmTc_7450	GSVIVP00006101001	5.4e-33	Vitis vinifera	MADS	N/A
SmTc_7454	GSVIVP00018645001	0	Vitis vinifera	HB	N/A
SmTc_7461	GSVIVP00034251001	1.7e-82	Vitis vinifera	MED6	N/A
SmTc_7464	723083	5.5e-08	Populus trichocarpa	C3H	N/A
SmTc_7465	GSVIVP00006101001	4.7e-49	Vitis vinifera	MADS	N/A
SmTc_7466	GSVIVP00020624001	2e-31	Vitis vinifera	C2C2-GATA	N/A
SmTc_7481	OsIBCD019557	3.7e-17	Oryza sativa subsp. indica	C3H	N/A
SmTc_7496	163270	6.7e-12	Physcomitrella patens	C2H2	N/A
SmTc_7500	evm.TU.supercontig_130.3	4.1e-20	Carica papaya	mTERF	N/A
SmTc_7509	GSVIVP00007276001	4.4e-86	Vitis vinifera	MYB	Flower
SmTc_7534	GSVIVP00007520001	4.6e-46	Vitis vinifera	AP2-EREBP	Root
SmTc_7538	AT1G64100.2	2.2e-40	Arabidopsis thaliana	NAC	N/A
SmTc_7540	AT1G07360.1	5.1e-11	Arabidopsis thaliana	C3H	N/A
SmTc_7546	evm.TU.supercontig_150.7	3e-153	Carica papaya	bZIP	N/A
SmTc_7549	evm.TU.supercontig_8.154	6.3e-06	Carica papaya	LUG	N/A
SmTc_7557	evm.TU.supercontig_1057.1	7e-07	Carica papaya	C3H	N/A
SmTc_7563	AT1G64100.2	1.1e-56	Arabidopsis thaliana	NAC	N/A
SmTc_7565	OsIBCD004243	3.2e-05	Oryza sativa subsp. indica	C2H2	N/A
SmTc_7567	GSVIVP00008185001	2.6e-44	Vitis vinifera	HB	N/A
SmTc_7584	420183	2.4e-08	Selaginella moellendorffii	Trihelix	N/A
SmTc_7585	358097	1.9e-09	Arabidopsis lyrata	C3H	N/A
SmTc_7599	4773338	7.9e-26	Sorghum bicolor	MYB-related	N/A
SmTc_7605	GSVIVP00024145001	6e-113	Vitis vinifera	C2H2	N/A
SmTc_7608	778982	1.6e-15	Populus trichocarpa	LUG	N/A
SmTc_7610	61106	7.1e-08	Micromonas sp. RCC299	C2H2	Flower
SmTc_7611	OsIBCD000498	4.8e-28	Oryza sativa subsp. indica	C3H	N/A
SmTc_7613	99587	7e-24	Micromonas sp. RCC299	FHA	N/A
SmTc_7614	GRMZM2G027807_P01	1.3e-41	Zea mays	Tify	N/A
SmTc_7617	evm.TU.supercontig_150.7	9.1e-146	Carica papaya	bZIP	N/A
SmTc_7639	GSVIVP00006101001	3.9e-66	Vitis vinifera	MADS	N/A
SmTc_7641	evm.TU.supercontig_2145.1	5.6e-119	Carica papaya	Trihelix	N/A
SmTc_7644	evm.TU.supercontig_130.3	1.2e-19	Carica papaya	mTERF	N/A
SmTc_7647	256272	1.2e-116	Populus trichocarpa	HB	N/A
SmTc_7648	GSVIVP00025528001	4.1e-66	Vitis vinifera	bHLH	N/A
SmTc_7650	Gs23870.1	3.1e-17	Galdieria sulphuraria	ARID	N/A
SmTc_7654	GSVIVP00028092001	8e-163	Vitis vinifera	PHD	Leaf
SmTc_7655	486731	3.5e-35	Arabidopsis lyrata	DBP	N/A
SmTc_7661	907730	2.5e-21	Arabidopsis lyrata	mTERF	N/A
SmTc_7662	437336	1.2e-163	Selaginella moellendorffii	Orphans	N/A
SmTc_7666	OsIBCD020180	2e-35	Oryza sativa subsp. indica	PHD	Leaf
SmTc_7668	OsIBCD000498	5.6e-24	Oryza sativa subsp. indica	C3H	N/A
SmTc_7672	GRMZM2G027807_P01	1.7e-12	Zea mays	Tify	N/A
SmTc_7683	GSVIVP00024984001	2.3e-98	Vitis vinifera	bZIP	N/A
SmTc_7685	GSVIVP00034106001	2.7e-89	Vitis vinifera	MYB-related	N/A
SmTc_7699	GSVIVP00034603001	1.1e-56	Vitis vinifera	GRAS	N/A
SmTc_7700	GSVIVP00006101001	2.7e-50	Vitis vinifera	MADS	N/A
SmTc_7702	GRMZM2G057609_P01	1.2e-22	Zea mays	CSD	N/A
SmTc_7705	GSVIVP00012512001	2.8e-37	Vitis vinifera	bHLH	N/A
SmTc_7712	OsIBCD019262	2.3e-41	Oryza sativa subsp. indica	SET	N/A
SmTc_7726	GSVIVP00017674001	1.6e-51	Vitis vinifera	LOB	Leaf
SmTc_7728	GSVIVP00021404001	4.2e-93	Vitis vinifera	HB	N/A
SmTc_7734	312791	4.6e-51	Arabidopsis lyrata	bHLH	N/A
SmTc_7735	GSVIVP00014964001	2.3e-71	Vitis vinifera	LIM	N/A
SmTc_7737	826609	1.9e-82	Populus trichocarpa	PLATZ	N/A
SmTc_7753	GSVIVP00030418001	2.3e-60	Vitis vinifera	C3H	Leaf
SmTc_7757	GSVIVP00037363001	2.2e-170	Vitis vinifera	bZIP	Leaf
SmTc_7765	OsIBCD000751	0.0002	Oryza sativa subsp. indica	SET	Flower
SmTc_7769	GSVIVP00020863001	9.9e-31	Vitis vinifera	LOB	N/A
SmTc_7772	OsIBCD001007	5.8e-41	Oryza sativa subsp. indica	C3H	N/A
SmTc_7781	GSVIVP00006101001	3.6e-59	Vitis vinifera	MADS	N/A
SmTc_7790	OsIBCD021211	1.1e-46	Oryza sativa subsp. indica	FAR1	N/A
SmTc_7794	GSVIVP00002882001	4.4e-218	Vitis vinifera	RWP-RK	N/A
SmTc_7798	GSVIVP00012781001	1.6e-85	Vitis vinifera	MYB	N/A
SmTc_7803	801293	1.2e-84	Populus trichocarpa	TRAF	N/A
SmTc_7807	757162	3e-29	Populus trichocarpa	DBP	N/A
SmTc_7820	52348	1.5e-179	Micromonas pusilla CCMP1545	HMG	N/A
SmTc_7826	AC208434.3_FGP035	0.00041	Zea mays	C3H	N/A
SmTc_7836	834945	1.3e-203	Populus trichocarpa	C2H2	N/A
SmTc_7844	GSVIVP00020354001	2.6e-51	Vitis vinifera	AUX/IAA	N/A
SmTc_7849	GSVIVP00006101001	5.5e-46	Vitis vinifera	MADS	N/A
SmTc_7853	61106	4.7e-16	Micromonas sp. RCC299	C2H2	N/A
SmTc_7856	GSVIVP00028796001	3.3e-41	Vitis vinifera	CCAAT	N/A
SmTc_7860	Gs06330.1	3.8e-09	Galdieria sulphuraria	C3H	N/A
SmTc_7861	GSVIVP00019937001	0	Vitis vinifera	SNF2	N/A
SmTc_7865	101327	4.4e-11	Micromonas sp. RCC299	C3H	N/A
SmTc_7871	61222	0.00014	Micromonas sp. RCC299	C3H	Leaf
SmTc_7881	GSVIVP00003098001	8.4e-05	Vitis vinifera	C3H	N/A
SmTc_7882	OsIBCD028981	2.8e-146	Oryza sativa subsp. indica	NAC	N/A
SmTc_7885	OsIBCD028891	1.5e-36	Oryza sativa subsp. indica	bHLH	N/A
SmTc_7887	421085	3.5e-56	Selaginella moellendorffii	Trihelix	N/A
SmTc_7888	GSVIVP00006101001	1.8e-27	Vitis vinifera	MADS	N/A
SmTc_7889	870598	2.2e-176	Arabidopsis lyrata	GNAT	N/A
SmTc_7895	AT4G12020.2	2.5e-88	Arabidopsis thaliana	WRKY	N/A
SmTc_7896	312791	4.3e-20	Arabidopsis lyrata	bHLH	N/A
SmTc_7901	GSVIVP00006101001	1.2e-62	Vitis vinifera	MADS	Flower
SmTc_7902	OsIBCD035530	1.4e-25	Oryza sativa subsp. indica	ABI3VP1	N/A
SmTc_7909	311286	9.2e-34	Arabidopsis lyrata	MYB-related	N/A
SmTc_7927	312791	4.6e-08	Arabidopsis lyrata	bHLH	N/A
SmTc_7929	OsIBCD014577	8.3e-87	Oryza sativa subsp. indica	TCP	Leaf
SmTc_7935	LOC_Os03g64300.1	0.00015	Oryza sativa subsp. japonica	LUG	N/A
SmTc_7944	OsIBCD028891	5.5e-50	Oryza sativa subsp. indica	bHLH	N/A
SmTc_7954	478590	4e-05	Arabidopsis lyrata	RB	Flower
SmTc_7957	OsIBCD019907	2.5e-87	Oryza sativa subsp. indica	RWP-RK	N/A
SmTc_7959	OsIBCD014700	3.8e-43	Oryza sativa subsp. indica	NAC	N/A
SmTc_7961	61106	3.7e-08	Micromonas sp. RCC299	C2H2	N/A
SmTc_7966	evm.TU.supercontig_189.23	3.4e-53	Carica papaya	MYB-related	N/A
SmTc_7970	OsIBCD031787	1.3e-20	Oryza sativa subsp. indica	bZIP	N/A
SmTc_7973	evm.TU.supercontig_62.52	1.6e-09	Carica papaya	SWI/SNF-BAF60b	N/A
SmTc_7986	GSVIVP00019764001	4.3e-16	Vitis vinifera	CCAAT	N/A
SmTc_8000	GSVIVP00015900001	6.9e-110	Vitis vinifera	C3H	N/A
SmTc_8003	487754	0.00044	Arabidopsis lyrata	CAMTA	N/A
SmTc_8004	99587	3.9e-12	Micromonas sp. RCC299	FHA	Leaf
SmTc_8012	669292	4e-54	Populus trichocarpa	MBF1	N/A
SmTc_8016	OsIBCD027236	1.3e-37	Oryza sativa subsp. indica	AP2-EREBP	N/A
SmTc_8026	83180	8e-06	Micromonas sp. RCC299	CSD	N/A
SmTc_8030	GSVIVP00025561001	4e-220	Vitis vinifera	C3H	N/A
SmTc_8031	evm.TU.supercontig_66.17	4.6e-97	Carica papaya	C2H2	N/A
SmTc_8039	GSVIVP00006101001	4.4e-46	Vitis vinifera	MADS	N/A
SmTc_8041	AT4G12020.2	3.2e-22	Arabidopsis thaliana	WRKY	N/A
SmTc_8045	GSVIVP00012491001	4e-42	Vitis vinifera	TRAF	Root
SmTc_8049	753204	1.1e-143	Populus trichocarpa	PHD	N/A
SmTc_8063	GSVIVP00020851001	0	Vitis vinifera	Orphans	N/A
SmTc_8069	Gs01820.1	2.9e-13	Galdieria sulphuraria	C2H2	N/A
SmTc_8070	OsIBCD022277	7e-55	Oryza sativa subsp. indica	mTERF	N/A
SmTc_8080	334149	0	Arabidopsis lyrata	Jumonji	N/A
SmTc_8083	OsIBSD048695	6.4e-56	Oryza sativa subsp. indica	Orphans	N/A
SmTc_8095	OsIBCD012438	8.3e-39	Oryza sativa subsp. indica	C2H2	N/A
SmTc_8102	evm.TU.supercontig_21.142	2.1e-76	Carica papaya	MYB	N/A
SmTc_8110	evm.TU.supercontig_146.33	2e-270	Carica papaya	SBP	N/A
SmTc_8113	evm.TU.supercontig_103.64	4.8e-08	Carica papaya	FAR1	N/A
SmTc_8122	GSVIVP00023561001	1.2e-158	Vitis vinifera	C2H2	N/A
SmTc_8123	GRMZM2G142197_P01	6.3e-28	Zea mays	PHD	Leaf
SmTc_8127	GSVIVP00034599001	2.8e-59	Vitis vinifera	MYB-related	N/A
SmTc_8145	GSVIVP00006101001	5.4e-55	Vitis vinifera	MADS	N/A
SmTc_8146	OsIBCD019907	9.3e-05	Oryza sativa subsp. indica	RWP-RK	Root
SmTc_8154	GSVIVP00003062001	6.1e-27	Vitis vinifera	AP2-EREBP	Flower
SmTc_8161	GSVIVP00015456001	4e-65	Vitis vinifera	C3H	N/A
SmTc_8163	OsIBCD014700	1.2e-17	Oryza sativa subsp. indica	NAC	N/A
SmTc_8165	OsIBCD014577	5.3e-61	Oryza sativa subsp. indica	TCP	Flower
SmTc_8166	GSVIVP00006101001	2.4e-53	Vitis vinifera	MADS	N/A
SmTc_8172	Gs23870.1	3.9e-18	Galdieria sulphuraria	ARID	N/A
SmTc_8177	LOC_Os05g25600.1	3.9e-07	Oryza sativa subsp. japonica	HB	Leaf
SmTc_8178	evm.TU.supercontig_64.65	4.4e-110	Carica papaya	C2H2	N/A
SmTc_8179	GSVIVP00006101001	5e-63	Vitis vinifera	MADS	N/A
SmTc_8180	OsIBCD019907	2.4e-55	Oryza sativa subsp. indica	RWP-RK	N/A
SmTc_8182	673557	1.3e-06	Populus trichocarpa	bHLH	N/A
SmTc_8196	861159	7.8e-24	Arabidopsis lyrata	FHA	Leaf
SmTc_8204	GSVIVP00015253001	1.6e-56	Vitis vinifera	AP2-EREBP	N/A
SmTc_8207	OsIBSD047503	0.00011	Oryza sativa subsp. indica	GNAT	N/A
SmTc_8209	OsIBCD014700	2.7e-32	Oryza sativa subsp. indica	NAC	N/A
SmTc_8210	OsIBCD014700	3.7e-42	Oryza sativa subsp. indica	NAC	N/A
SmTc_8218	GSVIVP00032140001	1.5e-84	Vitis vinifera	Sigma70-like	Root
SmTc_8220	GRMZM2G065692_P01	1.1e-46	Zea mays	Orphans	N/A
SmTc_8222	OsIBCD000751	5.5e-05	Oryza sativa subsp. indica	SET	N/A
SmTc_8225	712047	9e-66	Populus trichocarpa	AP2-EREBP	N/A
SmTc_8240	OsIBCD021211	1.5e-50	Oryza sativa subsp. indica	FAR1	N/A
SmTc_8243	GSVIVP00023587001	1.9e-92	Vitis vinifera	C2C2-CO-like	N/A
SmTc_8247	OsIBCD021211	2.7e-29	Oryza sativa subsp. indica	FAR1	Leaf
SmTc_8248	GSVIVP00006101001	1.9e-39	Vitis vinifera	MADS	N/A
SmTc_8255	814881	2.1e-45	Populus trichocarpa	C2C2-GATA	N/A
SmTc_8256	OsIBCD000751	2.3e-06	Oryza sativa subsp. indica	SET	Leaf
SmTc_8258	99587	2e-15	Micromonas sp. RCC299	FHA	Leaf
SmTc_8265	GSVIVP00006101001	6.3e-49	Vitis vinifera	MADS	N/A
SmTc_8267	AT4G12020.2	2.6e-24	Arabidopsis thaliana	WRKY	N/A
SmTc_8272	GSVIVP00023708001	8.3e-53	Vitis vinifera	bHLH	Root
SmTc_8275	82509	1.3e-88	Coccomyxa sp. C-169	Pseudo ARR-B	N/A
SmTc_8276	589527	1.1e-78	Populus trichocarpa	PLATZ	Flower
SmTc_8285	GSVIVP00036110001	2.3e-95	Vitis vinifera	MYB	N/A
SmTc_8287	GSVIVP00009657001	5.1e-52	Vitis vinifera	AUX/IAA	N/A
SmTc_8305	GSVIVP00025484001	2.1e-31	Vitis vinifera	PHD	N/A
SmTc_8308	evm.TU.supercontig_3.226	1.1e-09	Carica papaya	PHD	N/A
SmTc_8313	evm.TU.supercontig_107.72	4.8e-121	Carica papaya	C2H2	N/A
SmTc_8318	OsIBCD014577	4.4e-85	Oryza sativa subsp. indica	TCP	Leaf
SmTc_8324	312791	3.6e-50	Arabidopsis lyrata	bHLH	N/A
SmTc_8327	245573	6e-28	Populus trichocarpa	bZIP	N/A
SmTc_8331	GSVIVP00034603001	7.3e-54	Vitis vinifera	GRAS	N/A
SmTc_8333	GRMZM2G173786_P01	2.5e-73	Zea mays	MADS	N/A
SmTc_8339	723238	8.4e-208	Populus trichocarpa	GRAS	N/A
SmTc_8347	LOC_Os05g09630.1	2.3e-104	Oryza sativa subsp. japonica	HB	N/A
SmTc_8352	323313	6.4e-14	Chlamydomonas reinhardtii	C3H	N/A
SmTc_8359	OsIBSD048167	3.3e-39	Oryza sativa subsp. indica	FAR1	N/A
SmTc_8372	GSVIVP00032355001	1.5e-112	Vitis vinifera	NAC	Flower
SmTc_8374	GSVIVP00026312001	1.8e-67	Vitis vinifera	MADS	N/A
SmTc_8386	GSVIVP00001072001	3.6e-114	Vitis vinifera	HB	N/A
SmTc_8387	358770	8.4e-86	Arabidopsis lyrata	AUX/IAA	N/A
SmTc_8390	GSVIVP00002773001	5.2e-50	Vitis vinifera	WRKY	Flower
SmTc_8391	evm.TU.supercontig_21.100	4.7e-35	Carica papaya	LOB	N/A
SmTc_8401	GSVIVP00017918001	0	Vitis vinifera	Trihelix	N/A
SmTc_8424	826816	6.7e-30	Populus trichocarpa	AP2-EREBP	N/A
SmTc_8426	evm.TU.supercontig_2.152	4e-40	Carica papaya	PHD	Flower
SmTc_8441	CMO059C	1.1e-09	Cyanidioschyzon merolae	C2H2	N/A
SmTc_8462	GRMZM2G002232_P01	8.9e-40	Zea mays	C2C2-GATA	N/A
SmTc_8468	OsIBCD035530	1.1e-114	Oryza sativa subsp. indica	ABI3VP1	N/A
SmTc_8498	800677	6.6e-30	Populus trichocarpa	HMG	N/A
SmTc_8500	evm.TU.supercontig_112.32	1.1e-08	Carica papaya	C3H	N/A
SmTc_8502	AT4G36020.1	1.2e-49	Arabidopsis thaliana	CSD	N/A
SmTc_8505	OsIBCD033744	2.8e-55	Oryza sativa subsp. indica	Orphans	N/A
SmTc_8520	GSVIVP00006101001	2.6e-174	Vitis vinifera	MADS	N/A
SmTc_8544	OsIBCD024195	7.2e-20	Oryza sativa subsp. indica	Tify	Flower
SmTc_8551	GRMZM2G069248_P01	5.9e-37	Zea mays	Orphans	N/A
SmTc_8561	571228	3.2e-47	Populus trichocarpa	G2-like	N/A
SmTc_8565	573159	3.3e-55	Populus trichocarpa	HB	N/A
SmTc_8568	4761213	1e-54	Sorghum bicolor	MYB-related	N/A
SmTc_8579	OsIBCD001007	1e-37	Oryza sativa subsp. indica	C3H	N/A
SmTc_8590	339887	1.2e-109	Arabidopsis lyrata	PHD	N/A
SmTc_8592	evm.TU.supercontig_130.3	4.4e-33	Carica papaya	mTERF	N/A
SmTc_8602	323163	0.00018	Arabidopsis lyrata	C3H	N/A
SmTc_8603	OsIBCD001007	3.2e-179	Oryza sativa subsp. indica	C3H	N/A
SmTc_8616	GSVIVP00014947001	9.7e-50	Vitis vinifera	C2H2	N/A
SmTc_8618	GSVIVP00021136001	2.1e-14	Vitis vinifera	bHLH	N/A
SmTc_8624	GSVIVP00006101001	2.3e-64	Vitis vinifera	MADS	Flower
SmTc_8625	555116	3.6e-05	Populus trichocarpa	MYB	N/A
SmTc_8638	GSVIVP00016862001	4.9e-88	Vitis vinifera	C3H	N/A
SmTc_8641	197953	4.9e-57	Populus trichocarpa	TCP	Leaf
SmTc_8644	LOC_Os06g12360.1	1.4e-75	Oryza sativa subsp. japonica	RWP-RK	N/A
SmTc_8649	339887	1.3e-120	Arabidopsis lyrata	PHD	N/A
SmTc_8653	30018	3.7e-11	Physcomitrella patens	SNF2	N/A
SmTc_8674	GSVIVP00006101001	3.6e-57	Vitis vinifera	MADS	Flower
SmTc_8684	555627	1.1e-106	Populus trichocarpa	BES1	N/A
SmTc_8685	GSVIVP00032361001	0	Vitis vinifera	RB	N/A
SmTc_8686	588876	1.5e-42	Populus trichocarpa	WRKY	Leaf
SmTc_8687	OsIBCD014700	3.3e-07	Oryza sativa subsp. indica	NAC	N/A
SmTc_8705	LOC_Os11g45530.1	1.5e-163	Oryza sativa subsp. japonica	FAR1	N/A
SmTc_8711	GSVIVP00006101001	2e-51	Vitis vinifera	MADS	N/A
SmTc_8714	evm.TU.supercontig_19.150	2.5e-48	Carica papaya	LOB	N/A
SmTc_8716	831610	2.1e-61	Populus trichocarpa	AUX/IAA	N/A
SmTc_8723	GSVIVP00006101001	1.9e-41	Vitis vinifera	MADS	Leaf
SmTc_8730	AT4G12020.2	3.3e-07	Arabidopsis thaliana	WRKY	N/A
SmTc_8738	569039	3.3e-52	Populus trichocarpa	bHLH	N/A
SmTc_8743	OsIBCD035553	2.8e-82	Oryza sativa subsp. indica	Orphans	N/A
SmTc_8745	339887	4.4e-135	Arabidopsis lyrata	PHD	N/A
SmTc_8748	GSVIVP00006101001	4.2e-53	Vitis vinifera	MADS	N/A
SmTc_8753	312791	1e-23	Arabidopsis lyrata	bHLH	Flower
SmTc_8754	OsIBCD001007	2.1e-46	Oryza sativa subsp. indica	C3H	N/A
SmTc_8755	GSVIVP00017926001	1.6e-18	Vitis vinifera	FHA	N/A
SmTc_8765	evm.TU.supercontig_707.1	1.7e-15	Carica papaya	Jumonji	Flower
SmTc_8773	GSVIVP00020336001	3.4e-139	Vitis vinifera	SET	Flower
SmTc_8774	GRMZM2G005367_P01	2.9e-36	Zea mays	CCAAT	N/A
SmTc_8802	evm.TU.supercontig_26.22	1.7e-14	Carica papaya	C3H	N/A
SmTc_8805	OsIBCD014700	1.6e-52	Oryza sativa subsp. indica	NAC	N/A
SmTc_8816	58625	1.3e-05	Micromonas sp. RCC299	C3H	N/A
SmTc_8817	evm.TU.supercontig_26.22	1.7e-74	Carica papaya	C3H	N/A
SmTc_8824	475432	2.1e-17	Arabidopsis lyrata	Orphans	N/A
SmTc_8825	GSVIVP00034030001	9.6e-93	Vitis vinifera	Trihelix	N/A
SmTc_8826	894472	4.6e-13	Arabidopsis lyrata	SWI/SNF-SWI3	N/A
SmTc_8827	Gs01820.1	5.5e-12	Galdieria sulphuraria	C2H2	N/A
SmTc_8831	761789	1.3e-69	Populus trichocarpa	SWI/SNF-BAF60b	Leaf
SmTc_8842	229700	1.7e-05	Populus trichocarpa	C3H	N/A
SmTc_8854	61106	6.2e-14	Micromonas sp. RCC299	C2H2	N/A
SmTc_8857	GSVIVP00006101001	1.1e-57	Vitis vinifera	MADS	N/A
SmTc_8866	evm.TU.supercontig_5.187	1.3e-179	Carica papaya	TRAF	N/A
SmTc_8873	GSVIVP00008087001	2.5e-33	Vitis vinifera	SWI/SNF-BAF60b	N/A
SmTc_8880	480534	1e-35	Arabidopsis lyrata	C2H2	N/A
SmTc_8883	OsIBCD001280	6.9e-14	Oryza sativa subsp. indica	DBP	N/A
SmTc_8897	GSVIVP00030097001	4.1e-185	Vitis vinifera	SET	N/A
SmTc_8919	GSVIVP00029143001	6.2e-64	Vitis vinifera	WRKY	N/A
SmTc_8924	GSVIVP00021708001	1.3e-185	Vitis vinifera	Trihelix	N/A
SmTc_8927	GSVIVP00006101001	7.6e-34	Vitis vinifera	MADS	N/A
SmTc_8933	61106	8.3e-13	Micromonas sp. RCC299	C2H2	N/A
SmTc_8935	GSVIVP00000028001	2.3e-102	Vitis vinifera	mTERF	N/A
SmTc_8938	AT1G64100.2	4.8e-15	Arabidopsis thaliana	NAC	N/A
SmTc_8939	48228	7.4e-25	Micromonas pusilla CCMP1545	G2-like	N/A
SmTc_8947	550164	5.3e-97	Populus trichocarpa	WRKY	N/A
SmTc_8949	evm.TU.supercontig_6.17	1.8e-174	Carica papaya	GRAS	N/A
SmTc_8955	evm.TU.supercontig_122.26	1.1e-54	Carica papaya	AP2-EREBP	N/A
SmTc_8962	GSVIVP00021021001	1.4e-121	Vitis vinifera	WRKY	N/A
SmTc_8963	26271	3.3e-21	Micromonas pusilla CCMP1545	TIG	N/A
SmTc_8964	GSVIVP00014433001	3.4e-129	Vitis vinifera	C2H2	N/A
SmTc_8965	576644	1.3e-61	Populus trichocarpa	CCAAT	N/A
SmTc_8967	OsIBCD000020	0	Oryza sativa subsp. indica	SNF2	N/A
SmTc_8988	GSVIVP00006101001	6.9e-61	Vitis vinifera	MADS	N/A
SmTc_8993	GSVIVP00020863001	1.4e-17	Vitis vinifera	LOB	N/A
SmTc_9007	GSVIVP00006101001	1.8e-46	Vitis vinifera	MADS	N/A
SmTc_9011	480687	1.6e-18	Arabidopsis lyrata	CSD	N/A
SmTc_9013	663578	1e-107	Populus trichocarpa	WRKY	N/A
SmTc_9017	442874	3.9e-100	Selaginella moellendorffii	HRT	Root
SmTc_9020	GSVIVP00018812001	6.4e-115	Vitis vinifera	HSF	N/A
SmTc_9027	GSVIVP00020863001	9.2e-39	Vitis vinifera	LOB	N/A
SmTc_9031	GSVIVP00013886001	1.9e-122	Vitis vinifera	SET	N/A
SmTc_9033	GSVIVP00030284001	3.9e-116	Vitis vinifera	NAC	N/A
SmTc_9042	752023	3.2e-213	Populus trichocarpa	C3H	N/A
SmTc_9048	GSVIVP00008185001	9.9e-39	Vitis vinifera	HB	N/A
SmTc_9056	OsIBCD021211	1.3e-44	Oryza sativa subsp. indica	FAR1	Leaf
SmTc_9071	evm.TU.supercontig_111.6	1.9e-90	Carica papaya	MYB	N/A
SmTc_9082	GSVIVP00006101001	8.6e-42	Vitis vinifera	MADS	N/A
SmTc_9083	313633	1.1e-05	Arabidopsis lyrata	WRKY	Flower
SmTc_9084	evm.TU.supercontig_16.58	1.9e-69	Carica papaya	BSD	N/A
SmTc_9096	GSVIVP00014863001	8.7e-56	Vitis vinifera	AP2-EREBP	N/A
SmTc_9101	OsIBCD001007	8.8e-39	Oryza sativa subsp. indica	C3H	N/A
SmTc_9103	OsIBCD035530	1.6e-13	Oryza sativa subsp. indica	ABI3VP1	N/A
SmTc_9105	801329	6.7e-48	Populus trichocarpa	Trihelix	N/A
SmTc_9107	OsIBCD014577	6.9e-96	Oryza sativa subsp. indica	TCP	N/A
SmTc_9108	GSVIVP00006101001	6.8e-58	Vitis vinifera	MADS	N/A
SmTc_9110	OsIBCD012438	2.5e-25	Oryza sativa subsp. indica	C2H2	N/A
SmTc_9120	61106	5.6e-09	Micromonas sp. RCC299	C2H2	N/A
SmTc_9126	72270	3.2e-07	Coccomyxa sp. C-169	MYB-related	N/A
SmTc_9127	GSVIVP00006101001	3.5e-54	Vitis vinifera	MADS	N/A
SmTc_9130	279972	4.1e-66	Populus trichocarpa	SOH1	N/A
SmTc_9131	OsIBCD014700	6.5e-22	Oryza sativa subsp. indica	NAC	N/A
SmTc_9134	GSVIVP00010288001	3.8e-112	Vitis vinifera	bZIP	N/A
SmTc_9135	LOC_Os09g23650.1	2.9e-23	Oryza sativa subsp. japonica	Tify	N/A
SmTc_9149	GSVIVP00003326001	2.4e-83	Vitis vinifera	ARID	N/A
SmTc_9159	evm.TU.supercontig_208.12	6.5e-64	Carica papaya	G2-like	N/A
SmTc_9164	GRMZM2G137363_P01	9.6e-18	Zea mays	AUX/IAA	Root
SmTc_9167	4896026	4e-82	Sorghum bicolor	Sigma70-like	N/A
SmTc_9170	657649	1.2e-15	Populus trichocarpa	TRAF	N/A
SmTc_9171	evm.TU.supercontig_5.159	1.1e-142	Carica papaya	bZIP	N/A
SmTc_9173	34069	1.6e-31	Chlamydomonas reinhardtii	FHA	N/A
SmTc_9176	GSVIVP00010651001	1.7e-66	Vitis vinifera	MADS	N/A
SmTc_9188	GSVIVP00006203001	3e-151	Vitis vinifera	PHD	Leaf
SmTc_9194	408	1.7e-15	Selaginella moellendorffii	SNF2	N/A
SmTc_9199	GSVIVP00037702001	3.5e-130	Vitis vinifera	GRAS	N/A
SmTc_9205	GSVIVP00012491001	4e-47	Vitis vinifera	TRAF	N/A
SmTc_9207	OsIBCD021211	9.2e-05	Oryza sativa subsp. indica	FAR1	Flower
SmTc_9209	OsIBCD035653	3.6e-207	Oryza sativa subsp. indica	MYB-related	N/A
SmTc_9211	GSVIVP00018167001	1.1e-136	Vitis vinifera	C2H2	N/A
SmTc_9215	OsIBCD030674	8.3e-83	Oryza sativa subsp. indica	TRAF	N/A
SmTc_9235	AT4G12020.2	1.7e-60	Arabidopsis thaliana	WRKY	N/A
SmTc_9250	312791	1.1e-48	Arabidopsis lyrata	bHLH	N/A
SmTc_9252	OsIBCD021211	8.3e-74	Oryza sativa subsp. indica	FAR1	N/A
SmTc_9263	408	0.00021	Selaginella moellendorffii	SNF2	N/A
SmTc_9280	OsIBCD017735	6.3e-24	Oryza sativa subsp. indica	FAR1	Root
SmTc_9281	GSVIVP00006101001	5.2e-43	Vitis vinifera	MADS	N/A
SmTc_9284	420183	6.6e-07	Selaginella moellendorffii	Trihelix	N/A
SmTc_9285	GSVIVP00001485001	4.5e-07	Vitis vinifera	MYB-related	N/A
SmTc_9289	GSVIVP00012704001	9.8e-26	Vitis vinifera	bHLH	N/A
SmTc_9300	178083	9.1e-05	Chlamydomonas reinhardtii	MYB-related	N/A
SmTc_9306	GSVIVP00006101001	7.5e-23	Vitis vinifera	MADS	N/A
SmTc_9311	OsIBCD014700	9e-46	Oryza sativa subsp. indica	NAC	N/A
SmTc_9316	439190	9.1e-23	Selaginella moellendorffii	bHLH	N/A
SmTc_9317	664543	4e-186	Populus trichocarpa	mTERF	N/A
SmTc_9323	GSVIVP00006101001	4e-51	Vitis vinifera	MADS	N/A
SmTc_9324	GRMZM2G069248_P01	5.4e-08	Zea mays	Orphans	N/A
SmTc_9328	OsIBCD014700	2.2e-29	Oryza sativa subsp. indica	NAC	N/A
SmTc_9329	OsIBCD014700	8.3e-34	Oryza sativa subsp. indica	NAC	N/A
SmTc_9335	OsIBCD001007	6.5e-13	Oryza sativa subsp. indica	C3H	N/A
SmTc_9342	GSVIVP00006101001	5.9e-24	Vitis vinifera	MADS	N/A
SmTc_9371	GSVIVP00034599001	6.3e-64	Vitis vinifera	MYB-related	N/A
SmTc_9383	558471	3.5e-110	Populus trichocarpa	NAC	Flower
SmTc_9384	186922	1.5e-13	Chlamydomonas reinhardtii	TRAF	N/A
SmTc_9386	GSVIVP00032355001	9.3e-105	Vitis vinifera	NAC	Flower
SmTc_9392	752023	1.9e-145	Populus trichocarpa	C3H	N/A
SmTc_9393	GSVIVP00038535001	3.6e-38	Vitis vinifera	bHLH	Root
SmTc_9407	evm.TU.supercontig_100.2	2.4e-123	Carica papaya	bZIP	N/A
SmTc_9410	GSVIVP00006101001	2.2e-56	Vitis vinifera	MADS	N/A
SmTc_9412	OsIBCD012137	9.6e-22	Oryza sativa subsp. indica	FAR1	N/A
SmTc_9413	GRMZM2G095783_P01	5.7e-07	Zea mays	FHA	N/A
SmTc_9420	643201	1.9e-111	Populus trichocarpa	WRKY	N/A
SmTc_9437	36515	2.6e-05	Ostreococcus tauri	PHD	N/A
SmTc_9451	OsIBCD021211	2.4e-16	Oryza sativa subsp. indica	FAR1	N/A
SmTc_9458	OsIBCD019907	3.3e-86	Oryza sativa subsp. indica	RWP-RK	N/A
SmTc_9461	GRMZM2G088440_P01	1.2e-49	Zea mays	TCP	N/A
SmTc_9466	evm.TU.supercontig_34.107	5.6e-110	Carica papaya	ULT	N/A
SmTc_9476	711538	4.1e-85	Populus trichocarpa	G2-like	N/A
SmTc_9477	OsIBCD020180	1.4e-29	Oryza sativa subsp. indica	PHD	N/A
SmTc_9479	OsIBCD001007	1.1e-42	Oryza sativa subsp. indica	C3H	N/A
SmTc_9485	OsIBCD021211	4e-76	Oryza sativa subsp. indica	FAR1	Leaf
SmTc_9486	GSVIVP00014609001	6.2e-11	Vitis vinifera	MYB-related	Flower
SmTc_9488	evm.TU.supercontig_3.362	2.8e-152	Carica papaya	HB	N/A
SmTc_9496	AT1G64100.2	6.5e-40	Arabidopsis thaliana	NAC	N/A
SmTc_9498	OsIBCD005842	6.4e-05	Oryza sativa subsp. indica	CPP	N/A
SmTc_9499	GSVIVP00019092001	1.5e-48	Vitis vinifera	AP2-EREBP	Leaf
SmTc_9501	OsIBCD035553	1.7e-53	Oryza sativa subsp. indica	Orphans	N/A
SmTc_9504	OsIBCD030168	5.8e-167	Oryza sativa subsp. indica	NAC	Root
SmTc_9505	560392	5.7e-24	Populus trichocarpa	FAR1	N/A
SmTc_9506	OsIBCD030674	5.5e-96	Oryza sativa subsp. indica	TRAF	N/A
SmTc_9519	OsIBCD021211	2.8e-38	Oryza sativa subsp. indica	FAR1	N/A
SmTc_9535	evm.TU.supercontig_9.163	5.3e-178	Carica papaya	TUB	N/A
SmTc_9543	OsIBCD019557	6.7e-33	Oryza sativa subsp. indica	C3H	Flower
SmTc_9547	GRMZM2G142197_P01	2.2e-25	Zea mays	PHD	Flower
SmTc_9548	GSVIVP00006101001	1.6e-50	Vitis vinifera	MADS	N/A
SmTc_9557	86881	4e-47	Micromonas sp. RCC299	C3H	N/A
SmTc_9558	evm.TU.supercontig_27.191	1.3e-90	Carica papaya	G2-like	N/A
SmTc_9560	GSVIVP00006101001	1.4e-14	Vitis vinifera	MADS	Flower
SmTc_9561	GSVIVP00024123001	1.2e-06	Vitis vinifera	C3H	N/A
SmTc_9565	OsIBCD010288	9.3e-40	Oryza sativa subsp. indica	MYB-related	Flower
SmTc_9566	OsIBCD004243	5.4e-266	Oryza sativa subsp. indica	C2H2	N/A
SmTc_9584	OsIBCD030674	2.4e-34	Oryza sativa subsp. indica	TRAF	N/A
SmTc_9585	GRMZM2G002232_P02	0.00037	Zea mays	C2C2-GATA	N/A
SmTc_9593	OsIBCD002653	1.2e-05	Oryza sativa subsp. indica	GNAT	N/A
SmTc_9595	GRMZM2G003755_P01	9e-31	Zea mays	Orphans	N/A
SmTc_9604	evm.TU.supercontig_245.11	9.7e-58	Carica papaya	mTERF	N/A
SmTc_9631	GRMZM2G065692_P01	3.7e-70	Zea mays	Orphans	N/A
SmTc_9633	LOC_Os11g45530.1	9.9e-155	Oryza sativa subsp. japonica	FAR1	N/A
SmTc_9638	910992	1.4e-08	Arabidopsis lyrata	SWI/SNF-BAF60b	N/A
SmTc_9646	226391	7e-85	Populus trichocarpa	mTERF	N/A
SmTc_9655	5050036	7.4e-147	Sorghum bicolor	CAMTA	N/A
SmTc_9656	evm.TU.supercontig_80.21	1.3e-14	Carica papaya	NAC	N/A
SmTc_9658	LOC_Os07g11010.1	1.2e-08	Oryza sativa subsp. japonica	FHA	N/A
SmTc_9664	GSVIVP00012491001	5.6e-48	Vitis vinifera	TRAF	Root
SmTc_9669	48228	3.2e-21	Micromonas pusilla CCMP1545	G2-like	N/A
SmTc_9671	GSVIVP00016271001	4.7e-75	Vitis vinifera	MYB-related	N/A
SmTc_9679	GSVIVP00006101001	4.7e-58	Vitis vinifera	MADS	N/A
SmTc_9681	81916	1.9e-36	Coccomyxa sp. C-169	SNF2	Root
SmTc_9691	OsIBCD014700	8.4e-15	Oryza sativa subsp. indica	NAC	N/A
SmTc_9696	GSVIVP00018182001	2e-69	Vitis vinifera	C2C2-GATA	Leaf
SmTc_9701	evm.TU.supercontig_21.182	3.3e-46	Carica papaya	bZIP	N/A
SmTc_9703	GRMZM2G027807_P01	5.6e-30	Zea mays	Tify	N/A
SmTc_9728	GSVIVP00006101001	6.2e-50	Vitis vinifera	MADS	N/A
SmTc_9730	GSVIVP00028159001	9.2e-14	Vitis vinifera	MYB-related	N/A
SmTc_9732	142107	2.3e-05	Chlorella sp. NC64A	SET	N/A
SmTc_9734	GRMZM2G027807_P01	3.4e-44	Zea mays	Tify	N/A
SmTc_9744	OsIBCD020284	7.5e-24	Oryza sativa subsp. indica	MYB-related	N/A
SmTc_9749	evm.TU.supercontig_34.96	5.2e-62	Carica papaya	FHA	N/A
SmTc_9761	234045	1.1e-281	Populus trichocarpa	SNF2	N/A
SmTc_9762	GSVIVP00032361001	8.5e-186	Vitis vinifera	RB	N/A
SmTc_9763	887320	6.9e-129	Arabidopsis lyrata	C3H	N/A
SmTc_9770	755009	3.3e-08	Populus trichocarpa	ABI3VP1	N/A
SmTc_9773	4895471	1.3e-103	Sorghum bicolor	HB	N/A
SmTc_9774	816406	2.9e-73	Populus trichocarpa	bHLH	Leaf
SmTc_9777	OsIBCD010288	1.7e-28	Oryza sativa subsp. indica	MYB-related	Root
SmTc_9779	AT1G48040.1	1.6e-05	Arabidopsis thaliana	DBP	Leaf
SmTc_9786	GSVIVP00006101001	1.5e-06	Vitis vinifera	MADS	N/A
SmTc_9792	AT1G64100.2	6.9e-19	Arabidopsis thaliana	NAC	Leaf
SmTc_9799	evm.TU.supercontig_26.22	1.6e-104	Carica papaya	C3H	N/A
SmTc_9803	evm.TU.supercontig_46.85	3.2e-112	Carica papaya	DBP	N/A
SmTc_9809	GSVIVP00006101001	1.5e-29	Vitis vinifera	MADS	N/A
SmTc_9819	312791	1.1e-73	Arabidopsis lyrata	bHLH	N/A
SmTc_9828	99587	3.6e-10	Micromonas sp. RCC299	FHA	Flower
SmTc_9831	OsIBCD001039	4e-46	Oryza sativa subsp. indica	C3H	N/A
SmTc_9852	577738	0	Populus trichocarpa	PHD	N/A
SmTc_9858	OsIBCD010288	4.9e-25	Oryza sativa subsp. indica	MYB-related	N/A
SmTc_9862	OsIBCD014577	5.2e-67	Oryza sativa subsp. indica	TCP	Leaf
SmTc_9864	573159	2.7e-191	Populus trichocarpa	HB	N/A
SmTc_9868	918601	9.6e-46	Arabidopsis lyrata	CCAAT	N/A
SmTc_9869	474223	8.7e-05	Arabidopsis lyrata	CCAAT	N/A
SmTc_9871	GRMZM2G095783_P01	0.00036	Zea mays	FHA	N/A
SmTc_9879	199430	3.5e-110	Populus trichocarpa	SWI/SNF-BAF60b	N/A
SmTc_9897	GSVIVP00017926001	3.5e-24	Vitis vinifera	FHA	N/A
SmTc_9900	OsIBCD028891	1.9e-60	Oryza sativa subsp. indica	bHLH	N/A
SmTc_9903	GSVIVP00028344001	5.1e-118	Vitis vinifera	mTERF	N/A
SmTc_9930	597074	1.7e-141	Populus trichocarpa	HSF	N/A
SmTc_9931	312791	1.7e-22	Arabidopsis lyrata	bHLH	N/A
SmTc_9932	GSVIVP00014506001	8.1e-77	Vitis vinifera	MADS	Flower
SmTc_9936	LOC_Os09g23650.1	3.2e-12	Oryza sativa subsp. japonica	Tify	N/A
SmTc_9938	OsIBCD008838	6e-90	Oryza sativa subsp. indica	PHD	Leaf
SmTc_9945	GSVIVP00006101001	3.6e-48	Vitis vinifera	MADS	N/A
SmTc_9947	GSVIVP00017926001	3e-53	Vitis vinifera	FHA	N/A
SmTc_9955	GSVIVP00017926001	3.3e-37	Vitis vinifera	FHA	Leaf
SmTc_9965	102683	1.9e-31	Selaginella moellendorffii	DBP	N/A
SmTc_9966	evm.TU.supercontig_80.95	4.2e-10	Carica papaya	NAC	N/A
SmTc_9967	GSVIVP00027622001	4.2e-122	Vitis vinifera	NAC	N/A
SmTc_9982	GSVIVP00025362001	1.1e-18	Vitis vinifera	mTERF	N/A
SmTc_9987	GSVIVP00028942001	3.5e-43	Vitis vinifera	bHLH	N/A
SmTc_9988	GRMZM2G027807_P01	1.9e-53	Zea mays	Tify	N/A
SmTc_9990	312791	6.5e-24	Arabidopsis lyrata	bHLH	N/A
SmTc_9995	OsIBCD014700	4.9e-34	Oryza sativa subsp. indica	NAC	N/A
SmTc_9998	81096	2.8e-21	Coccomyxa sp. C-169	TRAF	N/A
SmTc_10006	LOC_Os10g20990.1	2.5e-17	Oryza sativa subsp. japonica	MYB-related	N/A
SmTc_10016	GSVIVP00012491001	8.9e-38	Vitis vinifera	TRAF	Root
SmTc_10017	OsIBCD028891	8.7e-72	Oryza sativa subsp. indica	bHLH	N/A
SmTc_10026	137645	5.5e-07	Chlorella sp. NC64A	GNAT	N/A
SmTc_10027	evm.TU.supercontig_44.73	7.3e-53	Carica papaya	bHLH	N/A
SmTc_10029	AT2G17870.1	1.1e-05	Arabidopsis thaliana	CSD	N/A
SmTc_10035	GSVIVP00018031001	1.4e-287	Vitis vinifera	ARF	N/A
SmTc_10041	GSVIVP00015253001	1.3e-48	Vitis vinifera	AP2-EREBP	N/A
SmTc_10042	311885	6.8e-27	Arabidopsis lyrata	bZIP	N/A
SmTc_10045	GSVIVP00011492001	2.9e-50	Vitis vinifera	MADS	Leaf
SmTc_10047	OsIBCD019136	9.5e-156	Oryza sativa subsp. indica	MYB-related	N/A
[truncated: 5,487 more rows]
