# Supplementary material for: Deep sequencing and transcriptome analyses to identify genes involved in secoiridoid biosynthesis in the Tibetan medicinal plant Swertia mussotii
Source: Sci Rep. 2017 Feb 22;7:43108. doi: 10.1038/srep43108 (PMC5320516; doi:10.1038/srep43108)
Supplement: Supplementary Dataset 3 [file srep43108-s4.xls]

## Sheet: Sheet1
Original Research Article
Deep sequencing and transcriptome analyses to identify genes involved in secoiridoid biosynthesis in Tibetan medicinal plant Swertia mussotii
Yue Liu1,2§, Yi Wang3§, Fengxian Guo1, Lin Zhan1, Toni Mohr4, Prisca Cheng4, Naxin Huo5, Ronghui Gu1, Danning Pei1, Lihong Chen1, Li Tang1, Chunlin Long2 * , Luqi Huang2 *, Yong Q. Gu4
1College of Life and Environmental Sciences, Minzu University of China, Beijing 100081, China ; 2National Resource Center for Chinese Materia Medica, China Academy of Traditional Chinese Medicine, Beijing 100700, China; 3USDA-ARS, Plant Gene Expression Center, Albany, CA 94710, U.S.A. 4USDA-ARS, Western Regional Research Center, Albany, CA 94710, U.S.A. 5Department of Plant Science, University of…
Supplementary Table S5 Annotation of the assembled contigs GO and KEGG
ID	GO Annotation	KEGG
SmTc_1	N/A	K12823
SmTc_2	GO:0016021;GO:0003978;GO:0006012	K12448
SmTc_3	GO:0005737;GO:0005524;GO:0004819;GO:0006425	K01886
SmTc_4	N/A	K10527
SmTc_5	GO:0016020;GO:0005509;GO:0070290;GO:0004630;GO:0016042;GO:0046470	K01115
SmTc_6	GO:0005759;GO:0045254;GO:0004742;GO:0006090	K00627
SmTc_7	GO:0005524	K03283
SmTc_10	GO:0042555;GO:0005524;GO:0003677;GO:0003678;GO:0006270	K02212
SmTc_11	N/A	K13199
SmTc_13	GO:0003676;GO:0000166	N/A
SmTc_14	N/A	K15193
SmTc_15	GO:0016021;GO:0016760;GO:0071555;GO:0030244	N/A
SmTc_18	GO:0009535;GO:0016021;GO:0009522;GO:0051539;GO:0016168;GO:0009055;GO:0000287;GO:0016491;GO:0015979;GO:0018298	N/A
SmTc_19	GO:0000243;GO:0016607;GO:0071004;GO:0089701;GO:0000166;GO:0008187;GO:0030628;GO:1903241	K12837
SmTc_21	N/A	K13648
SmTc_22	N/A	K06630
SmTc_23	GO:0016021	N/A
SmTc_24	N/A	K08059
SmTc_25	N/A	K03231
SmTc_26	N/A	K14011
SmTc_27	N/A	K00799
SmTc_28	GO:0016593;GO:0016570;GO:0006368	K15174
SmTc_29	GO:0005525;GO:0003924	N/A
SmTc_30	N/A	K01304
SmTc_32	GO:0016021;GO:0015171	K13863
SmTc_34	N/A	K10867
SmTc_35	N/A	K03083
SmTc_37	N/A	K09553
SmTc_39	N/A	K14753
SmTc_40	N/A	K13754
SmTc_41	N/A	K12200
SmTc_43	N/A	K09872
SmTc_44	GO:0016021;GO:0005524;GO:0004672	N/A
SmTc_48	GO:0046872;GO:0030001	N/A
SmTc_49	N/A	K01301
SmTc_50	GO:0004001;GO:0006166	K00856
SmTc_51	GO:0016020;GO:0016298;GO:0006629	N/A
SmTc_52	GO:0005789;GO:0010181;GO:0005506;GO:0003958	K00327
SmTc_53	GO:0008234	K01373
SmTc_54	GO:0016740	K00799
SmTc_55	GO:0005681;GO:0000398	K12859
SmTc_56	GO:0005737;GO:0031965;GO:0034399;GO:0008139;GO:0008565;GO:0006607;GO:0000059;GO:0000060;GO:0006610	N/A
SmTc_57	N/A	K15289
SmTc_58	GO:0016021;GO:0006810	K15287
SmTc_59	GO:0036459;GO:0016579;GO:0006511	K11841
SmTc_60	N/A	K01054
SmTc_62	N/A	K14486
SmTc_63	GO:0009941;GO:0016021;GO:0048366;GO:0009648;GO:0000302	N/A
SmTc_64	GO:0009055	N/A
SmTc_66	N/A	K11273
SmTc_68	GO:0009982;GO:0003723;GO:0001522;GO:0006396	K11131
SmTc_69	GO:0005634;GO:0042254	K14569
SmTc_71	GO:0005525;GO:0003924;GO:0003746	K03234
SmTc_72	N/A	K10704
SmTc_74	GO:0005737;GO:0002161;GO:0005524;GO:0004822;GO:0006428	K01870
SmTc_76	GO:0005634;GO:0048024	N/A
SmTc_80	GO:0005768;GO:0016021;GO:0005802	N/A
SmTc_81	N/A	K08245
SmTc_82	GO:0005681;GO:0000398	K12874
SmTc_84	GO:0004252	N/A
SmTc_85	GO:0005741;GO:0055085	K11518
SmTc_91	N/A	K02998
SmTc_92	GO:0000910;GO:0000226	K16732
SmTc_96	GO:0005840;GO:0003735;GO:0006412	K02870
SmTc_97	GO:0005524;GO:0016887	N/A
SmTc_99	N/A	K02934
SmTc_103	GO:0005840;GO:0003735;GO:0006412	K02953
SmTc_104	GO:0016021;GO:0005215	K09874
SmTc_105	GO:0005737;GO:0003999;GO:0006168;GO:0009116	K00759
SmTc_108	GO:0016021;GO:0005524;GO:0008553;GO:0046872;GO:0006754	K01535
SmTc_110	GO:0005524;GO:0006457;GO:0006950	N/A
SmTc_111	N/A	K10355
SmTc_113	GO:0016021	N/A
SmTc_114	GO:0005737;GO:0005524;GO:0042026	K04077
SmTc_116	GO:0043565;GO:0006351	N/A
SmTc_117	GO:0005634	K12829
SmTc_118	GO:0016874;GO:0004842	K10592
SmTc_119	GO:0006457	K09571
SmTc_121	GO:0016459;GO:0005524;GO:0003774	K10357
SmTc_122	N/A	K10357
SmTc_123	N/A	K15979
SmTc_124	GO:0005789;GO:0016021	N/A
SmTc_125	GO:0016021	N/A
SmTc_126	N/A	K14405
SmTc_127	GO:0016021;GO:0005524;GO:0000287;GO:0004012	K01530
SmTc_128	GO:0016301;GO:0000287;GO:0030955;GO:0004743	K00873
SmTc_129	GO:0007165	N/A
SmTc_130	N/A	K17616
SmTc_132	N/A	K10355
SmTc_133	GO:0043565;GO:0003700	K14432
SmTc_134	GO:0050661;GO:0004616;GO:0006098	N/A
SmTc_135	GO:0005737;GO:0006511	N/A
SmTc_137	N/A	K00799
SmTc_139	GO:0005840;GO:0003735;GO:0006412	K02868
SmTc_140	N/A	K17302
SmTc_142	GO:0008168;GO:0009452;GO:0001510	K14292
SmTc_144	GO:0016021;GO:0005743;GO:0070469;GO:0008137;GO:0042773	N/A
SmTc_146	GO:0016021	N/A
SmTc_148	GO:0016787	N/A
SmTc_149	N/A	K13412
SmTc_150	N/A	K07375
SmTc_151	GO:0016021;GO:0055085	K15104
SmTc_153	N/A	K00083
SmTc_154	N/A	K11838
SmTc_155	GO:0016021;GO:0009055	N/A
SmTc_156	GO:0016021	N/A
SmTc_157	N/A	K13144
SmTc_159	GO:0005634;GO:0006260	K10732
SmTc_161	GO:0005669;GO:0006352	K03129
SmTc_162	GO:0016818;GO:0016788;GO:0003676;GO:0008270	K15363
SmTc_164	N/A	K03242
SmTc_165	N/A	K12869
SmTc_169	GO:0005524;GO:0006457;GO:0006950	N/A
SmTc_170	N/A	K15053
SmTc_173	GO:0005524;GO:0016818;GO:0003676;GO:0008270	N/A
SmTc_174	GO:0005840;GO:0003735;GO:0006414	K02942
SmTc_175	GO:0005524;GO:0004386;GO:0003676	K14805
SmTc_176	GO:0052861;GO:0052862;GO:0016998	K01180
SmTc_177	GO:0005634;GO:0043565;GO:0003700;GO:0006351	K09338
SmTc_178	GO:0006457	K09571
SmTc_179	GO:0020037;GO:0046872	K00326
SmTc_183	GO:0005794;GO:0016021;GO:0006886;GO:0061025;GO:0016192	K08493
SmTc_185	GO:0016021;GO:0005886;GO:0016760;GO:0008270;GO:0071555;GO:0030244	K10999
SmTc_186	N/A	K02893
SmTc_187	GO:0005840;GO:0000166;GO:0003735;GO:0006412	K02893
SmTc_188	GO:0009507;GO:0016853	K10525
SmTc_189	GO:0009535;GO:0016021;GO:0009523;GO:0016168;GO:0045156;GO:0009772;GO:0018298	K02704
SmTc_190	GO:0016021;GO:0015743	N/A
SmTc_191	N/A	K01358
SmTc_192	GO:0004252	N/A
SmTc_195	GO:0005737;GO:0005524;GO:0006457	K09493
SmTc_196	GO:0005622;GO:0016020;GO:0006886;GO:0061025;GO:0016192	K08488
SmTc_197	N/A	K19619
SmTc_199	N/A	K06630
SmTc_201	N/A	K11838
SmTc_202	N/A	K14486
SmTc_203	GO:0046872;GO:0030001	N/A
SmTc_204	GO:0005576;GO:0020037;GO:0046872;GO:0004601;GO:0042744;GO:0006979	K00430
SmTc_205	N/A	K10999
SmTc_207	N/A	K00600
SmTc_208	GO:0016874;GO:0004842	K10592
SmTc_211	GO:0020037;GO:0004601;GO:0006979	K00434
SmTc_213	GO:0016021	N/A
SmTc_218	GO:0006281	K10895
SmTc_219	N/A	K15445
SmTc_220	GO:0005634;GO:0043565;GO:0003700;GO:0006351	K09338
SmTc_223	GO:0009507;GO:0009579;GO:0051287;GO:0016616	K00122
SmTc_224	N/A	K00031
SmTc_225	N/A	K02917
SmTc_226	GO:0005618;GO:0005576;GO:0045330;GO:0004857;GO:0030599;GO:0042545;GO:0045490	K01051
SmTc_227	GO:0008234	N/A
SmTc_229	N/A	K14843
SmTc_231	GO:0005634;GO:0005524;GO:0004386;GO:0003723	K16911
SmTc_233	N/A	K07277
SmTc_237	GO:0005634;GO:0018024;GO:0008270	N/A
SmTc_238	N/A	K18749
SmTc_240	GO:0005829;GO:0016491;GO:0008270;GO:0009610	N/A
SmTc_241	GO:0016021	N/A
SmTc_242	GO:0045430;GO:0009813	N/A
SmTc_243	GO:0017119;GO:0006891	N/A
SmTc_244	N/A	K00695
SmTc_246	N/A	K01802
SmTc_247	N/A	K14768
SmTc_248	GO:0030688;GO:0006364	K14849
SmTc_249	N/A	K19329
SmTc_250	GO:0008234	N/A
SmTc_251	GO:0003676;GO:0000166;GO:0006397	K12822
SmTc_252	GO:0016021;GO:0016491	N/A
SmTc_253	GO:0005524	N/A
SmTc_255	N/A	K14641
SmTc_256	N/A	K13832
SmTc_257	N/A	K02981
SmTc_259	N/A	K12616
SmTc_260	GO:0008234	N/A
SmTc_261	GO:0004034;GO:0030246;GO:0019318	K01785
SmTc_262	N/A	K08472
SmTc_263	N/A	K14488
SmTc_264	GO:0008234	N/A
SmTc_265	N/A	K09496
SmTc_266	GO:0016747	N/A
SmTc_268	N/A	K19476
SmTc_271	GO:0016787;GO:0046856	N/A
SmTc_274	GO:0005622;GO:0005525;GO:0003924;GO:0003746	K02358
SmTc_275	GO:0000930;GO:0005874;GO:0005525;GO:0003924;GO:0031122;GO:0007020	K10389
SmTc_276	GO:0016021;GO:0005524;GO:0004672	N/A
SmTc_277	GO:0051287;GO:0016616	K15919
SmTc_281	GO:0005634;GO:0009734;GO:0006355;GO:0006351	K14484
SmTc_283	GO:0004568;GO:0005975;GO:0016998;GO:0006032	N/A
SmTc_284	N/A	K13110
SmTc_285	GO:0005524;GO:0003723;GO:0003724;GO:0006401	K12599
SmTc_288	GO:0005509	K13448
SmTc_289	GO:0015930;GO:0006537	K00284
SmTc_292	GO:0030529;GO:0042254	K02936
SmTc_293	GO:0016021;GO:0008270	N/A
SmTc_294	N/A	K13099
SmTc_297	N/A	K14400
SmTc_298	N/A	K00695
SmTc_299	N/A	K01897
SmTc_300	N/A	K10661
SmTc_301	GO:0005840	K02937
SmTc_302	N/A	K14486
SmTc_305	N/A	K01586
SmTc_306	GO:0016021	N/A
SmTc_307	GO:0016021;GO:0005524;GO:0016301	N/A
SmTc_309	N/A	K17822
SmTc_311	N/A	K02981
SmTc_312	GO:0016021;GO:0020037;GO:0046872	N/A
SmTc_315	GO:0016021;GO:0008810;GO:0030245	N/A
SmTc_316	GO:0016779	N/A
SmTc_317	N/A	K17506
SmTc_318	GO:0003755;GO:0009560;GO:0000741;GO:0000398;GO:0006457	K09566
SmTc_320	N/A	K00029
SmTc_321	N/A	K03934
SmTc_325	N/A	K14652
SmTc_326	GO:0005524;GO:0016787	K13525
SmTc_327	GO:0051287;GO:0050661;GO:0016620;GO:0006006	K00134
SmTc_331	GO:0005524;GO:0004674	N/A
SmTc_332	GO:0005576;GO:0020037;GO:0046872;GO:0004601;GO:0042744;GO:0006979	K00430
SmTc_333	GO:0005794;GO:0016413;GO:0071554	N/A
SmTc_334	N/A	K04733
SmTc_335	GO:0003676;GO:0000166	K13126
SmTc_336	N/A	K06670
SmTc_337	N/A	K12593
SmTc_339	GO:0005634;GO:0003677;GO:0006351	K17498
SmTc_340	GO:0005737;GO:0005524;GO:0042026	K04077
SmTc_341	GO:0016021;GO:0016757	N/A
SmTc_342	GO:0005622;GO:0005886;GO:0009867;GO:0006612;GO:0010363;GO:0009646;GO:0010200;GO:0009612;GO:0009611;GO:0009863	N/A
SmTc_345	N/A	K02940
SmTc_346	N/A	K14638
SmTc_347	GO:0005840;GO:0000166;GO:0003735;GO:0006412	K02974
SmTc_348	GO:0005634;GO:0003677;GO:0003700;GO:0006351	K09286
SmTc_349	GO:0003677	N/A
SmTc_350	GO:0030132;GO:0030130;GO:0030125;GO:0032050;GO:0005198;GO:0072583;GO:0006886	N/A
SmTc_351	GO:0000148;GO:0016021;GO:0003843;GO:0006075	K11000
SmTc_352	N/A	K07562
SmTc_353	N/A	K10268
SmTc_355	GO:0046872;GO:0030001	N/A
SmTc_356	GO:0005737;GO:0016149	K02835
SmTc_358	N/A	K01807
SmTc_360	N/A	K04382
SmTc_362	GO:0008792;GO:0006527;GO:0008295	K01583
SmTc_363	N/A	K15292
SmTc_364	N/A	K00924
SmTc_365	GO:0005524	K03283
SmTc_367	GO:0016282;GO:0033290;GO:0005852;GO:0003743;GO:0001731;GO:0006446	K03245
SmTc_368	GO:0005524;GO:0004674;GO:0007165	K07198
SmTc_369	GO:0005524;GO:0004672	K14498
SmTc_371	GO:0016021	N/A
SmTc_372	GO:0005634;GO:0043565;GO:0003700;GO:0006351	K09338
SmTc_373	GO:0016021;GO:0005509;GO:0050664;GO:0004601	K13447
SmTc_375	GO:0003677;GO:0003899;GO:0032549;GO:0006351	K16252
SmTc_377	N/A	K13111
SmTc_378	GO:0016021;GO:0005840;GO:0003735;GO:0006412;GO:0006810	K02935
SmTc_380	N/A	K00847
SmTc_383	N/A	K01595
SmTc_385	N/A	K13025
SmTc_386	N/A	K05283
SmTc_387	N/A	K00383
SmTc_389	GO:0005634;GO:0008270	N/A
SmTc_390	GO:0016021;GO:0005886;GO:0016760;GO:0046872;GO:0071555;GO:0030244	K10999
SmTc_391	GO:0004252	N/A
SmTc_396	GO:0016021;GO:0005509	N/A
SmTc_397	GO:0005737;GO:0016149	K03265
SmTc_398	GO:0003824;GO:0019295	N/A
SmTc_399	GO:0016021;GO:0005524;GO:0004674	N/A
SmTc_401	GO:0005525	N/A
SmTc_403	GO:0016021;GO:0030246	N/A
SmTc_404	GO:0016021;GO:0004576;GO:0006486	K07151
SmTc_405	N/A	K12871
SmTc_407	GO:0016021;GO:0005524;GO:0016887;GO:0005215	N/A
SmTc_408	GO:0005737	K08770
SmTc_409	N/A	K00276
SmTc_410	N/A	K12489
SmTc_412	N/A	K02335
SmTc_413	N/A	K09919
SmTc_415	GO:0005524;GO:0046872;GO:0004478;GO:0006730;GO:0006556	K00789
SmTc_419	GO:0043565;GO:0003700	N/A
SmTc_421	GO:0006359	K03024
SmTc_423	GO:0005840	K02896
SmTc_425	GO:0005840;GO:0003735;GO:0006412	K02868
SmTc_426	GO:0005794;GO:0005886;GO:0033180;GO:0046961;GO:0015991	K02151
SmTc_427	GO:0003676;GO:0000166	N/A
SmTc_429	N/A	K10395
SmTc_430	GO:0004553;GO:0005975	N/A
SmTc_434	GO:0003676;GO:0000166	N/A
SmTc_436	GO:0016597;GO:0004664;GO:0009094	K05359
SmTc_437	GO:0003676;GO:0000166	K14787
SmTc_438	GO:0016021	N/A
SmTc_439	N/A	K01681
SmTc_445	N/A	K00889
SmTc_447	GO:0003677;GO:0003887;GO:0008283;GO:0031048;GO:0006306;GO:0006261;GO:0009560;GO:0048449;GO:0051567;GO:0006346;GO:0007020;GO:0009909	K02328
SmTc_450	GO:0008270	N/A
SmTc_451	N/A	K15501
SmTc_452	N/A	K00789
SmTc_453	GO:0004489;GO:0006555;GO:0006730;GO:0035999	K00297
SmTc_455	N/A	K10355
SmTc_457	GO:0005524;GO:0004672	N/A
SmTc_458	GO:0005524;GO:0005509;GO:0004672	K13412
SmTc_461	GO:0005622;GO:0000160	K12127
SmTc_462	GO:0016021;GO:0005886;GO:0016760;GO:0046872;GO:0071555;GO:0030244	K10999
SmTc_463	GO:0005524;GO:0006457;GO:0006950	N/A
SmTc_465	GO:0003676;GO:0000166	K13098
SmTc_467	GO:0009507	N/A
SmTc_468	N/A	K03252
SmTc_472	GO:0005794;GO:0016021;GO:0016413;GO:0071554;GO:0050826	N/A
SmTc_475	GO:0003676;GO:0000166	K11294
SmTc_477	GO:0005576;GO:0020037;GO:0046872;GO:0004601;GO:0042744;GO:0006979	K00430
SmTc_478	N/A	K00737
SmTc_482	GO:0005871;GO:0005874;GO:0005524;GO:0003777;GO:0007018	K11498
SmTc_483	N/A	K02877
SmTc_485	N/A	K14398
SmTc_487	GO:0005741;GO:0008308	K15040
SmTc_488	N/A	K00831
SmTc_489	N/A	K12937
SmTc_490	N/A	K11824
SmTc_491	GO:0005622;GO:0005524;GO:0004707	K04371
SmTc_492	GO:0016021;GO:0022891	N/A
SmTc_493	N/A	K03696
SmTc_494	GO:0005840;GO:0003735;GO:0006412	K02921
SmTc_495	GO:0005634;GO:0008168	K11422
SmTc_497	GO:0022625;GO:0003735;GO:1902626;GO:0000027;GO:0006412	K02896
SmTc_499	N/A	K15378
SmTc_502	GO:0005783;GO:0005509;GO:0006457	K08057
SmTc_503	GO:0008080	K00670
SmTc_504	GO:0008374;GO:0006629	N/A
SmTc_505	N/A	K02989
SmTc_509	N/A	K14508
SmTc_510	GO:0016021;GO:0051287;GO:0003979	K00012
SmTc_512	GO:0004014;GO:0006557;GO:0008295;GO:0006597	K01611
SmTc_516	N/A	K13137
SmTc_517	N/A	K02918
SmTc_518	N/A	K14484
SmTc_519	GO:0046872;GO:0030001	N/A
SmTc_521	GO:0003743	K03113
SmTc_522	N/A	K05768
SmTc_523	GO:0005525;GO:0003924;GO:0004871;GO:0007186	N/A
SmTc_526	GO:0005634;GO:0005524	K11367
SmTc_527	N/A	K00844
SmTc_528	N/A	K00430
SmTc_530	GO:0016021;GO:0005524;GO:0042626	N/A
SmTc_531	GO:0016021;GO:0008146	N/A
SmTc_533	N/A	K05387
SmTc_537	GO:0016491	K00306
SmTc_538	GO:0005829;GO:0046872;GO:0004750;GO:0044262;GO:0019323;GO:0009052	K01783
SmTc_539	GO:0016021;GO:0005524;GO:0015416	N/A
SmTc_540	GO:0006950;GO:0009415	N/A
SmTc_543	GO:0005840;GO:0003735;GO:0006412	N/A
SmTc_545	GO:0016758	N/A
SmTc_547	GO:0016021;GO:0005622;GO:0000155	K14489
SmTc_548	GO:0005524;GO:0004672	K14500
SmTc_549	N/A	K13993
SmTc_550	GO:0016874	N/A
SmTc_551	GO:0016020;GO:0015031	N/A
SmTc_552	GO:0005524;GO:0016301;GO:0004612;GO:0006094	K01610
SmTc_553	GO:0005737;GO:0016021;GO:0016627;GO:0006629	K10258
SmTc_556	GO:0005524;GO:0004550;GO:0006241;GO:0006183;GO:0006228	K00940
SmTc_557	GO:0016021	K09531
SmTc_558	N/A	K08900
SmTc_561	GO:0005737;GO:0000166;GO:0003723	K13126
SmTc_563	GO:0016021;GO:0005743;GO:0070469;GO:0005507;GO:0004129;GO:0022900	K02261
SmTc_564	GO:0005525;GO:0003924;GO:0004871;GO:0007186	N/A
SmTc_566	GO:0009507;GO:0016021;GO:0009523;GO:0015979	K02721
SmTc_567	GO:0009269	N/A
SmTc_569	GO:0016874;GO:0004842;GO:0042787	N/A
SmTc_570	GO:0005634;GO:0004842;GO:0008270;GO:0031347	K19042
SmTc_572	GO:0020037;GO:0005506;GO:0004497;GO:0016705	K00487
SmTc_573	GO:0016021;GO:0003333	K03834
SmTc_575	N/A	K14564
SmTc_576	GO:0071944;GO:0005618;GO:0005576;GO:0045330;GO:0030599;GO:0046910;GO:0042545;GO:0043086;GO:0045490	K01051
SmTc_577	N/A	K08770
SmTc_579	GO:0003723	K13162
SmTc_580	GO:0016740;GO:0008299	K00787
SmTc_583	GO:0005737;GO:0045548;GO:0009800;GO:0006559	K10775
SmTc_584	GO:0003824	N/A
SmTc_585	GO:0016021;GO:0008643	K15382
SmTc_586	GO:0005634;GO:0003677;GO:0003700;GO:0006351	K09286
SmTc_587	N/A	K14018
SmTc_588	N/A	K01792
SmTc_592	GO:0016491	N/A
SmTc_593	N/A	K16290
SmTc_594	GO:0005737;GO:0051861;GO:0017089	N/A
SmTc_595	GO:0003723	K13162
SmTc_597	GO:0003723;GO:0004809	K00555
SmTc_602	GO:0016021;GO:0005509	K17800
SmTc_605	GO:0005509	K13448
SmTc_607	N/A	K03146
SmTc_609	GO:0016021;GO:0022891	K08150
SmTc_610	N/A	K11292
SmTc_611	GO:0008234	K01366
SmTc_613	GO:0005737;GO:0005524;GO:0006457	K09494
SmTc_615	GO:0005737;GO:0006511	K08770
SmTc_618	GO:0005789;GO:0016021;GO:0016757;GO:0018279	K12670
SmTc_619	GO:0005622;GO:0008270	N/A
SmTc_620	GO:0004056;GO:0042450	K01755
SmTc_626	GO:0008270	N/A
SmTc_627	N/A	K18059
SmTc_628	N/A	K00547
SmTc_630	GO:0016021;GO:0003993;GO:0046872	N/A
SmTc_631	GO:0003676;GO:0000166	K14396
SmTc_632	N/A	K03809
SmTc_634	N/A	K01304
SmTc_636	N/A	K14289
SmTc_637	GO:0003677;GO:0016491	K11450
SmTc_638	N/A	K14775
SmTc_641	GO:0016021;GO:0004559;GO:0030246;GO:0008270;GO:0006013	K01231
SmTc_643	GO:0008234	K01373
SmTc_644	GO:0005524;GO:0016887	N/A
SmTc_646	N/A	K10635
SmTc_648	N/A	K00859
SmTc_649	N/A	K06127
SmTc_651	N/A	K03248
SmTc_652	GO:0005739;GO:0005840;GO:0003735;GO:0006412	K02946
SmTc_653	N/A	K03456
SmTc_655	GO:0016021	N/A
SmTc_657	GO:0033947;GO:0005975	K18577
SmTc_658	GO:0006950	N/A
SmTc_659	GO:0005737;GO:0005524;GO:0016301;GO:0016773	K16190
SmTc_660	GO:0005840;GO:0003735;GO:0006412	K02920
SmTc_662	N/A	K08232
SmTc_663	GO:0008171	K00588
SmTc_665	N/A	K14411
SmTc_668	GO:0019538	N/A
SmTc_669	N/A	K14514
SmTc_672	N/A	K17491
SmTc_673	GO:0003824;GO:0042823;GO:0042819	K06215
SmTc_674	GO:0008270	N/A
SmTc_679	N/A	K03016
SmTc_680	GO:0005524	N/A
SmTc_682	GO:0003676;GO:0000166	K14837
SmTc_684	GO:0005840	K02942
SmTc_685	GO:0005643;GO:0017056;GO:0006913	N/A
SmTc_686	GO:0005643;GO:0017056;GO:0006913	N/A
SmTc_687	GO:0016021;GO:0016757	N/A
SmTc_691	GO:0043565;GO:0003700	N/A
SmTc_692	N/A	K00549
SmTc_693	GO:0003824	K00162
SmTc_694	GO:0005634;GO:0004842;GO:0008270;GO:0031347	K19042
SmTc_696	GO:0005737;GO:0005634;GO:0010309;GO:0019509	K08967
SmTc_697	GO:0016021	N/A
SmTc_702	GO:0005737;GO:0005634;GO:0005839;GO:0004298;GO:0051603	K02738
SmTc_705	N/A	K03283
SmTc_707	GO:0016787	N/A
SmTc_708	GO:0016787	K01438
SmTc_710	N/A	K09667
SmTc_711	GO:0005774	N/A
SmTc_712	GO:0008152	N/A
SmTc_713	GO:0016021	N/A
SmTc_717	GO:0000276;GO:0015078;GO:0015986	K02138
SmTc_718	N/A	K00422
SmTc_719	GO:0046872	N/A
SmTc_721	GO:0043565;GO:0003700	N/A
SmTc_722	N/A	K03061
SmTc_724	GO:0016747	N/A
SmTc_725	GO:0016758	K08237
SmTc_727	GO:0016021;GO:0005741;GO:0055085	K15040
SmTc_728	N/A	K00703
SmTc_729	GO:0006950	N/A
SmTc_731	GO:0005840;GO:0003735;GO:0006412	K02894
SmTc_732	GO:0016021	K12821
SmTc_733	GO:0004721	K04382
SmTc_734	GO:0003950;GO:0006471	K10798
SmTc_735	GO:0003755;GO:0006457	K01802
SmTc_737	GO:0031461;GO:0005634;GO:0003684;GO:0006289;GO:0043161	K10610
SmTc_738	GO:0004402	N/A
SmTc_739	N/A	K01652
SmTc_740	N/A	K01535
SmTc_741	N/A	K03251
SmTc_744	GO:0016787;GO:0004452;GO:0008299	K01823
SmTc_747	N/A	K09828
SmTc_750	GO:0030123;GO:0006886;GO:0016192	K12397
SmTc_752	GO:0016021	N/A
SmTc_755	N/A	K02866
SmTc_756	N/A	K17794
SmTc_757	GO:0051745;GO:0046872;GO:0050992;GO:0019288	K03527
SmTc_759	GO:0016021	N/A
SmTc_760	GO:0016491;GO:0006950;GO:0009228	K03146
SmTc_761	GO:0005524;GO:0005509;GO:0004672	K13412
SmTc_762	N/A	K06174
SmTc_766	GO:0005783;GO:0005786;GO:0008312;GO:0030942;GO:0005047;GO:0045047;GO:0006614	K03107
SmTc_767	GO:0005643;GO:0046907	N/A
SmTc_768	GO:0005643;GO:0046907	K15304
SmTc_770	GO:0005634;GO:0006352;GO:0051090	K03131
SmTc_775	GO:0020037;GO:0005506;GO:0004497;GO:0016705	K09754
SmTc_778	GO:0016021;GO:0020037;GO:0005506;GO:0016705	N/A
SmTc_782	GO:0005524	K10875
SmTc_784	GO:0005524;GO:0016887	K06185
SmTc_785	GO:0016853	N/A
SmTc_787	N/A	K19476
SmTc_789	N/A	K11292
SmTc_791	GO:0008270	N/A
SmTc_792	GO:0046872;GO:0016491	N/A
SmTc_793	N/A	K01940
SmTc_794	N/A	K09537
SmTc_795	N/A	K17278
SmTc_798	GO:0016021	N/A
SmTc_802	GO:0017053;GO:0007049	N/A
SmTc_805	GO:0009535;GO:0045261;GO:0005524;GO:0046933;GO:0046961;GO:0015991;GO:0015986	K02111
SmTc_806	N/A	K03028
SmTc_807	GO:0005634;GO:0046872;GO:0000166;GO:0003723	K12836
SmTc_809	GO:0016021;GO:0005509	N/A
SmTc_810	GO:0000159;GO:0008601;GO:0007165	K11584
SmTc_814	GO:0005623;GO:0045454	K09580
SmTc_816	N/A	K04523
SmTc_818	N/A	K01537
SmTc_819	GO:0016021;GO:0005524;GO:0004672	N/A
SmTc_820	N/A	K03260
SmTc_821	GO:0005622;GO:0005525;GO:0007264	K07937
SmTc_823	N/A	K11129
SmTc_824	N/A	K12854
SmTc_825	N/A	K02922
SmTc_828	GO:0003824	N/A
SmTc_829	GO:0005634;GO:0006334	K11279
SmTc_830	N/A	K13496
SmTc_831	GO:0005840;GO:0003735;GO:0006412	K02934
SmTc_833	N/A	K15730
SmTc_834	N/A	K02154
SmTc_835	GO:0008080	N/A
SmTc_836	GO:0008270;GO:0006355	N/A
SmTc_837	GO:0003743	K03262
SmTc_838	GO:0016157;GO:0046524;GO:0005985	K00696
SmTc_839	GO:0009507;GO:0003743	K02520
SmTc_840	GO:0005737;GO:0004814;GO:0005524;GO:0006420	K01887
SmTc_841	GO:0016021	N/A
SmTc_842	N/A	K12486
SmTc_843	GO:0016021	N/A
SmTc_844	GO:0016021;GO:0005743;GO:0005215;GO:0055085	K05863
SmTc_845	GO:0046429;GO:0005506;GO:0016114	K03526
SmTc_846	GO:0003676	N/A
SmTc_847	N/A	K18801
SmTc_848	N/A	K09503
SmTc_849	N/A	K10875
SmTc_850	GO:0048046;GO:0009941;GO:0009570;GO:0010319;GO:0009579;GO:0051920;GO:0042335;GO:0019344;GO:0050832;GO:0009595;GO:0019761;GO:0019288;GO:0009867;GO:0000165;GO:0031348;GO:0019684;GO:0006612;GO:0010310;GO:0043900;GO:0010363;GO:0010200;GO:0009697;GO:0009862;GO:0000038	K03386
SmTc_852	GO:0005840;GO:0003735;GO:0006412	K02889
SmTc_854	GO:0005622;GO:0046907	K15306
SmTc_856	GO:0003676;GO:0000166	K12741
SmTc_858	GO:0005525;GO:0003924;GO:0004871;GO:0007186;GO:0009630;GO:2000067;GO:0009737;GO:0009723;GO:0009750;GO:0009749;GO:0010555;GO:0009744;GO:0048364;GO:0009652	N/A
SmTc_860	GO:0005096	N/A
SmTc_861	GO:0003849;GO:0009073	K01626
SmTc_864	GO:0005634;GO:0003677;GO:0006355	N/A
SmTc_867	GO:0016282;GO:0033290;GO:0005852;GO:0000166;GO:0003743;GO:0001731;GO:0006446	N/A
SmTc_870	GO:0005737;GO:0005524;GO:0006457	K09500
SmTc_875	GO:0000148;GO:0016021;GO:0003843;GO:0006075	N/A
SmTc_877	N/A	K02930
SmTc_880	GO:0009507;GO:0005506;GO:0042586;GO:0006412	K01462
SmTc_881	N/A	K17637
SmTc_882	GO:0030136;GO:0005545;GO:0048268	N/A
SmTc_886	N/A	K08900
SmTc_887	N/A	K14409
SmTc_889	N/A	K04460
SmTc_890	GO:0005887;GO:0008515	K15378
SmTc_891	N/A	K03696
SmTc_892	GO:0004807;GO:0006096	K01803
SmTc_893	GO:0005524;GO:0004674;GO:0048544	N/A
SmTc_894	GO:0016758	N/A
SmTc_895	GO:0005737;GO:0005524;GO:0006457	K09498
SmTc_896	GO:0005622;GO:0005525;GO:0015031;GO:0007264	K07904
SmTc_897	GO:0016021;GO:0019375;GO:0045892	N/A
SmTc_900	N/A	K14502
SmTc_902	N/A	K13993
SmTc_904	GO:0005524;GO:0004386;GO:0003676	K10900
SmTc_905	GO:0005737;GO:0005634;GO:0003677;GO:0019344;GO:0009873;GO:0048513;GO:0010197;GO:0009963;GO:0006612;GO:0010363;GO:0006355;GO:0009733;GO:0009743;GO:0010201;GO:0009651;GO:0000303;GO:0009862	N/A
SmTc_907	N/A	K08070
SmTc_908	GO:0016491	K17839
SmTc_909	N/A	K01900
SmTc_915	GO:0005840;GO:0003735;GO:0006412	K02949
SmTc_917	GO:0003676;GO:0000166	N/A
SmTc_918	GO:0016021	N/A
SmTc_919	GO:0015969	N/A
SmTc_920	GO:0016787	N/A
SmTc_922	GO:0016021	N/A
SmTc_923	GO:0005524;GO:0004004;GO:0003676;GO:0010468;GO:0010501;GO:0006413	K03257
SmTc_924	GO:0022627;GO:0003735;GO:0006412	K02984
SmTc_925	GO:0008270	K17987
SmTc_927	GO:0005737;GO:0005524;GO:0004827;GO:0006433	K01881
SmTc_928	N/A	K12275
SmTc_929	GO:0005524;GO:0019140;GO:0010264	K19517
SmTc_930	GO:0005524;GO:0004386;GO:0003676	K17679
SmTc_931	N/A	K00430
SmTc_932	GO:0016021	K07297
SmTc_933	N/A	K02901
SmTc_934	GO:0005737;GO:0003872;GO:0005524;GO:0046872;GO:0006002	K00850
SmTc_935	GO:0016021;GO:0022891	N/A
SmTc_940	N/A	K00430
SmTc_942	GO:0005840;GO:0008097;GO:0003735;GO:0006412	K02897
SmTc_944	GO:0016021;GO:0005524;GO:0042626	N/A
SmTc_946	GO:0005622;GO:0005524;GO:0004707	K14512
SmTc_947	N/A	K03066
SmTc_948	N/A	K00549
SmTc_951	GO:0003824	N/A
SmTc_952	N/A	K14004
SmTc_954	GO:0042578	N/A
SmTc_955	GO:0005783;GO:0005886;GO:0005774;GO:0050662;GO:0047886;GO:0016487;GO:0009788;GO:0009853;GO:0034976;GO:0009750;GO:0009749;GO:0009744;GO:0009627	K15891
SmTc_959	GO:0048046;GO:0005618;GO:0004553;GO:0016762;GO:0042546;GO:0071555;GO:0010411	N/A
SmTc_962	N/A	K04646
SmTc_963	GO:0030132;GO:0030130;GO:0005198;GO:0006886;GO:0016192	K04646
SmTc_965	GO:0005840;GO:0003735;GO:0006412	K02912
SmTc_966	N/A	K16546
SmTc_967	GO:0046658;GO:0051716	N/A
SmTc_969	GO:0009507;GO:0022625;GO:0005886;GO:0005774;GO:0003735;GO:0009220;GO:0006412	K02883
SmTc_971	N/A	K10268
SmTc_973	N/A	K12850
SmTc_975	GO:0033926	N/A
SmTc_976	GO:0016021;GO:0005730;GO:0000166;GO:0003723;GO:0000480;GO:0000447;GO:0000472;GO:0034462	K14785
SmTc_979	N/A	K14400
SmTc_980	GO:0005634	K13109
SmTc_982	N/A	K14548
SmTc_986	GO:0008270	N/A
SmTc_987	GO:0016021;GO:0005886;GO:0005773	N/A
SmTc_988	N/A	K02898
SmTc_993	GO:0005737;GO:0003743	K03259
SmTc_994	GO:0016021	N/A
SmTc_995	GO:0016021;GO:0005886;GO:0022857;GO:0055085;GO:0006810	N/A
SmTc_997	GO:0020037;GO:0005506;GO:0016710	N/A
SmTc_999	N/A	K09250
SmTc_1000	GO:0016021;GO:0005215	K09872
SmTc_1001	GO:0005829	K09560
SmTc_1003	GO:0016021	N/A
SmTc_1005	N/A	K13525
SmTc_1006	GO:0016491	N/A
SmTc_1008	N/A	K15601
SmTc_1009	GO:0008146	K11821
SmTc_1011	GO:0005524	K17681
SmTc_1013	GO:0005737;GO:0005524;GO:0006457	K09495
SmTc_1014	GO:0016021;GO:0005524;GO:0004674;GO:0030244	N/A
SmTc_1015	N/A	K12877
SmTc_1018	N/A	K03263
SmTc_1019	GO:0005524;GO:0004672	K17592
SmTc_1020	GO:0043231;GO:0004739;GO:0006086	K00161
SmTc_1021	GO:0004185	N/A
SmTc_1022	GO:0046872;GO:0016571;GO:0030001	N/A
SmTc_1027	N/A	K02940
SmTc_1028	N/A	K14503
SmTc_1029	GO:0003755;GO:0006457	K01802
SmTc_1030	GO:0016459;GO:0005524;GO:0003774	K10357
SmTc_1031	N/A	K13336
SmTc_1032	GO:0005634;GO:0006334	N/A
SmTc_1033	GO:0016021	N/A
SmTc_1036	GO:0016021;GO:0016192	K08511
SmTc_1041	N/A	K02991
SmTc_1043	GO:0008270	N/A
SmTc_1044	GO:0016021;GO:0020037;GO:0005506;GO:0004497;GO:0016705	N/A
SmTc_1045	N/A	K11593
SmTc_1046	N/A	K06620
SmTc_1047	GO:0005525;GO:0003746	N/A
SmTc_1052	N/A	K10949
SmTc_1054	N/A	K03246
SmTc_1055	GO:0005634;GO:0003677;GO:0003899;GO:0006351	K03013
SmTc_1056	GO:0005783;GO:0016021;GO:0005509;GO:0006457	K08054
SmTc_1057	GO:0004013;GO:0006730	K01251
SmTc_1058	GO:0005794;GO:0016021;GO:0008378;GO:0006486	N/A
SmTc_1059	GO:0016021	N/A
SmTc_1060	GO:0016021	N/A
SmTc_1061	GO:0005794;GO:0009506;GO:0005774	N/A
SmTc_1064	N/A	K11649
SmTc_1065	GO:0004107;GO:0009073;GO:0009423	K01736
SmTc_1066	GO:0005524;GO:0016887;GO:0006810	K09013
SmTc_1067	N/A	K07393
SmTc_1069	GO:0005634;GO:0043565;GO:0003700;GO:0006351	K09338
SmTc_1070	GO:0003676;GO:0000166	N/A
SmTc_1072	N/A	K09489
SmTc_1073	GO:0005525	K06944
SmTc_1074	GO:0005576;GO:0020037;GO:0046872;GO:0004601;GO:0042744;GO:0006979	N/A
SmTc_1079	GO:0046872;GO:0016491	N/A
SmTc_1080	N/A	K02951
SmTc_1081	GO:0000175;GO:0004519;GO:0006402;GO:0090305;GO:0090503;GO:0016075;GO:0006364	K12585
SmTc_1082	N/A	K02925
SmTc_1083	N/A	K10691
SmTc_1084	GO:0016021;GO:0051537;GO:0010277;GO:0046872	N/A
SmTc_1085	GO:0005524;GO:0005509;GO:0004672	K13412
SmTc_1086	N/A	K10405
SmTc_1087	GO:0005737;GO:0005874;GO:0005525;GO:0003924;GO:0005200;GO:0007017	K07375
SmTc_1088	GO:0004514;GO:0009435	K00767
SmTc_1089	GO:0004514;GO:0009435	N/A
SmTc_1090	GO:0016021;GO:0005524;GO:0004672	N/A
SmTc_1093	GO:0005622;GO:0005525;GO:0015031;GO:0007264	K07889
SmTc_1095	N/A	K03347
SmTc_1096	GO:0005739	K02128
SmTc_1097	GO:0005622;GO:0005525;GO:0003924;GO:0006886;GO:0006913;GO:0007264	K07936
SmTc_1098	N/A	K15421
SmTc_1100	N/A	K05658
SmTc_1101	N/A	K14411
SmTc_1104	N/A	K11436
SmTc_1108	GO:0071013;GO:0080008;GO:0071011;GO:0000974;GO:0000398	K12862
SmTc_1109	GO:0006950	N/A
SmTc_1110	GO:0016021	N/A
SmTc_1111	N/A	K09527
SmTc_1112	N/A	K01933
SmTc_1115	GO:0046872;GO:0003676	N/A
SmTc_1116	N/A	K10802
SmTc_1117	GO:0016021	N/A
SmTc_1118	GO:0005524;GO:0004386;GO:0003676	K14442
SmTc_1119	GO:0003968	K11699
SmTc_1120	GO:0009507	N/A
SmTc_1121	N/A	K12837
SmTc_1122	GO:0003743	K03262
SmTc_1123	GO:0004089;GO:0008270;GO:0015976	K01673
SmTc_1125	GO:0003676;GO:0000166	N/A
SmTc_1126	N/A	K02896
SmTc_1127	N/A	K15979
SmTc_1129	GO:0005840;GO:0003735;GO:0006412	K02966
SmTc_1130	GO:0005643;GO:0006810	N/A
SmTc_1132	GO:0006355	N/A
SmTc_1133	GO:0016021;GO:0006810	N/A
SmTc_1137	GO:0003676;GO:0000166	K14398
SmTc_1138	N/A	K14842
SmTc_1139	GO:0005840;GO:0008097;GO:0003735;GO:0006412	N/A
SmTc_1140	N/A	K00487
SmTc_1144	GO:0004364	K00799
SmTc_1146	GO:0016021;GO:0005524;GO:0004672	N/A
SmTc_1148	GO:0004190	N/A
SmTc_1149	GO:0080048	K14190
SmTc_1150	N/A	K11838
SmTc_1151	GO:0008284	N/A
SmTc_1153	GO:0016021	K04554
SmTc_1156	GO:0016747	K13065
SmTc_1157	GO:0016787;GO:0004452;GO:0008299	K01823
SmTc_1159	GO:0016021;GO:0005524;GO:0004672	N/A
SmTc_1160	GO:0016021	N/A
SmTc_1162	N/A	K00029
SmTc_1164	GO:0016491;GO:0008270	N/A
SmTc_1167	N/A	K05765
SmTc_1168	GO:0045550;GO:0016628;GO:0015995;GO:0015979	K10960
SmTc_1170	GO:0016021	N/A
SmTc_1172	GO:0016021;GO:0005787;GO:0008233;GO:0006465	K12948
SmTc_1173	N/A	K18342
SmTc_1174	GO:0006355;GO:0006351	N/A
SmTc_1175	GO:0016021;GO:0008270	K15707
SmTc_1177	N/A	K02947
SmTc_1178	GO:0003676;GO:0000166	N/A
SmTc_1180	N/A	K02703
SmTc_1181	GO:0016491	K15095
SmTc_1184	GO:0008883;GO:0050661;GO:0006782	N/A
SmTc_1185	GO:0008152	K01681
SmTc_1186	N/A	K01102
SmTc_1188	GO:0016021	N/A
SmTc_1189	GO:0008234	N/A
SmTc_1196	GO:0035091	K03686
SmTc_1198	GO:0016491	N/A
SmTc_1199	GO:0005874;GO:0005525;GO:0003924;GO:0005200;GO:0007017	K07374
SmTc_1200	GO:0005856	K05759
SmTc_1201	N/A	K14489
SmTc_1203	N/A	K04650
SmTc_1206	GO:0016787;GO:0006629	N/A
SmTc_1207	GO:0043023;GO:0090071;GO:0017148	N/A
SmTc_1208	GO:0005737;GO:0005634;GO:0016442;GO:0005524;GO:0003677;GO:0004525;GO:0003723;GO:0030422;GO:0090501;GO:0090502	K11592
SmTc_1209	GO:0000228	N/A
SmTc_1212	GO:0006950	N/A
SmTc_1213	GO:0005622;GO:0005525;GO:0015031;GO:0007264	K07897
SmTc_1216	N/A	K08245
SmTc_1218	N/A	K13412
SmTc_1219	GO:0016021	N/A
SmTc_1220	GO:0016491;GO:0008270	K00083
SmTc_1224	N/A	K13066
SmTc_1225	N/A	K02885
SmTc_1226	GO:0046872	N/A
SmTc_1228	N/A	K14432
SmTc_1229	GO:0003677	K09422
SmTc_1231	N/A	K01530
SmTc_1233	GO:0005524;GO:0008270	N/A
SmTc_1234	N/A	K02915
SmTc_1239	GO:0005524;GO:0008026;GO:0003676	K13117
SmTc_1240	GO:0008836;GO:0009089	K01586
SmTc_1241	GO:0005643;GO:0006810	K14297
SmTc_1243	GO:0008270	K10143
SmTc_1244	GO:0005622;GO:0006396	N/A
SmTc_1245	GO:0033290;GO:0005850;GO:0005851;GO:0043614;GO:0005840;GO:0043022;GO:0003743;GO:0006413	K03237
SmTc_1246	GO:0005634;GO:0003676	K12830
SmTc_1247	GO:0016787	N/A
SmTc_1248	N/A	K08790
SmTc_1251	GO:0016021	N/A
SmTc_1253	GO:0003677	K15223
SmTc_1254	N/A	K14565
SmTc_1255	GO:0003743	K03113
SmTc_1256	N/A	K01051
SmTc_1257	GO:0005680;GO:0031145;GO:0051301;GO:0007067;GO:0030071	K03357
SmTc_1258	GO:0016021	N/A
SmTc_1259	GO:0016021	K17086
SmTc_1262	GO:0005525;GO:0003924;GO:0008270	K14416
SmTc_1263	GO:0003871;GO:0008270;GO:0009086	K00549
SmTc_1267	N/A	K01880
SmTc_1268	N/A	K00264
SmTc_1270	GO:0016021;GO:0005524;GO:0016787;GO:0046872	K01537
SmTc_1271	N/A	K08057
SmTc_1274	N/A	K14568
SmTc_1276	N/A	K11254
SmTc_1278	N/A	K09422
SmTc_1279	GO:0005737;GO:0003872;GO:0005524;GO:0046872;GO:0006002	K00850
SmTc_1281	GO:0005634;GO:0003677;GO:0006355	N/A
SmTc_1283	GO:0016597;GO:0008152	N/A
SmTc_1284	N/A	K14005
SmTc_1286	N/A	K12761
SmTc_1290	GO:0016021;GO:0016020;GO:0015079	K03549
SmTc_1291	N/A	K10775
SmTc_1293	GO:0005524;GO:0004386;GO:0003676;GO:0008270	K13116
SmTc_1295	N/A	K12177
SmTc_1297	N/A	K13422
SmTc_1298	N/A	K10268
SmTc_1299	GO:0016021	N/A
SmTc_1301	GO:0016021	K14207
SmTc_1302	N/A	K08770
SmTc_1304	N/A	K14638
SmTc_1305	N/A	K09528
SmTc_1306	N/A	K03083
SmTc_1307	GO:0005737;GO:0016627	K00207
SmTc_1309	GO:0005622;GO:0000155;GO:0009881;GO:0009584;GO:0018298;GO:0017006;GO:0009585;GO:0006355;GO:0006351	K12120
SmTc_1310	GO:0016021	N/A
SmTc_1311	GO:0003676;GO:0000166	K13195
SmTc_1314	GO:0008171	N/A
SmTc_1316	N/A	K15501
SmTc_1317	GO:0045252;GO:0004149;GO:0006099	K00658
SmTc_1318	GO:0005524;GO:0004386;GO:0004525;GO:0003723;GO:0006396	N/A
SmTc_1319	N/A	K13416
SmTc_1320	GO:0004491	K00140
SmTc_1321	GO:0004471;GO:0046872;GO:0051287;GO:0006108	N/A
SmTc_1323	GO:0005829;GO:0005634;GO:0008565;GO:0000278;GO:0048522;GO:0006606;GO:0009410;GO:0006396	N/A
SmTc_1325	GO:0016021;GO:0016491;GO:0006629	K13076
SmTc_1326	GO:0003676;GO:0000166;GO:0000398;GO:0045893;GO:0043687;GO:0035196;GO:0030422	N/A
SmTc_1327	N/A	K02908
SmTc_1328	GO:0005524;GO:0003677;GO:0008094;GO:0006281	K10879
SmTc_1330	N/A	K10590
SmTc_1331	GO:0016021;GO:0022891	N/A
SmTc_1333	GO:0016853;GO:0004455;GO:0046872;GO:0009097;GO:0009099	K00053
SmTc_1335	N/A	K15296
SmTc_1336	N/A	K17301
SmTc_1339	GO:0005737	N/A
SmTc_1341	GO:0008234;GO:0008242;GO:0036459;GO:0008270;GO:0016579;GO:0006511	K11836
SmTc_1343	GO:0006511	K14016
SmTc_1344	GO:0005623;GO:0045454	N/A
SmTc_1346	GO:0005623;GO:0009055;GO:0015035;GO:0045454	N/A
SmTc_1349	N/A	K07198
SmTc_1351	GO:0005509	N/A
SmTc_1352	GO:0016021;GO:0005524;GO:0004672	N/A
SmTc_1353	GO:0030126;GO:0005198;GO:0006886;GO:0016192	K17301
SmTc_1354	N/A	K14797
SmTc_1355	N/A	K08955
SmTc_1359	N/A	K13162
SmTc_1360	GO:0016021;GO:0055085	N/A
SmTc_1361	GO:0005737;GO:0005524;GO:0006457	K09499
SmTc_1362	GO:0005622;GO:0016020;GO:0005525;GO:0003924;GO:0006886;GO:0006913;GO:0007264	K07904
SmTc_1363	GO:0005737;GO:0005829;GO:0005524;GO:0004828;GO:0006094;GO:0006096;GO:0006499;GO:0009165;GO:0009651;GO:0006434	K01875
SmTc_1364	GO:0003676;GO:0000166	N/A
SmTc_1366	GO:0016021	N/A
SmTc_1367	GO:0016282;GO:0033290;GO:0005852;GO:0003743;GO:0001731;GO:0006446	K03254
SmTc_1370	GO:0030529;GO:0005634;GO:0000166;GO:0003723;GO:0006396	K11090
SmTc_1371	GO:0005737;GO:0005524;GO:0003677;GO:0004386;GO:0008270;GO:0000184	K14326
SmTc_1372	N/A	K06174
SmTc_1373	GO:0016021	N/A
SmTc_1374	GO:0005622;GO:0005525;GO:0015031;GO:0007264	K07901
SmTc_1377	GO:0030176;GO:0009059	K09658
SmTc_1379	GO:0004372;GO:0030170;GO:0006544;GO:0006563;GO:0035999	K00600
SmTc_1381	GO:0046872;GO:0003676;GO:0003700;GO:0044036;GO:0009736;GO:0009740;GO:0048510;GO:0010026;GO:0010089	N/A
SmTc_1382	N/A	K01528
SmTc_1383	GO:0004781;GO:0000103	K13811
SmTc_1384	GO:0016021;GO:0005524;GO:0004672	N/A
SmTc_1387	GO:0005737;GO:0003755;GO:0019211	K17605
SmTc_1388	GO:0005634;GO:0043565;GO:0006355	N/A
SmTc_1389	N/A	K13424
SmTc_1391	N/A	K15692
SmTc_1392	N/A	K11446
SmTc_1395	GO:0006351	K03016
SmTc_1396	GO:0046872;GO:0003676;GO:0033169;GO:0048366;GO:0035067;GO:0009741;GO:0009826;GO:0010228	N/A
SmTc_1399	GO:0005777;GO:0003995;GO:0003997;GO:0050660;GO:0006635	K00232
SmTc_1401	N/A	K03046
SmTc_1404	GO:0046872	N/A
SmTc_1406	GO:0016021;GO:0016192	K08515
SmTc_1407	GO:0008270;GO:0006397	K10631
SmTc_1408	GO:0016787;GO:0046856	N/A
SmTc_1409	GO:0005576;GO:0016021;GO:0020037;GO:0046872;GO:0004601;GO:0042744;GO:0006979	K00430
SmTc_1411	GO:0003676;GO:0000166	N/A
SmTc_1412	N/A	K01188
SmTc_1416	GO:0005665;GO:0003677;GO:0003899;GO:0006366	K03006
SmTc_1419	GO:0004177;GO:0008235	K01265
SmTc_1420	N/A	K08678
SmTc_1423	GO:0016021	N/A
SmTc_1425	GO:0008270	K16278
SmTc_1426	N/A	K05387
SmTc_1427	N/A	K12867
SmTc_1428	N/A	K11099
SmTc_1429	GO:0000902;GO:0007010	K17261
SmTc_1432	N/A	K14514
SmTc_1433	GO:0005524	N/A
SmTc_1436	GO:0000439;GO:0008270;GO:0006289;GO:0006351	K03142
SmTc_1439	GO:0005622;GO:0005525;GO:0003924;GO:0003746	K02355
SmTc_1442	GO:0016021	N/A
SmTc_1444	N/A	K12617
SmTc_1447	N/A	K06067
SmTc_1448	GO:0046872	N/A
SmTc_1451	GO:0004197;GO:0050790	K01363
SmTc_1452	GO:0044237	K03754
SmTc_1453	N/A	K00963
SmTc_1456	GO:0005886;GO:0004144;GO:0047196;GO:0019432	N/A
SmTc_1457	GO:0005623;GO:0004148;GO:0050660;GO:0045454	K00382
SmTc_1459	GO:0016020;GO:0008375	N/A
SmTc_1460	N/A	K12581
SmTc_1463	GO:0048188;GO:0031490;GO:0009793;GO:0080182;GO:0060776;GO:0010228	K14964
SmTc_1467	GO:0008270	K11979
SmTc_1468	GO:0016021;GO:0005524;GO:0004674	N/A
SmTc_1470	GO:0016021;GO:0016020;GO:0020037;GO:0005506;GO:0016709;GO:0098542;GO:0042343;GO:0044550	N/A
SmTc_1471	GO:0005634;GO:0032041;GO:0006355;GO:0006351	K06067
SmTc_1472	GO:0003676;GO:0000166	N/A
SmTc_1474	GO:0005634;GO:0003677;GO:0003700;GO:0007275;GO:0006351	N/A
SmTc_1475	GO:0005840;GO:0003735;GO:0006412	K02875
SmTc_1477	N/A	K03062
SmTc_1478	N/A	K06943
SmTc_1479	GO:0003723;GO:0016428	K15334
SmTc_1480	GO:0005829;GO:0005802;GO:0005524;GO:0004709;GO:0004712;GO:0008219;GO:0002229;GO:0009788;GO:0046777;GO:0006487;GO:1900424;GO:1900150;GO:2000031;GO:0009617;GO:0009723;GO:0009620;GO:0009414	N/A
SmTc_1484	GO:0016021	K13347
SmTc_1485	GO:0004252	N/A
SmTc_1486	GO:0046872;GO:0003676;GO:0003700;GO:0010447;GO:0010044	N/A
SmTc_1487	N/A	K02985
SmTc_1488	GO:0030529;GO:0005634;GO:0000166;GO:0003723;GO:0006396	K15191
SmTc_1491	GO:0070652;GO:0051225	N/A
SmTc_1492	GO:0000148;GO:0016021;GO:0003843;GO:0006075	K11000
SmTc_1493	N/A	K18749
SmTc_1495	GO:0004197	N/A
SmTc_1497	GO:0005737;GO:0005524;GO:0004821;GO:0006427	K01892
SmTc_1500	GO:0005524;GO:0003883;GO:0044210;GO:0006541	K01937
SmTc_1502	GO:0005737;GO:0005634;GO:0008565;GO:0006606	N/A
SmTc_1503	GO:0004558;GO:0030246;GO:0032450	K15925
SmTc_1507	N/A	K14572
SmTc_1510	GO:0005634;GO:0043565;GO:0006355	K08065
SmTc_1511	GO:0003676;GO:0000166	N/A
SmTc_1514	GO:0005739	N/A
SmTc_1515	N/A	K00591
SmTc_1516	GO:0016021;GO:0005509	K13448
SmTc_1517	N/A	K15902
SmTc_1520	N/A	K14689
SmTc_1522	GO:0005634;GO:0043565;GO:0003700	K08488
SmTc_1523	GO:0016021	N/A
SmTc_1529	GO:0005524;GO:0004672	K16196
SmTc_1530	GO:0005840;GO:0003735;GO:0006412	K02912
SmTc_1531	N/A	K13115
SmTc_1533	GO:0048046;GO:0009507;GO:0005739;GO:0005634;GO:0005886;GO:0009506;GO:0005774;GO:0005524;GO:0006094;GO:0006096;GO:0007030;GO:0006972;GO:0006499;GO:0006457;GO:0009306;GO:0010075;GO:0009934;GO:0034976;GO:0009408;GO:0009644;GO:0042542;GO:0009651;GO:0009414;GO:0006833	K09487
SmTc_1534	GO:0005737;GO:0005524;GO:0016887;GO:0005525;GO:0043023;GO:0043022	K19788
SmTc_1536	GO:0005622;GO:0030904;GO:0005525;GO:0008565;GO:0042147;GO:0007264	K04392
SmTc_1538	GO:0017057;GO:0005975;GO:0006098	K01057
SmTc_1539	GO:0005524	K12196
SmTc_1540	N/A	K06911
SmTc_1541	GO:0005524;GO:0046872;GO:0006457;GO:0009408	K03686
SmTc_1543	N/A	K13525
SmTc_1546	GO:0005634;GO:0003677;GO:0008289	K09338
SmTc_1548	GO:0006355	N/A
SmTc_1550	GO:0009507;GO:0005524;GO:0004618;GO:0006096	K00927
SmTc_1551	N/A	K03457
SmTc_1552	GO:0005839;GO:0004298;GO:0051603	N/A
SmTc_1553	GO:0005783;GO:0005886;GO:0010155	N/A
SmTc_1554	N/A	K03094
SmTc_1555	N/A	K14767
SmTc_1557	N/A	K12824
SmTc_1559	N/A	K13691
SmTc_1560	GO:0016021;GO:0022891	N/A
SmTc_1561	N/A	K14537
SmTc_1562	GO:0005524;GO:0004672	N/A
SmTc_1564	GO:0005853;GO:0003746	K03232
SmTc_1565	GO:0005634;GO:0003677;GO:0003700;GO:0006351	N/A
SmTc_1566	GO:0016021;GO:0006659	K08730
SmTc_1568	N/A	K12666
SmTc_1570	N/A	K03238
SmTc_1571	N/A	K02997
SmTc_1572	GO:0003676	K02945
SmTc_1573	GO:0005634;GO:0003677	N/A
SmTc_1574	GO:0016021	N/A
SmTc_1575	GO:0005524;GO:0004003;GO:0003676;GO:0006310;GO:0006281	K03655
SmTc_1576	N/A	K17275
SmTc_1577	GO:0005840;GO:0003735;GO:0006412	N/A
SmTc_1578	GO:0030127;GO:0008270;GO:0006888;GO:0006886	K14007
SmTc_1584	GO:0003676;GO:0000166	N/A
SmTc_1585	N/A	K00021
SmTc_1587	GO:0003987;GO:0016208;GO:0019427	K01895
SmTc_1589	GO:0005618;GO:0005576;GO:0016020;GO:0009664	N/A
SmTc_1592	GO:0016021;GO:0008270	N/A
SmTc_1593	N/A	K02872
SmTc_1594	N/A	K11594
SmTc_1600	GO:0005506;GO:0051536;GO:0016226	N/A
SmTc_1601	N/A	K13265
SmTc_1602	GO:0004066;GO:0006529	K01953
SmTc_1603	GO:0016021;GO:0005524;GO:0004674;GO:0007165	K07198
SmTc_1605	GO:0009926;GO:0046620;GO:0009733	N/A
SmTc_1607	N/A	K15201
SmTc_1608	GO:0005634	K14855
SmTc_1609	GO:0005663;GO:0005524;GO:0003689;GO:0006281;GO:0006260	K10754
SmTc_1610	GO:0000786;GO:0005634;GO:0003677;GO:0006334	K11254
SmTc_1613	GO:0016021;GO:0022857	N/A
SmTc_1614	GO:0016021;GO:0052692;GO:0005975	K07407
SmTc_1619	GO:0005622;GO:0005525;GO:0015031;GO:0007264	K07901
SmTc_1620	N/A	K13462
SmTc_1627	GO:0003700;GO:0042256	K14574
SmTc_1629	N/A	K00432
SmTc_1630	GO:0016021	N/A
SmTc_1633	GO:0005524;GO:0004672	K18670
SmTc_1634	GO:0005634;GO:0003677;GO:0003899;GO:0006351	K03005
SmTc_1635	GO:0004725;GO:0008138	K14819
SmTc_1637	GO:0004351;GO:0030170;GO:0006536	K01580
SmTc_1638	GO:0008540;GO:0006511	K03029
SmTc_1639	GO:0005739;GO:0051087;GO:0008270;GO:0006457;GO:0030150;GO:0050821	K17808
SmTc_1640	GO:0016035;GO:0008408;GO:0003677;GO:0003887;GO:0000166;GO:0006260;GO:0019985	K02350
SmTc_1641	GO:0016021	N/A
SmTc_1643	GO:0005840;GO:0003735;GO:0006412	K02906
SmTc_1644	GO:0005524;GO:0003883;GO:0044210;GO:0006541	K01937
SmTc_1647	N/A	K10752
SmTc_1648	GO:0046872	N/A
SmTc_1649	GO:0016874;GO:0004842	N/A
SmTc_1650	GO:0005829;GO:0005524;GO:0004672	K03097
SmTc_1651	GO:0005737;GO:0016779;GO:0000049;GO:0032447;GO:0034227;GO:0002098	K14168
SmTc_1655	N/A	K13464
SmTc_1656	N/A	K08360
SmTc_1658	GO:0016021;GO:0055085	N/A
SmTc_1661	GO:0005634;GO:0043565;GO:0003700;GO:0006351	N/A
SmTc_1666	N/A	K02885
SmTc_1667	N/A	K19658
SmTc_1668	GO:0009570;GO:0005739;GO:0005524;GO:0004825;GO:0006431;GO:0048481	K01874
SmTc_1669	GO:0016491	N/A
SmTc_1672	GO:0016021	N/A
SmTc_1673	GO:0008234	N/A
SmTc_1674	GO:0003677	N/A
SmTc_1677	GO:0005829;GO:0008168;GO:0003676;GO:0006139	N/A
SmTc_1678	GO:0004013;GO:0006730	K01251
SmTc_1685	GO:0016021	N/A
SmTc_1686	GO:0005622;GO:0005525;GO:0003723	K03595
SmTc_1691	N/A	K01930
SmTc_1692	GO:0016021;GO:0005524;GO:0016887;GO:0005215	K05643
SmTc_1693	GO:0016021;GO:0022891	N/A
SmTc_1694	N/A	K03676
SmTc_1695	GO:0005737;GO:0005524;GO:0016787;GO:0030163	K03066
SmTc_1696	N/A	K09613
SmTc_1697	GO:0005634;GO:0043565;GO:0003700;GO:0006351	K09338
SmTc_1698	N/A	K03007
SmTc_1699	GO:0005622;GO:0005525;GO:0015031;GO:0007264	K07897
SmTc_1700	GO:0030117;GO:0005198;GO:0006886;GO:0016192	N/A
SmTc_1703	GO:0005622;GO:0016020;GO:0005525;GO:0007264	K04392
SmTc_1705	GO:0004190	N/A
SmTc_1706	GO:0005960;GO:0019464	K02437
SmTc_1708	N/A	K11251
SmTc_1710	GO:0016021	N/A
SmTc_1713	N/A	K00413
SmTc_1714	N/A	K17943
SmTc_1715	N/A	K09580
SmTc_1716	GO:0016021;GO:0005524;GO:0004672	N/A
SmTc_1717	GO:0003993;GO:0046872	N/A
SmTc_1727	GO:0016021;GO:0005886;GO:0008565;GO:0009306	K03116
SmTc_1728	GO:0016021	N/A
SmTc_1733	GO:0005634;GO:0000989;GO:0006355;GO:0006351	K14494
SmTc_1734	GO:0005096	K18270
SmTc_1736	GO:0046658;GO:0016021;GO:0009055	N/A
SmTc_1737	GO:0005509;GO:0016491	K17871
SmTc_1738	N/A	K14015
SmTc_1739	N/A	K13108
SmTc_1740	N/A	K14835
SmTc_1741	GO:0046537;GO:0046872	N/A
SmTc_1742	GO:0016021;GO:0008374;GO:0006629	K00679
SmTc_1745	GO:0016021;GO:0005509	N/A
SmTc_1747	N/A	K14493
SmTc_1749	N/A	K01537
SmTc_1750	GO:0016021;GO:0005524;GO:0004672	N/A
SmTc_1752	GO:0016021;GO:0005524;GO:0042626	N/A
SmTc_1753	GO:0016491;GO:0008270	K08070
SmTc_1754	GO:0005737;GO:0051536;GO:0008173;GO:0070475;GO:0030488	K06941
SmTc_1755	GO:0016021;GO:0005524;GO:0042626	N/A
SmTc_1757	GO:0005853;GO:0003746	K03232
SmTc_1758	GO:0005634;GO:0003677;GO:0003700;GO:0006351	N/A
SmTc_1759	GO:0016021;GO:0005524;GO:0004222	K08955
SmTc_1760	GO:0031047	N/A
SmTc_1761	GO:0005655;GO:0004526;GO:0031047;GO:0090502	N/A
SmTc_1762	GO:0004176	N/A
SmTc_1763	N/A	K02927
SmTc_1764	N/A	K05933
SmTc_1765	GO:0005086;GO:0032012	K18442
SmTc_1767	GO:0005789;GO:0016021	N/A
SmTc_1768	GO:0003746	K03233
SmTc_1769	GO:0005840;GO:0003735;GO:0006354;GO:0009220;GO:0006412	K02996
SmTc_1770	GO:0005737;GO:0051536;GO:0008173;GO:0006364	N/A
SmTc_1771	GO:0004357;GO:0006750	K01919
SmTc_1772	GO:0005634;GO:0003677;GO:0006355;GO:0006351	N/A
SmTc_1776	N/A	K02929
SmTc_1779	N/A	K09503
SmTc_1783	N/A	K02552
SmTc_1788	GO:0046872	N/A
SmTc_1789	N/A	K10624
SmTc_1790	GO:0016593;GO:0003677;GO:0006352;GO:0016570;GO:0006368	K15178
SmTc_1792	N/A	K13421
SmTc_1793	GO:0005737;GO:0004813;GO:0005524;GO:0003676;GO:0006419	N/A
SmTc_1796	N/A	K08511
SmTc_1797	N/A	K12832
SmTc_1798	GO:0005681;GO:0030623;GO:0017070;GO:0000398	K12856
SmTc_1800	GO:0005737;GO:0003934;GO:0046654	N/A
SmTc_1802	GO:0005525;GO:0000917	K03978
SmTc_1805	GO:0016021;GO:0007076	K09518
SmTc_1806	GO:0004108;GO:0006099	K01647
SmTc_1808	GO:0005525;GO:0003924	K12852
SmTc_1809	GO:0005840;GO:0003735;GO:0006412	K02918
SmTc_1810	GO:0005840;GO:0003735;GO:0006412	N/A
SmTc_1811	GO:0016787	N/A
SmTc_1812	GO:0005739;GO:0004449;GO:0000287;GO:0051287;GO:0006099	K00030
SmTc_1813	GO:0000145;GO:0006887	N/A
SmTc_1815	N/A	K08956
SmTc_1817	GO:0005524;GO:0004674;GO:0018105;GO:0016055	N/A
SmTc_1818	N/A	K12627
SmTc_1820	N/A	K01230
SmTc_1821	GO:0005840;GO:0003735;GO:0006412	K02966
SmTc_1822	GO:0016021;GO:0052866;GO:0046855;GO:0032957	N/A
SmTc_1824	GO:0046872	N/A
SmTc_1825	GO:0003676;GO:0000166	N/A
SmTc_1826	N/A	K08679
SmTc_1827	GO:0000974;GO:0071006;GO:0071007;GO:0046872;GO:0000166;GO:0036002;GO:0017070;GO:0000387	N/A
SmTc_1828	GO:0043565;GO:0003700	N/A
SmTc_1830	GO:0016773	N/A
SmTc_1831	N/A	K10575
SmTc_1832	N/A	K01739
SmTc_1834	N/A	K11279
SmTc_1835	GO:0016021;GO:0005739	N/A
SmTc_1837	GO:0016491	K13237
SmTc_1841	GO:0043565;GO:0006351	N/A
SmTc_1842	GO:0010181;GO:0016491	N/A
SmTc_1843	GO:0016021;GO:0005886;GO:0016760;GO:0046872;GO:0071555;GO:0030244	K10999
SmTc_1844	N/A	K16911
SmTc_1845	GO:0046872	N/A
SmTc_1850	N/A	K15176
SmTc_1851	N/A	K17065
SmTc_1852	N/A	K02358
SmTc_1853	N/A	K18442
SmTc_1855	GO:0016021;GO:0015031	N/A
SmTc_1857	GO:0016021;GO:0005524;GO:0004674	N/A
SmTc_1858	GO:0005524;GO:0008026;GO:0003676	K12813
SmTc_1859	GO:0010181;GO:0016491	K05894
SmTc_1865	GO:0005622;GO:0046907	K15306
SmTc_1869	GO:0005789;GO:0016021	N/A
SmTc_1870	N/A	K18757
SmTc_1873	GO:0005634;GO:0003677;GO:0008270;GO:0006352;GO:0016570	N/A
SmTc_1876	GO:0005730;GO:0006364	K14795
SmTc_1877	GO:0016021;GO:0006810	N/A
SmTc_1878	GO:0016021;GO:0015098	N/A
SmTc_1879	GO:0005634;GO:0003677;GO:0008270;GO:0006352;GO:0016570	N/A
SmTc_1882	GO:0005737;GO:0006457	K04078
SmTc_1884	GO:0005840;GO:0003735;GO:0006412	K02935
SmTc_1886	N/A	K01835
SmTc_1887	GO:0016868;GO:0000287;GO:0005975	K01835
SmTc_1889	GO:0016021;GO:0022891	N/A
SmTc_1892	GO:0005634;GO:0003677;GO:0006355;GO:0006351	N/A
SmTc_1896	GO:0005524;GO:0004672	N/A
SmTc_1898	N/A	K08238
SmTc_1901	N/A	K14432
SmTc_1904	GO:0000786;GO:0005634;GO:0003677	K11252
SmTc_1905	N/A	K15627
SmTc_1906	GO:0016021;GO:0005524;GO:0008553;GO:0046872;GO:0006754	K01535
SmTc_1907	GO:0005524;GO:0004386;GO:0003676	K12823
SmTc_1908	N/A	K18932
SmTc_1909	N/A	K09571
SmTc_1910	GO:0009317;GO:0003989;GO:0006633	K02160
SmTc_1912	GO:0005622;GO:0005886;GO:0016787;GO:0006623;GO:0002238;GO:0006950	N/A
SmTc_1913	GO:0005524;GO:0004672	N/A
SmTc_1915	GO:0016021;GO:0005524;GO:0042626	K05658
SmTc_1916	N/A	K06085
SmTc_1918	GO:0016832;GO:0051287;GO:0004616;GO:0008270;GO:0005975	N/A
SmTc_1920	N/A	K14495
SmTc_1923	GO:0003676;GO:0000166	N/A
SmTc_1924	N/A	K14948
SmTc_1925	GO:0004197	N/A
SmTc_1928	GO:0005739	N/A
SmTc_1930	GO:0016021	N/A
SmTc_1931	GO:0016021;GO:0043565;GO:0003700	N/A
SmTc_1933	GO:0005737;GO:0005874;GO:0005524;GO:0008568;GO:0051013	K07767
SmTc_1934	N/A	K11600
SmTc_1936	GO:0005622;GO:0008270	N/A
SmTc_1937	GO:0003676;GO:0000166	K12893
SmTc_1938	N/A	K13205
SmTc_1940	GO:0005739;GO:0045261;GO:0005524;GO:0046933;GO:0046961;GO:0015991;GO:0015986	K02132
SmTc_1941	GO:0031307;GO:0005509;GO:0005525;GO:0003924;GO:0007005;GO:0007264	K07870
SmTc_1944	GO:0015935;GO:0003723;GO:0003735;GO:0006412	K02985
SmTc_1947	GO:0005622;GO:0000155;GO:0009881;GO:0009584;GO:0018298;GO:0006355	N/A
SmTc_1951	GO:0005524;GO:0016887	K06184
SmTc_1952	GO:0005634;GO:0003677;GO:0003700;GO:0006351	K09264
SmTc_1953	GO:0005524;GO:0004672	K04368
SmTc_1954	GO:0046872;GO:0030001	N/A
SmTc_1955	N/A	K01609
SmTc_1956	GO:0005524;GO:0004594;GO:0015937	K09680
SmTc_1958	GO:0003824;GO:0030170;GO:0009058	K15849
SmTc_1959	GO:0005622;GO:0008270	N/A
SmTc_1960	N/A	K15728
SmTc_1961	N/A	K12130
SmTc_1963	GO:0016021;GO:0005634;GO:0009522;GO:0003824;GO:0003677;GO:0015979;GO:0032968;GO:0006367	K03138
SmTc_1964	N/A	K09286
SmTc_1965	GO:0005524;GO:0004356;GO:0006542	K01915
SmTc_1966	GO:0016021	N/A
SmTc_1967	N/A	K02877
SmTc_1968	GO:0043565;GO:0003700;GO:0006351	K14431
SmTc_1971	GO:0005524;GO:0004672	N/A
SmTc_1972	N/A	K02885
SmTc_1973	N/A	K11647
SmTc_1974	GO:0003676;GO:0000166	K14411
SmTc_1978	GO:0005634;GO:0003677;GO:0003700;GO:0006351	K09286
SmTc_1979	GO:0005681;GO:0008380	K12817
SmTc_1981	GO:0016021;GO:0016787	K07020
SmTc_1983	N/A	K01456
SmTc_1984	GO:0003676;GO:0000166	N/A
SmTc_1985	N/A	K01889
SmTc_1986	GO:0005525;GO:0003924;GO:0004871;GO:0007186	N/A
SmTc_1989	N/A	K01623
SmTc_1990	GO:0016021;GO:0005743	K17785
SmTc_1991	N/A	K02873
SmTc_1994	GO:0005794;GO:0016021;GO:0030246;GO:0008378;GO:0006486	K14413
SmTc_1997	GO:0009507;GO:0045300;GO:0006633	K03921
SmTc_1999	N/A	K02977
SmTc_2000	GO:0016021;GO:0016787	N/A
SmTc_2001	GO:0016021;GO:0031966;GO:0070469;GO:0015935;GO:0008137;GO:0003735;GO:0006412	N/A
SmTc_2004	GO:0004345;GO:0050661;GO:0006006;GO:0006098	K00036
SmTc_2005	GO:0003676;GO:0000166	K12897
SmTc_2007	GO:0009507;GO:0009793	N/A
SmTc_2008	GO:0005634;GO:0004721	K18999
SmTc_2009	N/A	K13993
SmTc_2010	N/A	K01148
SmTc_2011	N/A	K14839
SmTc_2012	N/A	K01102
SmTc_2015	GO:0003676	N/A
SmTc_2016	GO:0008270	N/A
SmTc_2019	GO:0005634;GO:0003677;GO:0003700;GO:0006351	K09287
SmTc_2020	GO:0016471;GO:0016820;GO:0015992	K02152
SmTc_2021	GO:0016021	N/A
SmTc_2023	GO:0000786;GO:0005634;GO:0003677	K11254
SmTc_2024	GO:0016021;GO:0005524;GO:0004672	N/A
SmTc_2026	GO:0005509	K13448
SmTc_2027	GO:0016021;GO:0005215	K09866
SmTc_2028	N/A	K13341
SmTc_2029	GO:0003824;GO:0042823;GO:0042819	K06215
SmTc_2031	GO:0033926	N/A
SmTc_2032	GO:0016021	N/A
SmTc_2033	GO:0016491	K11165
SmTc_2035	GO:0003824;GO:0050662	K09753
SmTc_2036	GO:0003755;GO:0006457	K09569
SmTc_2037	GO:0030117;GO:0005198;GO:0006886;GO:0016192	K17302
SmTc_2038	GO:0005622;GO:0007034	K12197
SmTc_2039	GO:0016874;GO:0004842	N/A
SmTc_2040	N/A	K04487
SmTc_2041	N/A	K04487
SmTc_2042	GO:0005829;GO:0005634;GO:0008541;GO:0005198;GO:0043248;GO:0006511	K03039
SmTc_2043	N/A	K06130
SmTc_2045	GO:0003676;GO:0008270	K12848
SmTc_2046	GO:0016597;GO:0051287;GO:0004617;GO:0006564	K00058
SmTc_2047	GO:0005737;GO:0046914;GO:0046916;GO:0030001	N/A
SmTc_2048	GO:0003824;GO:0046872	N/A
SmTc_2049	GO:0004518;GO:0003676	N/A
SmTc_2050	GO:0005840;GO:0003735;GO:0006412	K02925
SmTc_2051	GO:0000786;GO:0005634;GO:0003677	K11253
SmTc_2053	N/A	K09518
SmTc_2054	GO:0003676;GO:0000166	K14398
SmTc_2056	N/A	K13947
SmTc_2057	GO:0004252;GO:0070008	K01354
SmTc_2058	GO:0003824	N/A
SmTc_2060	GO:0003676;GO:0008270	N/A
SmTc_2061	N/A	K12864
SmTc_2062	GO:0005524;GO:0004672	K08857
SmTc_2063	GO:0005840;GO:0003735;GO:0006412	K02885
SmTc_2064	N/A	K02184
SmTc_2065	GO:0003677	N/A
SmTc_2066	GO:0003743	N/A
SmTc_2068	N/A	K14972
SmTc_2071	GO:0005615;GO:0005764;GO:0004197;GO:0051603	N/A
SmTc_2072	GO:0016021;GO:0005524;GO:0004672	N/A
SmTc_2073	GO:0008270	N/A
SmTc_2074	GO:0016021;GO:0005886;GO:0016760;GO:0008270;GO:0071555;GO:0030244	N/A
SmTc_2075	GO:0016021	N/A
SmTc_2076	N/A	K00968
SmTc_2077	N/A	K13407
SmTc_2078	GO:0016021	N/A
SmTc_2079	GO:0016021;GO:0020037;GO:0005506;GO:0004497;GO:0016705	N/A
SmTc_2080	GO:0016021;GO:0005743;GO:0005215;GO:0055085	K05863
SmTc_2081	N/A	K12885
SmTc_2082	GO:0016491	N/A
SmTc_2083	GO:0003985	K00626
SmTc_2084	GO:0005737;GO:0005524;GO:0042026	N/A
SmTc_2086	N/A	K14638
SmTc_2087	GO:0016021;GO:0005634;GO:0005886;GO:0034613;GO:0009651	N/A
SmTc_2089	GO:0016021;GO:0019706;GO:0008270	K18932
SmTc_2091	N/A	K11804
SmTc_2092	N/A	K02937
SmTc_2093	GO:0016021	N/A
SmTc_2094	GO:0016021;GO:0005524;GO:0004672;GO:0045087	N/A
SmTc_2096	GO:0005623;GO:0015035;GO:0045454;GO:0006662	N/A
SmTc_2098	GO:0005840;GO:0003735;GO:0006412	K02875
SmTc_2100	GO:0016021	N/A
SmTc_2101	GO:0005525	K06944
SmTc_2102	GO:0003677	N/A
SmTc_2103	GO:0016747	K07513
SmTc_2104	GO:0016021	N/A
SmTc_2105	N/A	K02969
SmTc_2107	GO:0016021	N/A
SmTc_2108	N/A	K07466
SmTc_2109	GO:0046872	N/A
SmTc_2110	GO:0016021	N/A
SmTc_2111	GO:0048046;GO:0005507;GO:0052716;GO:0046274	K05909
SmTc_2114	GO:0005789;GO:0016021;GO:0010181;GO:0005506;GO:0003958	K00327
SmTc_2115	GO:0016811	K01455
SmTc_2122	GO:0016021	N/A
SmTc_2123	GO:0005634	K14832
SmTc_2124	GO:0016207	K01904
SmTc_2125	GO:0005524;GO:0004672	N/A
SmTc_2129	N/A	K10696
SmTc_2130	GO:0016021;GO:0003840;GO:0006749	K18592
SmTc_2131	GO:0005829;GO:0008469;GO:0035242;GO:0034969;GO:0019919;GO:0006355	K05931
SmTc_2132	GO:0016021;GO:0005524;GO:0030247;GO:0004672	N/A
SmTc_2134	N/A	K14772
SmTc_2135	GO:0016021;GO:0050660;GO:0016614	N/A
SmTc_2136	GO:0004066;GO:0006529	K01953
SmTc_2137	GO:0043022;GO:0003746;GO:0045901;GO:0045905;GO:0006452	K03263
SmTc_2139	GO:0000015;GO:0000287;GO:0004634;GO:0006096	K01689
SmTc_2140	N/A	K02993
SmTc_2141	GO:0016491;GO:0008270	K00083
SmTc_2142	N/A	K13415
SmTc_2143	N/A	K09667
SmTc_2147	GO:0005694;GO:0005634;GO:0005524;GO:0051276	K06675
SmTc_2148	GO:0005524;GO:0003723;GO:0003724;GO:0006401	K12598
SmTc_2149	GO:0005623;GO:0009055;GO:0015035;GO:0045454	K17479
SmTc_2150	GO:0003677	K09422
SmTc_2151	GO:0016021	N/A
SmTc_2152	N/A	K03327
SmTc_2155	GO:0005634;GO:0000166;GO:0003700;GO:0008270	K12236
SmTc_2157	GO:0005524;GO:0004672	K08838
SmTc_2159	GO:0005524;GO:0004003;GO:0003677;GO:0006289	K10843
SmTc_2160	GO:0003676	N/A
SmTc_2161	N/A	K02962
SmTc_2162	GO:0031429;GO:0009982;GO:0003723;GO:0000495;GO:1990481;GO:0031118;GO:0031120	K11131
SmTc_2163	N/A	K17573
SmTc_2164	GO:0016021	N/A
SmTc_2165	GO:0009507;GO:0015935;GO:0019843;GO:0003735;GO:0006412	K02986
SmTc_2166	GO:0005634;GO:0003677	K09272
SmTc_2167	GO:0005840;GO:0003735;GO:0006412	K02995
SmTc_2169	GO:0008184;GO:0030170;GO:0005975	K00688
SmTc_2170	GO:0016491;GO:0008270	N/A
SmTc_2171	GO:0005524	K09486
SmTc_2172	GO:0005634;GO:0003677;GO:0008289	K09338
SmTc_2174	GO:0016021	N/A
SmTc_2175	N/A	K10704
SmTc_2176	GO:0005840;GO:0003735;GO:0006412	K02995
SmTc_2177	GO:0003677	N/A
SmTc_2179	N/A	K02265
SmTc_2181	N/A	K19027
SmTc_2182	N/A	K06630
SmTc_2183	N/A	K09872
SmTc_2185	GO:0016884	N/A
SmTc_2187	GO:0005634;GO:0016874;GO:0004842;GO:0008270;GO:0007275;GO:0006511	K04506
SmTc_2189	GO:0005840;GO:0003735;GO:0006412	K02902
SmTc_2190	GO:0016021;GO:0008270	N/A
SmTc_2191	GO:0005634;GO:0046872;GO:0003676;GO:0003700	N/A
SmTc_2192	GO:0003676;GO:0006364	K07447
SmTc_2195	GO:0005795;GO:0005886;GO:0005525;GO:0030244;GO:0048193;GO:0007264	K07942
SmTc_2199	N/A	K12619
SmTc_2201	N/A	K10807
SmTc_2204	GO:0005525;GO:0003924	K01528
SmTc_2205	GO:0016021;GO:0004190	K09598
SmTc_2207	GO:0005622;GO:0005525;GO:0015031;GO:0007264	K07893
SmTc_2209	GO:0005739;GO:0003690;GO:0006355	N/A
SmTc_2211	N/A	K10393
SmTc_2213	GO:0016021;GO:0005886	N/A
SmTc_2215	GO:0005840;GO:0003735;GO:0070569;GO:0006412	K00963
SmTc_2217	GO:0009982;GO:0003723;GO:0001522	K06173
SmTc_2218	GO:0008270	N/A
SmTc_2219	N/A	K02639
SmTc_2223	N/A	K01689
SmTc_2224	GO:0005622;GO:0016020;GO:0005525;GO:0003924;GO:0006886;GO:0006913;GO:0007264	K07910
SmTc_2226	N/A	K09338
SmTc_2227	GO:0009941;GO:0009534;GO:0016787;GO:0019761;GO:0010264;GO:0010207;GO:0009657;GO:0043085;GO:0006364	N/A
SmTc_2228	GO:0009941;GO:0009534;GO:0016787;GO:0019761;GO:0010264;GO:0010207;GO:0009657;GO:0043085;GO:0006364	N/A
SmTc_2229	GO:0005829	N/A
SmTc_2232	GO:0005622;GO:0005524;GO:0004707	K04371
SmTc_2233	GO:0016021	N/A
SmTc_2242	N/A	K14831
SmTc_2243	GO:0031225;GO:0016021;GO:0016049;GO:0010215	N/A
SmTc_2244	GO:0016021;GO:0015299	N/A
SmTc_2245	GO:0016161;GO:0000272	K01177
SmTc_2247	GO:0005524;GO:0004672	N/A
SmTc_2249	GO:0031428;GO:0015030;GO:0032040;GO:1990259;GO:0003723;GO:0008649;GO:0000494;GO:1990258;GO:0031167;GO:0008033	K14563
SmTc_2251	GO:0016021;GO:0005622;GO:0005215	N/A
SmTc_2252	GO:0016593;GO:0016570;GO:0006368	K15175
SmTc_2253	GO:0015934;GO:0003735;GO:0006412	K02890
SmTc_2254	GO:0005762;GO:0000166;GO:0003723;GO:0003735;GO:0032543	K02892
SmTc_2257	GO:0016787;GO:0016042	N/A
SmTc_2259	GO:0016021;GO:0005524;GO:0004674	K00924
SmTc_2261	GO:0016021	K01054
SmTc_2262	GO:0005634;GO:0004871;GO:0003700	N/A
SmTc_2263	GO:0005737;GO:0016836;GO:0006633	K02372
SmTc_2266	GO:0015934;GO:0003735;GO:0006412	K02872
SmTc_2267	GO:0016021;GO:0009678;GO:0004427;GO:0015992	K01507
SmTc_2268	GO:0003723	N/A
SmTc_2269	GO:0051287;GO:0003979	K01188
SmTc_2272	GO:0000910;GO:0000226	K16732
SmTc_2275	GO:0005829;GO:0090406;GO:0047350;GO:0010491;GO:0017103;GO:0003983;GO:0047338;GO:0009226;GO:0009555;GO:0052573;GO:0006011;GO:0046398;GO:0033356	K12447
SmTc_2281	GO:0005840;GO:0003735;GO:0006412	K02891
SmTc_2283	GO:0005618;GO:0045330;GO:0004857;GO:0030599;GO:0042545;GO:0045490	K01051
SmTc_2284	GO:0031429;GO:0001522;GO:0042254	K11128
SmTc_2285	GO:0004722	N/A
SmTc_2287	GO:0016810;GO:0006807	K13566
SmTc_2289	GO:0003677	N/A
SmTc_2290	GO:0003677;GO:0008270	N/A
SmTc_2291	GO:0009941;GO:0009570;GO:0009579;GO:0005507;GO:0016491	N/A
SmTc_2293	GO:0005634;GO:0003677;GO:0003700;GO:0006351	N/A
SmTc_2294	GO:0004525;GO:0003723;GO:0006396	K11145
SmTc_2296	GO:0005783;GO:0005509;GO:0006457	K08057
SmTc_2298	GO:0003677;GO:0003899;GO:0006351	K10908
SmTc_2299	GO:0005737;GO:0008837;GO:0009089	K01778
SmTc_2300	N/A	K02730
SmTc_2301	N/A	K08678
SmTc_2303	N/A	K11420
SmTc_2305	GO:0005634;GO:0003677;GO:0008289;GO:0045010;GO:0007155;GO:0016049;GO:0071555;GO:0009855;GO:0048589;GO:0048439;GO:0009965;GO:0048519;GO:0009944;GO:0010072;GO:0009956;GO:0045595;GO:0010075;GO:0048765;GO:0010090;GO:0010051	K09338
SmTc_2306	N/A	K05750
SmTc_2308	GO:0005634;GO:0043565;GO:0003700;GO:0006351	K09338
SmTc_2309	N/A	K00016
SmTc_2310	GO:0005737;GO:0016810	N/A
SmTc_2311	N/A	K00942
SmTc_2312	N/A	K00058
SmTc_2313	N/A	K02943
SmTc_2317	GO:0008270	K10695
SmTc_2321	N/A	K12881
SmTc_2322	GO:0061630;GO:0008270;GO:0043161;GO:0000209;GO:0042787	K11982
SmTc_2323	GO:0003723	N/A
SmTc_2326	N/A	K02147
SmTc_2328	N/A	K03037
SmTc_2330	N/A	K00130
SmTc_2331	GO:0016491	N/A
SmTc_2332	N/A	K12158
SmTc_2333	GO:0005777;GO:0005886;GO:0047627;GO:0009150;GO:0006790	K02503
SmTc_2334	GO:0003676;GO:0000166	N/A
SmTc_2335	GO:0005507;GO:0016491	N/A
SmTc_2336	GO:0004097;GO:0046872;GO:0046148	K00422
SmTc_2344	GO:0016021;GO:0008168	N/A
SmTc_2345	GO:0006397	K13171
SmTc_2347	GO:0005524;GO:0004672	N/A
SmTc_2348	GO:0005887;GO:0043231;GO:0043682;GO:0046872;GO:0000166;GO:0035434	K01533
SmTc_2349	N/A	K14491
SmTc_2350	GO:0016021	N/A
SmTc_2352	GO:0006355	N/A
SmTc_2353	GO:0005743;GO:0045275;GO:0009055;GO:0046872;GO:0008121;GO:0006122	K00412
SmTc_2354	GO:0005783;GO:0016021;GO:0006886	N/A
SmTc_2355	GO:0070772;GO:0043550	K15305
SmTc_2357	N/A	K08242
SmTc_2360	GO:0005524;GO:0004386;GO:0003676	K18663
SmTc_2362	GO:0003676;GO:0000166	K12881
SmTc_2363	GO:0003676;GO:0000166	K13195
SmTc_2364	GO:0003755;GO:0006457	K09566
SmTc_2365	GO:0016021	N/A
SmTc_2368	GO:0005634;GO:0036265;GO:0030488	K15443
SmTc_2369	GO:0003677	N/A
SmTc_2371	N/A	K13102
SmTc_2372	GO:0016021;GO:0005524;GO:0016887	N/A
SmTc_2374	GO:0016021;GO:0005622;GO:0005886;GO:0009927;GO:0005034;GO:0000155;GO:0006970;GO:0010431;GO:0010375	N/A
SmTc_2375	GO:0043231;GO:0080043;GO:0080044;GO:0009813;GO:0052696	K14595
SmTc_2378	N/A	K13448
SmTc_2379	GO:0005789;GO:0016021;GO:0004671	K00587
SmTc_2381	GO:0016021;GO:0004252	N/A
SmTc_2382	GO:0016021;GO:0005524;GO:0004672	N/A
SmTc_2384	GO:0005840;GO:0003735;GO:0006412	N/A
SmTc_2386	GO:0004190;GO:0006629	K08245
SmTc_2387	N/A	K12126
SmTc_2389	N/A	K13199
SmTc_2390	GO:0005524;GO:0004672	N/A
SmTc_2391	GO:0030131;GO:0006886;GO:0016192	K11826
SmTc_2395	GO:0046872;GO:0030001	N/A
SmTc_2396	GO:0004375;GO:0006546	K00281
SmTc_2400	GO:0016021;GO:0016757	N/A
SmTc_2403	GO:0005840;GO:0000166;GO:0003735;GO:0006412	N/A
SmTc_2404	GO:0003676	N/A
SmTc_2405	GO:0016021;GO:0016747;GO:0006633	K15397
SmTc_2406	N/A	K13495
SmTc_2407	GO:0046872;GO:0003676	K09191
SmTc_2408	GO:0015935;GO:0003723;GO:0003735;GO:0006412	K02981
SmTc_2409	GO:0016021	N/A
SmTc_2413	GO:0016758	N/A
SmTc_2414	GO:0005622;GO:0016020;GO:0005525;GO:0003924;GO:0006886;GO:0006913;GO:0007264	K07874
SmTc_2415	GO:0005681;GO:0000398	K06063
SmTc_2416	GO:0005524;GO:0046872;GO:0004478;GO:0006730;GO:0006556	K00789
SmTc_2418	GO:0016021;GO:0005524;GO:0005388;GO:0046872	K05853
SmTc_2419	GO:0003676	N/A
SmTc_2422	GO:0005737;GO:0016020;GO:0005524;GO:0000287;GO:0004826;GO:0000049;GO:0009658;GO:0019288;GO:0048481;GO:0006432;GO:0008033	K01889
SmTc_2424	GO:0005634;GO:0003677;GO:0008270;GO:0006352;GO:0016570	N/A
SmTc_2425	GO:0016021;GO:0004970	K05387
SmTc_2426	GO:0005669;GO:0006352	K03126
SmTc_2427	GO:0003723	N/A
SmTc_2428	N/A	K11593
SmTc_2429	N/A	K17263
SmTc_2430	GO:0005694;GO:0005634;GO:0005524;GO:0051276	K06636
SmTc_2431	GO:0004553;GO:0005975	K05350
SmTc_2434	N/A	K03115
SmTc_2435	GO:0004842;GO:0008270	K11968
SmTc_2436	GO:0051539;GO:0008987;GO:0009435	K03517
SmTc_2437	GO:0016021	N/A
SmTc_2438	GO:0003755;GO:0006457	K05864
SmTc_2439	GO:0005524;GO:0043141	K04499
SmTc_2440	GO:0005524;GO:0006457	K04043
SmTc_2442	GO:0005524;GO:0004386;GO:0003723	K13179
SmTc_2443	GO:0016021;GO:0005778;GO:0016560	K13343
SmTc_2444	N/A	K05236
SmTc_2445	N/A	K05236
SmTc_2447	GO:0016021;GO:0005524;GO:0004672	N/A
SmTc_2448	GO:0005623;GO:0045454	K13984
SmTc_2450	N/A	K13429
SmTc_2451	N/A	K12450
SmTc_2452	N/A	K14794
SmTc_2453	GO:0003676;GO:0004523	N/A
SmTc_2456	GO:0016021	N/A
SmTc_2457	GO:0009982;GO:0003723;GO:0001522	K06176
SmTc_2461	GO:0046872;GO:0003700	N/A
SmTc_2464	GO:0005623;GO:0050660;GO:0016491;GO:0045454	K08232
SmTc_2465	GO:0015934;GO:0003735;GO:0006412	K02872
SmTc_2466	GO:0016021	K13680
SmTc_2467	N/A	K07574
SmTc_2468	GO:0003723	N/A
SmTc_2469	GO:0016021;GO:0005524;GO:0004672	N/A
SmTc_2470	GO:0003849;GO:0009073	K01626
SmTc_2471	N/A	K15397
SmTc_2472	N/A	K13173
SmTc_2473	N/A	K00700
SmTc_2475	GO:0004190	N/A
SmTc_2476	N/A	K12581
SmTc_2482	N/A	K03626
SmTc_2484	N/A	K14847
SmTc_2485	GO:0009317;GO:0003989;GO:0006633	K01962
SmTc_2486	GO:0005634;GO:0003677;GO:0003700;GO:0006351	K09286
SmTc_2487	GO:0016021;GO:0006810	N/A
SmTc_2491	GO:0008270	N/A
SmTc_2493	N/A	K02689
SmTc_2494	GO:0009941;GO:0016021;GO:0005739;GO:0009506;GO:0005524;GO:0004176;GO:0004222;GO:0008237;GO:0006508	N/A
SmTc_2495	GO:0016597;GO:0008152	N/A
SmTc_2500	GO:0016491	K17871
SmTc_2501	GO:0016021;GO:0050660;GO:0016614	K09828
SmTc_2503	N/A	K04716
SmTc_2504	GO:0022625;GO:0003723;GO:0003735;GO:0006412	K02883
SmTc_2505	GO:0031047	N/A
SmTc_2506	GO:0005634;GO:0003676	K12581
SmTc_2507	GO:0016021;GO:0006810	N/A
SmTc_2508	N/A	K03798
SmTc_2509	N/A	K02894
SmTc_2510	GO:0016021	N/A
SmTc_2514	GO:0051537;GO:0009055;GO:0050660;GO:0005506;GO:0016614	K09842
SmTc_2515	GO:0003995;GO:0050660	K00232
SmTc_2522	N/A	K01850
SmTc_2523	GO:0008270;GO:0006355	N/A
SmTc_2524	N/A	K17600
SmTc_2526	N/A	K10581
SmTc_2527	N/A	K12483
SmTc_2529	GO:0016021	N/A
SmTc_2530	N/A	K06269
SmTc_2531	N/A	K00873
SmTc_2532	GO:0016021;GO:0009626	N/A
SmTc_2533	GO:0016021	N/A
SmTc_2535	N/A	K09422
SmTc_2537	GO:0046872;GO:0004722	N/A
SmTc_2542	N/A	K12937
SmTc_2543	N/A	K17964
SmTc_2544	GO:0008171;GO:0042398;GO:0009805;GO:0019344;GO:0006598;GO:0009963;GO:0009611	N/A
SmTc_2545	GO:0016282;GO:0033290;GO:0005852;GO:0003743;GO:0001731;GO:0006446	K03250
SmTc_2548	GO:0016021	N/A
SmTc_2550	N/A	K17601
SmTc_2551	GO:0004725	K18045
SmTc_2552	GO:0016836	K05605
SmTc_2553	GO:0003824	N/A
SmTc_2555	GO:0004049;GO:0000162	K01657
SmTc_2556	GO:0016021;GO:0005524;GO:0004672	N/A
SmTc_2557	GO:0003824;GO:0050662	K10046
SmTc_2558	N/A	K02976
SmTc_2559	GO:0000786;GO:0005634;GO:0003677;GO:0006334	K11275
SmTc_2562	GO:0016787;GO:0046872	K03426
SmTc_2566	GO:0003677	N/A
SmTc_2567	GO:0030915;GO:0000724	N/A
SmTc_2572	GO:0031519	K11430
SmTc_2573	N/A	K12823
SmTc_2574	GO:0005634;GO:0005524;GO:0003677;GO:0008270	K11643
SmTc_2575	GO:0004794;GO:0030170;GO:0009097	K01754
SmTc_2579	GO:0031428;GO:0032040;GO:0030515;GO:0000154	K14565
SmTc_2581	N/A	K03033
SmTc_2583	N/A	K11654
SmTc_2584	N/A	K00565
SmTc_2585	N/A	K10781
SmTc_2587	GO:0008171	N/A
SmTc_2588	GO:0016021;GO:0005524;GO:0042626	N/A
SmTc_2589	N/A	K05658
SmTc_2590	GO:0004842;GO:0008270	N/A
SmTc_2591	N/A	K13519
SmTc_2592	GO:0016021;GO:0005743;GO:0070469;GO:0051537;GO:0046872;GO:0008121	K00411
SmTc_2594	GO:0043565;GO:0003700	K13424
SmTc_2596	GO:0003723	K14327
SmTc_2597	N/A	K04508
SmTc_2600	GO:0016021	N/A
SmTc_2603	GO:0016021;GO:0005524;GO:0000287;GO:0004012	K14802
SmTc_2604	GO:0005737;GO:0005525;GO:0003924;GO:0003746	N/A
SmTc_2607	N/A	K10638
SmTc_2608	GO:0005634;GO:0003677;GO:0006355;GO:0006351	N/A
SmTc_2609	N/A	K08857
SmTc_2610	GO:0005871;GO:0005874;GO:0005524;GO:0003777;GO:0007018	K11498
SmTc_2613	GO:0003924	K06883
SmTc_2615	N/A	K12605
SmTc_2617	GO:0005524;GO:0046872;GO:0004721;GO:0004672	N/A
SmTc_2620	GO:0008270;GO:0006355	N/A
SmTc_2621	GO:0004252	N/A
SmTc_2622	GO:0005871;GO:0005874;GO:0005524;GO:0003777;GO:0007018	K11498
SmTc_2623	N/A	K10664
SmTc_2625	GO:0005524;GO:0004674	N/A
SmTc_2626	GO:0003676;GO:0000166	K12840
SmTc_2627	GO:0005829;GO:0005509	N/A
SmTc_2628	GO:0005737	K08770
SmTc_2631	GO:0016787	N/A
SmTc_2632	GO:0016021	N/A
SmTc_2636	GO:0003938;GO:0046872;GO:0006177	K00088
SmTc_2637	GO:0005509;GO:0005544	N/A
SmTc_2638	GO:0005525;GO:0003924	K06207
SmTc_2639	N/A	K00799
SmTc_2643	N/A	K08867
SmTc_2644	GO:0043565;GO:0003700	K14432
SmTc_2645	GO:0016021;GO:0000220;GO:0015078;GO:0015991	K02154
SmTc_2648	GO:0008171	N/A
SmTc_2650	GO:0016021	N/A
SmTc_2652	N/A	K11644
SmTc_2653	GO:0003676;GO:0008270	K14816
SmTc_2654	GO:0046872;GO:0003676	N/A
SmTc_2655	GO:0016747	K07513
SmTc_2656	GO:0005634;GO:0003677;GO:0006355;GO:0006351	N/A
SmTc_2658	GO:0005634;GO:0043565;GO:0006355	N/A
SmTc_2660	GO:0003743	N/A
SmTc_2661	GO:0005634;GO:0003677;GO:0008270;GO:0016573;GO:0006357	K11314
SmTc_2662	GO:0005524;GO:0004672	K08867
SmTc_2663	GO:0016787;GO:0016042	N/A
SmTc_2664	GO:0005737;GO:0005524;GO:0004672;GO:0046777	N/A
SmTc_2665	N/A	K13081
SmTc_2666	N/A	K12842
SmTc_2669	GO:0042254	K14771
SmTc_2671	GO:0022627;GO:0003735;GO:0000028;GO:0006412	K02998
SmTc_2673	GO:0008670	K13237
SmTc_2674	GO:0004471;GO:0046872;GO:0051287;GO:0006108	K00028
SmTc_2675	N/A	K01904
SmTc_2679	N/A	K10579
SmTc_2680	GO:0005524	K14571
SmTc_2681	N/A	K04536
SmTc_2682	GO:0016021;GO:0005524;GO:0004672	N/A
SmTc_2683	GO:0016021;GO:0005743;GO:0003735;GO:0005215;GO:0006412;GO:0055085	K05863
SmTc_2684	N/A	K01597
SmTc_2686	GO:0016021	N/A
SmTc_2687	GO:0016874;GO:0004842	K10590
SmTc_2689	GO:0003723	K03260
SmTc_2691	N/A	K15463
SmTc_2692	GO:0005829;GO:0005739;GO:0009506;GO:0005681;GO:0005524;GO:0004004;GO:0044822;GO:0000911;GO:0000226;GO:0006486;GO:0006396	K12818
SmTc_2694	GO:0046872;GO:0003676	N/A
SmTc_2695	GO:0005524;GO:0004672	N/A
SmTc_2697	GO:0005840;GO:0003735;GO:0006412	N/A
SmTc_2698	GO:0016021;GO:0005509	N/A
SmTc_2699	N/A	K00392
SmTc_2701	GO:0005507;GO:0016491	N/A
SmTc_2702	GO:0005634;GO:0003677;GO:0006355;GO:0006351	N/A
SmTc_2703	GO:0000148;GO:0016021;GO:0003843;GO:0006075	K11000
SmTc_2705	GO:0005643;GO:0006810	K14297
SmTc_2706	GO:0008909;GO:0009058	K02552
SmTc_2707	N/A	K18159
SmTc_2709	GO:0043531	N/A
SmTc_2712	GO:0046872;GO:0004655;GO:0006779	K01698
SmTc_2713	GO:0005739	N/A
SmTc_2715	GO:0019867	N/A
SmTc_2718	GO:0004252	K01303
SmTc_2719	N/A	K17710
SmTc_2720	GO:0005524;GO:0004386;GO:0003676	K14442
SmTc_2721	N/A	K01513
SmTc_2722	N/A	K10849
SmTc_2727	GO:0003677	K09422
SmTc_2730	GO:0003676;GO:0008270	N/A
SmTc_2731	N/A	K01626
SmTc_2732	GO:0016746	K00627
SmTc_2733	GO:0003676	K11593
SmTc_2735	GO:0016021;GO:0022891	N/A
SmTc_2737	N/A	K01555
SmTc_2738	GO:0005694;GO:0003677;GO:0003917;GO:0003918;GO:0006265	K03163
SmTc_2739	GO:0016021	K06961
SmTc_2740	GO:0009531;GO:0009926;GO:0009664;GO:0010218;GO:0048765;GO:0007165	N/A
SmTc_2741	GO:0016021;GO:0005524;GO:0004674	N/A
SmTc_2744	GO:0005524	N/A
SmTc_2745	GO:0046872;GO:0004722	K14497
SmTc_2746	N/A	K03217
SmTc_2747	GO:0005622;GO:0000155;GO:0009881;GO:0009584;GO:0018298;GO:0017006;GO:0009585;GO:0006355;GO:0006351	K12121
SmTc_2750	N/A	K03869
SmTc_2752	N/A	K12471
SmTc_2754	GO:0043022;GO:0042256	K03264
SmTc_2755	N/A	K02984
SmTc_2758	GO:0012505;GO:0005783;GO:0016021;GO:0005886;GO:0009506;GO:0031201;GO:0008565;GO:0005484;GO:0000149;GO:0006886;GO:0006612;GO:0048278;GO:0006906	K08506
SmTc_2760	GO:0016021;GO:0008495;GO:0048034	K02257
SmTc_2762	N/A	K10581
SmTc_2764	N/A	K01873
SmTc_2765	GO:0030247	N/A
SmTc_2766	GO:0046872;GO:0030001	N/A
SmTc_2767	GO:0005524;GO:0008094;GO:0003697;GO:0006310;GO:0006281	K03553
SmTc_2768	N/A	K14493
SmTc_2769	N/A	K02915
SmTc_2770	GO:0016021	N/A
SmTc_2772	GO:0004089;GO:0008270;GO:0006730	N/A
SmTc_2773	GO:0001673;GO:0004861;GO:0007050;GO:0042023;GO:0000278;GO:0045736;GO:0010440	N/A
SmTc_2776	GO:0000062	N/A
SmTc_2780	GO:0003723	K17943
SmTc_2781	GO:0004347;GO:0006094;GO:0006096	K01810
SmTc_2786	N/A	K10666
SmTc_2788	N/A	K02218
SmTc_2789	GO:0005524;GO:0004386;GO:0003676	K12811
SmTc_2791	N/A	K06133
SmTc_2794	GO:0016021;GO:0005525	K19828
SmTc_2796	GO:0016021;GO:0015297;GO:0015238	N/A
SmTc_2797	GO:0015935;GO:0003723;GO:0003735;GO:0006412	K02958
SmTc_2798	N/A	K08342
SmTc_2799	GO:0005509	N/A
SmTc_2802	GO:0016021;GO:0008270	N/A
SmTc_2803	GO:0030529;GO:0005634;GO:0000166;GO:0003723;GO:0006396	K15191
SmTc_2804	GO:0030060;GO:0005975;GO:0006108;GO:0006099	K00025
SmTc_2805	N/A	K16296
SmTc_2807	GO:0000786;GO:0005634;GO:0003677	K11253
SmTc_2808	GO:0016787	K13051
SmTc_2809	GO:0003682;GO:0006351	N/A
SmTc_2814	GO:0005789;GO:0016021;GO:0015485;GO:0032933	N/A
SmTc_2817	GO:0016491	N/A
SmTc_2818	GO:0016021	K13680
SmTc_2819	GO:0009536;GO:0004252	K01358
SmTc_2820	GO:0004185	N/A
SmTc_2823	GO:0004057;GO:0016598	K00685
SmTc_2824	GO:0003676;GO:0000166	K12741
SmTc_2825	GO:0005737;GO:0005886;GO:0005524;GO:0005509;GO:0009931;GO:0005516;GO:0004683;GO:0009738;GO:0035556;GO:0018105;GO:0046777	K13412
SmTc_2827	GO:0005674;GO:0003824;GO:0006367	K03139
SmTc_2828	GO:0016021;GO:0005524;GO:0042626	K05658
SmTc_2832	GO:0043190;GO:0006810	N/A
SmTc_2834	GO:0005829;GO:0005524;GO:0004163;GO:0019287	K01597
SmTc_2838	GO:0005743;GO:0051537;GO:0051538;GO:0051539;GO:0009055;GO:0046872;GO:0008177;GO:0006099	K00235
SmTc_2839	GO:0005524;GO:0004672;GO:0006950	N/A
SmTc_2840	GO:0016747	N/A
SmTc_2843	GO:0005634	K11363
SmTc_2844	GO:0005694;GO:0005634;GO:0018024;GO:0008270	N/A
SmTc_2845	N/A	K08790
SmTc_2847	GO:0003676;GO:0000166;GO:0003968	K11699
SmTc_2848	GO:0005623;GO:0047134;GO:0045454	K17609
SmTc_2850	GO:0005634;GO:0005524;GO:0032502;GO:0006355;GO:0006351	N/A
SmTc_2851	N/A	K12872
SmTc_2853	GO:0008270	K19043
SmTc_2854	GO:0016021;GO:0022857	K08202
SmTc_2855	GO:0000287;GO:0010333	N/A
SmTc_2856	GO:0005634;GO:0003677;GO:0008270;GO:0006355;GO:0006351	N/A
SmTc_2859	GO:0031597;GO:0031595;GO:0008540;GO:0005524;GO:0036402;GO:0017025;GO:0030433;GO:1901800;GO:0045899	K03063
SmTc_2861	GO:0009570;GO:0005829;GO:0005507;GO:0042802;GO:0003992;GO:0030170;GO:0006526;GO:0042742;GO:0044419;GO:0048481;GO:0080022	K00818
SmTc_2863	GO:0016021;GO:0016020;GO:0020037;GO:0005506;GO:0016709;GO:0044550	K00517
SmTc_2864	GO:0016866;GO:0030244	K13379
SmTc_2865	N/A	K01937
SmTc_2866	N/A	K11721
SmTc_2867	GO:0000062	N/A
SmTc_2872	N/A	K19747
SmTc_2873	GO:0005524;GO:0016301;GO:2001070	K15535
SmTc_2874	N/A	K17470
SmTc_2878	GO:0016021;GO:0005524;GO:0004674	N/A
SmTc_2879	GO:0043565;GO:0006351	N/A
SmTc_2880	GO:0016491	K17839
SmTc_2883	GO:0016874;GO:0004842	K10592
SmTc_2884	GO:0010181;GO:0016491;GO:0045892	K03809
SmTc_2885	N/A	K03456
SmTc_2887	GO:0005524;GO:0004674;GO:0007165	N/A
SmTc_2889	GO:0016021;GO:0003677;GO:0003899;GO:0006351	K03023
SmTc_2890	GO:0071949;GO:0016709;GO:0006744	K06126
SmTc_2894	GO:0005829;GO:0005524;GO:0046872;GO:0004478;GO:0006730;GO:0006556	K00789
SmTc_2898	GO:0016301;GO:0000287;GO:0030955;GO:0004743	K00873
SmTc_2901	GO:0005643;GO:0046907	K15304
SmTc_2902	N/A	K12896
SmTc_2903	GO:0004066;GO:0006529	N/A
SmTc_2905	N/A	K11430
SmTc_2907	N/A	K12349
SmTc_2909	GO:0046872	N/A
SmTc_2910	N/A	K03626
SmTc_2911	GO:0005789;GO:0016021	K13249
SmTc_2912	GO:0008270	N/A
SmTc_2914	GO:0016021	N/A
SmTc_2915	GO:0005524;GO:0046872;GO:0006457;GO:0009408	K03686
SmTc_2916	N/A	K12194
SmTc_2917	GO:0006952;GO:0009607	N/A
SmTc_2918	GO:0016021;GO:0016857;GO:0005975	K08679
SmTc_2920	N/A	K12823
SmTc_2922	GO:0022625;GO:0003735;GO:0000027;GO:0006412	K02925
SmTc_2926	GO:0003755;GO:0006457	K12737
SmTc_2929	N/A	K00975
SmTc_2934	GO:0016021;GO:0003830;GO:0006487	N/A
SmTc_2935	N/A	K02145
SmTc_2936	GO:0016021;GO:0022857	N/A
SmTc_2938	N/A	K14794
SmTc_2940	N/A	K11098
SmTc_2941	N/A	K14765
SmTc_2943	GO:0005524;GO:0004672	N/A
SmTc_2944	GO:0003677;GO:0004518;GO:0006281	K15338
SmTc_2947	GO:0005634;GO:0003677;GO:0006355;GO:0006351	N/A
SmTc_2950	N/A	K02997
SmTc_2952	GO:0003714;GO:0006351	N/A
SmTc_2953	N/A	K14007
SmTc_2954	GO:0003723	K13100
SmTc_2955	GO:0005524	N/A
SmTc_2956	N/A	K19525
SmTc_2958	GO:0005525;GO:0000917	K03978
SmTc_2959	GO:0016021;GO:0005215	K09874
SmTc_2960	GO:0005623;GO:0030036;GO:0042273;GO:0000055	K14856
SmTc_2961	GO:0031515;GO:0016429	K07442
SmTc_2963	GO:0071013;GO:0005686;GO:0071004;GO:0003723;GO:0000389	K12825
SmTc_2964	GO:0006457	K09510
SmTc_2965	N/A	K10802
SmTc_2967	GO:0003676;GO:0000166	N/A
SmTc_2968	GO:0016021;GO:0055085	N/A
SmTc_2969	GO:0003677;GO:0003899;GO:0006351	K16251
SmTc_2970	GO:0016021;GO:0004553;GO:0005975	K19355
SmTc_2972	GO:0016021	N/A
SmTc_2977	GO:0009507;GO:0015935;GO:0019843;GO:0003735;GO:0006412	K02982
SmTc_2978	GO:0006952;GO:0009607	N/A
SmTc_2980	GO:0005634;GO:0003677;GO:0003700;GO:0006351	N/A
SmTc_2981	GO:0043565;GO:0003700	K16241
SmTc_2982	N/A	K17087
SmTc_2984	GO:0005622;GO:0004435;GO:0004871;GO:0035556;GO:0016042	K05857
SmTc_2987	GO:0005524;GO:0004386;GO:0003676	K12812
SmTc_2988	N/A	K17943
SmTc_2990	GO:0008725;GO:0006284	K01246
SmTc_2992	GO:0005622;GO:0004871;GO:0000160	K14490
SmTc_2993	GO:0005524;GO:0004674;GO:0018105;GO:0016055	K02218
SmTc_2995	GO:0016021;GO:0006952;GO:0009607	K08472
SmTc_2996	GO:0000902	N/A
SmTc_2998	GO:0008374;GO:0006629	N/A
SmTc_3000	GO:0005840;GO:0019843;GO:0003735;GO:0006412	K02987
SmTc_3001	GO:0005737;GO:0046914;GO:0046916;GO:0030001	N/A
SmTc_3002	N/A	K06700
SmTc_3008	GO:0005524	K10779
SmTc_3012	N/A	K17267
SmTc_3013	N/A	K08486
SmTc_3016	N/A	K15210
SmTc_3017	GO:0046872	N/A
SmTc_3019	GO:0005524;GO:0046872;GO:0004478;GO:0006730;GO:0006556	K00789
SmTc_3020	GO:0004109;GO:0006779	K00228
SmTc_3021	GO:0016021;GO:0016747;GO:0006633	K15397
SmTc_3024	N/A	K04564
SmTc_3026	GO:0005524;GO:0004674;GO:0007165	N/A
SmTc_3028	N/A	K14318
SmTc_3029	N/A	K14638
SmTc_3031	GO:0016021;GO:0055085	N/A
SmTc_3032	N/A	K16911
SmTc_3035	GO:0008168	N/A
SmTc_3036	N/A	K01527
SmTc_3037	N/A	K18213
SmTc_3040	GO:0005840;GO:0000166;GO:0003735;GO:0006412	K02974
SmTc_3041	N/A	K10523
SmTc_3042	GO:0043565;GO:0003700	K14432
SmTc_3043	N/A	K17913
SmTc_3044	GO:0003824;GO:0009116	K01244
SmTc_3045	GO:0016021;GO:0035091	K17925
SmTc_3048	GO:0004553;GO:0005975	N/A
SmTc_3050	N/A	K18857
SmTc_3051	GO:0005622;GO:0016020;GO:0005525;GO:0007264	K04392
SmTc_3052	GO:0000159;GO:0008601;GO:0007165	K11584
SmTc_3053	N/A	K00232
SmTc_3055	GO:0070985;GO:0016538;GO:0006351	K06634
SmTc_3057	N/A	K07204
SmTc_3058	N/A	K11671
SmTc_3060	GO:0003824;GO:0050662	N/A
SmTc_3063	GO:0005847;GO:0009506;GO:0007267;GO:0006342;GO:0016569;GO:0010388;GO:0006306;GO:0000278;GO:0006379;GO:0006378;GO:0009640;GO:0035196;GO:0010267;GO:0009220;GO:0009616	K14402
SmTc_3065	GO:0005777;GO:0004846;GO:0006144;GO:0019628	K00365
SmTc_3066	N/A	K07198
SmTc_3067	GO:0003980;GO:0006486	K11718
SmTc_3068	GO:0016021;GO:0015297;GO:0015238	N/A
SmTc_3070	GO:0005746	N/A
SmTc_3073	GO:0005524;GO:0004672;GO:0008270	K16279
SmTc_3074	GO:0004813;GO:0005524;GO:0003676;GO:0006419	N/A
SmTc_3075	GO:0005524;GO:0004329;GO:0009396	K01938
SmTc_3078	GO:0005509	K13448
SmTc_3080	N/A	K01408
SmTc_3081	GO:0003677;GO:0003700;GO:0007275	N/A
SmTc_3082	GO:0005622;GO:0016020;GO:0005525;GO:0003924;GO:0006886;GO:0006913;GO:0007264	K07904
SmTc_3085	N/A	K10664
SmTc_3086	GO:0005840;GO:0003735;GO:0006412	K02991
SmTc_3088	GO:0005634;GO:0043565;GO:0003700;GO:0006351	K09338
SmTc_3089	N/A	K08489
SmTc_3090	GO:0016491	N/A
SmTc_3091	GO:0008168;GO:0006479	K11434
SmTc_3092	GO:0005840;GO:0003735;GO:0006412	K02977
SmTc_3093	N/A	K11876
SmTc_3094	N/A	K19476
SmTc_3095	GO:0016021;GO:0005524;GO:0008553;GO:0046872;GO:0006754	K01535
SmTc_3097	GO:0016021;GO:0015297;GO:0015238	K03327
SmTc_3098	GO:0015934;GO:0003735;GO:0006412	K02880
SmTc_3099	GO:0016021	N/A
SmTc_3101	GO:0005524;GO:0004386;GO:0003676	K11594
SmTc_3103	GO:0016021	N/A
SmTc_3106	N/A	K08333
SmTc_3107	N/A	K07198
SmTc_3111	N/A	K07374
SmTc_3112	GO:0005737;GO:0005874;GO:0005525;GO:0003924;GO:0005200;GO:0007017	K07374
SmTc_3114	GO:0008270	N/A
SmTc_3115	GO:0016021	N/A
SmTc_3116	GO:0005840;GO:0003735;GO:0006412	K02993
SmTc_3117	GO:0003677	K09422
SmTc_3118	GO:0016021;GO:0005739;GO:0004129;GO:0019646	K02262
SmTc_3119	GO:0005634;GO:0003677	N/A
SmTc_3120	N/A	K00927
SmTc_3121	N/A	K14786
SmTc_3122	N/A	K14786
SmTc_3124	GO:0016021;GO:0015079	K03549
SmTc_3126	GO:0003677	K09422
SmTc_3127	GO:0005576;GO:0016021;GO:0020037;GO:0046872;GO:0004601;GO:0042744;GO:0006979	N/A
SmTc_3128	N/A	K06997
SmTc_3129	GO:0005634;GO:0004482;GO:0003723	K00565
SmTc_3130	GO:0016747	K15400
SmTc_3131	GO:0016021	N/A
SmTc_3135	GO:0005524;GO:0004672	N/A
SmTc_3136	GO:0005576;GO:0030145;GO:0045735	N/A
SmTc_3139	N/A	K12616
SmTc_3142	GO:0016021;GO:0012511	N/A
SmTc_3144	GO:0004177;GO:0008235	K01265
SmTc_3145	GO:0016021;GO:0005509;GO:0050664;GO:0004601	K13447
SmTc_3147	N/A	K12355
SmTc_3148	GO:0016021;GO:0004190	K09597
SmTc_3150	N/A	K06630
SmTc_3151	N/A	K08823
SmTc_3152	N/A	K05917
SmTc_3154	GO:0009507;GO:0031977;GO:0003755;GO:0006457	K03768
SmTc_3155	N/A	K09497
SmTc_3156	GO:0004090;GO:0050221	N/A
SmTc_3161	GO:0005524;GO:0004672	N/A
SmTc_3163	GO:0005524;GO:0004674	K00924
SmTc_3164	GO:0005622;GO:0008270;GO:0006886;GO:0016192	N/A
SmTc_3169	N/A	K08490
SmTc_3172	GO:0016021;GO:0005524;GO:0042626	N/A
SmTc_3174	N/A	K09060
SmTc_3176	GO:0030246;GO:0004553;GO:0005975	K01187
SmTc_3177	GO:0005525;GO:0003924	N/A
SmTc_3178	N/A	K13093
SmTc_3180	GO:0016021;GO:0004190	N/A
SmTc_3181	N/A	K01068
SmTc_3182	N/A	K12158
SmTc_3184	N/A	K19513
SmTc_3187	GO:0004647;GO:0006564	K01079
SmTc_3189	GO:0007010	N/A
SmTc_3193	GO:0005634;GO:0003700	K14514
SmTc_3195	GO:0003676;GO:0000166	K14573
SmTc_3197	GO:0016491	N/A
SmTc_3198	N/A	K00234
SmTc_3199	N/A	K01647
SmTc_3200	N/A	K17086
SmTc_3203	GO:0003755;GO:0006457	K01802
SmTc_3204	GO:0016491;GO:0008270	K00083
SmTc_3205	N/A	K03231
SmTc_3206	GO:0004843;GO:0016579;GO:0006511	K11835
SmTc_3207	GO:0005634;GO:0003677	K09522
SmTc_3209	GO:0003676;GO:0000166	N/A
SmTc_3210	GO:0005524	K03283
SmTc_3215	N/A	K11340
SmTc_3218	GO:0031307;GO:0003824;GO:0009058	K00967
SmTc_3219	GO:0016282;GO:0033290;GO:0005852;GO:0003743;GO:0001731;GO:0006446	K03251
SmTc_3223	GO:0009055;GO:0050660	K03522
SmTc_3226	GO:0016021;GO:0005524;GO:0004672	N/A
SmTc_3229	GO:0005622;GO:0007034	K12195
SmTc_3230	GO:0005524;GO:0008270	N/A
SmTc_3232	GO:0004356;GO:0016787;GO:0006542	N/A
SmTc_3234	GO:0016021;GO:0020037;GO:0005506;GO:0004497;GO:0016705	K07408
SmTc_3235	N/A	K03873
SmTc_3238	GO:0022625;GO:0046872;GO:0003723;GO:0019843;GO:0003735;GO:0006412	K02922
SmTc_3241	N/A	K12878
SmTc_3243	GO:0008270	N/A
SmTc_3244	GO:0003676;GO:0000166	K12741
SmTc_3246	GO:0003676;GO:0000166	K13161
SmTc_3247	GO:0003824	K12471
SmTc_3250	GO:0005086;GO:0032012	K18442
SmTc_3251	N/A	K02957
SmTc_3252	GO:0016021;GO:0008643	K15382
SmTc_3253	GO:0016410;GO:0009245	N/A
SmTc_3254	GO:0016410;GO:0009245	N/A
SmTc_3255	GO:0005622;GO:0030904;GO:0008565;GO:0015031;GO:0042147	K18466
SmTc_3258	N/A	K10523
SmTc_3260	GO:0016021;GO:0004729;GO:0006779	K00231
SmTc_3263	N/A	K16803
SmTc_3264	GO:0005524;GO:0004550;GO:0006241;GO:0006183;GO:0006228	K00940
SmTc_3266	N/A	K01527
SmTc_3268	GO:0005622;GO:0006886	N/A
SmTc_3269	GO:0016021;GO:0008270	K10601
SmTc_3270	GO:0008270	K10640
SmTc_3271	GO:0005634;GO:0003677;GO:0006355;GO:0006351	N/A
SmTc_3272	GO:0005782;GO:0005524;GO:0004176;GO:0004252;GO:0006515;GO:0016558;GO:0016485	K01338
SmTc_3273	GO:0005524;GO:0004672;GO:0006950	N/A
SmTc_3275	N/A	K16296
SmTc_3277	N/A	K13418
SmTc_3280	GO:0007010	N/A
SmTc_3281	N/A	K15622
SmTc_3282	GO:0016021	N/A
SmTc_3283	GO:0016758	N/A
SmTc_3284	GO:0004190	N/A
SmTc_3287	N/A	K02728
SmTc_3289	GO:0004190;GO:0003676;GO:0008270;GO:0015074	N/A
SmTc_3291	N/A	K09422
SmTc_3292	N/A	K14305
SmTc_3294	GO:0003677;GO:0003713;GO:0006355	N/A
SmTc_3298	N/A	K14848
SmTc_3300	N/A	K00921
SmTc_3303	GO:0043565;GO:0003700	K09060
SmTc_3304	GO:0043565;GO:0003700	K09060
SmTc_3307	N/A	K15032
SmTc_3309	N/A	K13105
SmTc_3310	GO:0016021;GO:0005524;GO:0016887;GO:0006810	N/A
SmTc_3312	N/A	K02980
SmTc_3313	GO:0016866;GO:0030244	K13379
SmTc_3314	GO:0005509	N/A
SmTc_3315	N/A	K17046
[truncated: 22,856 more rows]
