# Supplementary material for: Deep sequencing and transcriptome analyses to identify genes involved in secoiridoid biosynthesis in the Tibetan medicinal plant Swertia mussotii
Source: Sci Rep. 2017 Feb 22;7:43108. doi: 10.1038/srep43108 (PMC5320516; doi:10.1038/srep43108)
Supplement: Supplementary Dataset 4 [file srep43108-s5.xls]

## Sheet: Sheet1
Original Research Article
Deep sequencing and transcriptome analyses to identify genes involved in secoiridoid biosynthesis in Tibetan medicinal plant Swertia mussotii
Yue Liu1,2§, Yi Wang3§, Fengxian Guo1, Lin Zhan1, Toni Mohr4, Prisca Cheng4, Naxin Huo5, Ronghui Gu1, Danning Pei1, Lihong Chen1, Li Tang1, Chunlin Long2 * , Luqi Huang2 *, Yong Q. Gu4
1College of Life and Environmental Sciences, Minzu University of China, Beijing 100081, China ; 2National Resource Center for Chinese Materia Medica, China Academy of Traditional Chinese Medicine, Beijing 100700, China; 3USDA-ARS, Plant Gene Expression Center, Albany, CA 94710, U.S.A. 4USDA-ARS, Western Regional Research Center, Albany, CA 94710, U.S.A. 5Department of Plant Science, University of…
Supplementary Table S6 Gene function classification(KEGG)
Pathway Hierarchy1	Pathway Hierarchy2	KEGG Pathway	Pathway ID	Contig Number
Cellular Processes	Transport and catabolism	Endocytosis	ko04144	170
Cellular Processes	Transport and catabolism	Phagosome	ko04145	84
Cellular Processes	Transport and catabolism	Lysosome	ko04142	62
Cellular Processes	Transport and catabolism	Peroxisome	ko04146	74
Cellular Processes	Transport and catabolism	Regulation of autophagy	ko04140	38
Cellular Processes	Transport and catabolism	Regulation of mitophagy - yeast	ko04139	43
Cellular Processes	Cell motility	Regulation of actin cytoskeleton	ko04810	71
Cellular Processes	Cell growth and death	Cell cycle	ko04110	129
Cellular Processes	Cell growth and death	Cell cycle - yeast	ko04111	96
Cellular Processes	Cell growth and death	Cell cycle - Caulobacter	ko04112	18
Cellular Processes	Cell growth and death	Meiosis - yeast	ko04113	73
Cellular Processes	Cell growth and death	Oocyte meiosis	ko04114	105
Cellular Processes	Cell growth and death	Apoptosis	ko04210	31
Cellular Processes	Cell growth and death	Apoptosis - fly	ko04214	27
Cellular Processes	Cell growth and death	Apoptosis - multiple species	ko04215	4
Cellular Processes	Cell growth and death	p53 signaling pathway	ko04115	34
Cellular Processes	Cellular community	Focal adhesion	ko04510	34
Cellular Processes	Cellular community	Adherens junction	ko04520	28
Cellular Processes	Cellular community	Tight junction	ko04530	27
Cellular Processes	Cellular community	Gap junction	ko04540	27
Cellular Processes	Cellular community	Signaling pathways regulating pluripotency of stem cells	ko04550	17
Environmental Information Processing	Membrane transport	ABC transporters	ko02010	15
Environmental Information Processing	Membrane transport	Bacterial secretion system	ko03070	13
Environmental Information Processing	Signal transduction	Two-component system	ko02020	17
Environmental Information Processing	Signal transduction	Ras signaling pathway	ko04014	47
Environmental Information Processing	Signal transduction	Rap1 signaling pathway	ko04015	33
Environmental Information Processing	Signal transduction	MAPK signaling pathway	ko04010	40
Environmental Information Processing	Signal transduction	MAPK signaling pathway - fly	ko04013	56
Environmental Information Processing	Signal transduction	MAPK signaling pathway - yeast	ko04011	48
Environmental Information Processing	Signal transduction	ErbB signaling pathway	ko04012	18
Environmental Information Processing	Signal transduction	Wnt signaling pathway	ko04310	64
Environmental Information Processing	Signal transduction	Notch signaling pathway	ko04330	16
Environmental Information Processing	Signal transduction	Hedgehog signaling pathway	ko04340	23
Environmental Information Processing	Signal transduction	Hedgehog signaling pathway - fly	ko04341	35
Environmental Information Processing	Signal transduction	TGF-beta signaling pathway	ko04350	36
Environmental Information Processing	Signal transduction	Hippo signaling pathway	ko04390	40
Environmental Information Processing	Signal transduction	Hippo signaling pathway - fly	ko04391	35
Environmental Information Processing	Signal transduction	Hippo signaling pathway -multiple species	ko04392	7
Environmental Information Processing	Signal transduction	VEGF signaling pathway	ko04370	28
Environmental Information Processing	Signal transduction	Jak-STAT signaling pathway	ko04630	6
Environmental Information Processing	Signal transduction	NF-kappa B signaling pathway	ko04064	21
Environmental Information Processing	Signal transduction	TNF signaling pathway	ko04668	11
Environmental Information Processing	Signal transduction	HIF-1 signaling pathway	ko04066	49
Environmental Information Processing	Signal transduction	FoxO signaling pathway	ko04068	68
Environmental Information Processing	Signal transduction	Calcium signaling pathway	ko04020	37
Environmental Information Processing	Signal transduction	Phosphatidylinositol signaling system	ko04070	62
Environmental Information Processing	Signal transduction	Phospholipase D signaling pathway	ko04072	50
Environmental Information Processing	Signal transduction	Sphingolipid signaling pathway	ko04071	68
Environmental Information Processing	Signal transduction	cAMP signaling pathway	ko04024	53
Environmental Information Processing	Signal transduction	cGMP-PKG signaling pathway	ko04022	52
Environmental Information Processing	Signal transduction	PI3K-Akt signaling pathway	ko04151	99
Environmental Information Processing	Signal transduction	AMPK signaling pathway	ko04152	92
Environmental Information Processing	Signal transduction	mTOR signaling pathway	ko04150	43
Environmental Information Processing	Signal transduction	Plant hormone signal transduction	ko04075	190
Environmental Information Processing	Signaling molecules and interaction	Neuroactive ligand-receptor interaction	ko04080	2
Genetic Information Processing	Transcription	RNA polymerase	ko03020	43
Genetic Information Processing	Transcription	Basal transcription factors	ko03022	44
Genetic Information Processing	Transcription	Spliceosome	ko03040	200
Genetic Information Processing	Translation	Ribosome	ko03010	460
Genetic Information Processing	Translation	Aminoacyl-tRNA biosynthesis	ko00970	53
Genetic Information Processing	Translation	RNA transport	ko03013	184
Genetic Information Processing	Translation	mRNA surveillance pathway	ko03015	121
Genetic Information Processing	Translation	Ribosome biogenesis in eukaryotes	ko03008	91
Genetic Information Processing	Folding, sorting and degradation	Protein export	ko03060	45
Genetic Information Processing	Folding, sorting and degradation	Protein processing in endoplasmic reticulum	ko04141	202
Genetic Information Processing	Folding, sorting and degradation	SNARE interactions in vesicular transport	ko04130	37
Genetic Information Processing	Folding, sorting and degradation	Ubiquitin mediated proteolysis	ko04120	129
Genetic Information Processing	Folding, sorting and degradation	Sulfur relay system	ko04122	13
Genetic Information Processing	Folding, sorting and degradation	Proteasome	ko03050	59
Genetic Information Processing	Folding, sorting and degradation	RNA degradation	ko03018	113
Genetic Information Processing	Replication and repair	DNA replication	ko03030	52
Genetic Information Processing	Replication and repair	Base excision repair	ko03410	46
Genetic Information Processing	Replication and repair	Nucleotide excision repair	ko03420	66
Genetic Information Processing	Replication and repair	Mismatch repair	ko03430	48
Genetic Information Processing	Replication and repair	Homologous recombination	ko03440	50
Genetic Information Processing	Replication and repair	Non-homologous end-joining	ko03450	8
Genetic Information Processing	Replication and repair	Fanconi anemia pathway	ko03460	56
Metabolism	Carbohydrate metabolism	Glycolysis / Gluconeogenesis	ko00010	98
Metabolism	Carbohydrate metabolism	Citrate cycle (TCA cycle)	ko00020	55
Metabolism	Carbohydrate metabolism	Pentose phosphate pathway	ko00030	54
Metabolism	Carbohydrate metabolism	Pentose and glucuronate interconversions	ko00040	73
Metabolism	Carbohydrate metabolism	Fructose and mannose metabolism	ko00051	52
Metabolism	Carbohydrate metabolism	Galactose metabolism	ko00052	49
Metabolism	Carbohydrate metabolism	Ascorbate and aldarate metabolism	ko00053	37
Metabolism	Carbohydrate metabolism	Starch and sucrose metabolism	ko00500	173
Metabolism	Carbohydrate metabolism	Amino sugar and nucleotide sugar metabolism	ko00520	117
Metabolism	Carbohydrate metabolism	Pyruvate metabolism	ko00620	76
Metabolism	Carbohydrate metabolism	Glyoxylate and dicarboxylate metabolism	ko00630	67
Metabolism	Carbohydrate metabolism	Propanoate metabolism	ko00640	33
Metabolism	Carbohydrate metabolism	Butanoate metabolism	ko00650	20
Metabolism	Carbohydrate metabolism	C5-Branched dibasic acid metabolism	ko00660	6
Metabolism	Carbohydrate metabolism	Inositol phosphate metabolism	ko00562	57
Metabolism	Energy metabolism	Oxidative phosphorylation	ko00190	148
Metabolism	Energy metabolism	Photosynthesis	ko00195	51
Metabolism	Energy metabolism	Photosynthesis - antenna proteins	ko00196	14
Metabolism	Energy metabolism	Carbon fixation in photosynthetic organisms	ko00710	66
Metabolism	Energy metabolism	Carbon fixation pathways in prokaryotes	ko00720	30
Metabolism	Energy metabolism	Methane metabolism	ko00680	55
Metabolism	Energy metabolism	Nitrogen metabolism	ko00910	25
Metabolism	Energy metabolism	Sulfur metabolism	ko00920	29
Metabolism	Lipid metabolism	Fatty acid biosynthesis	ko00061	39
Metabolism	Lipid metabolism	Fatty acid elongation	ko00062	25
Metabolism	Lipid metabolism	Fatty acid degradation	ko00071	36
Metabolism	Lipid metabolism	Synthesis and degradation of ketone bodies	ko00072	8
Metabolism	Lipid metabolism	Cutin, suberine and wax biosynthesis	ko00073	20
Metabolism	Lipid metabolism	Steroid biosynthesis	ko00100	31
Metabolism	Lipid metabolism	Steroid hormone biosynthesis	ko00140	5
Metabolism	Lipid metabolism	Glycerolipid metabolism	ko00561	60
Metabolism	Lipid metabolism	Glycerophospholipid metabolism	ko00564	80
Metabolism	Lipid metabolism	Ether lipid metabolism	ko00565	24
Metabolism	Lipid metabolism	Sphingolipid metabolism	ko00600	27
Metabolism	Lipid metabolism	Arachidonic acid metabolism	ko00590	17
Metabolism	Lipid metabolism	Linoleic acid metabolism	ko00591	5
Metabolism	Lipid metabolism	alpha-Linolenic acid metabolism	ko00592	27
Metabolism	Lipid metabolism	Biosynthesis of unsaturated fatty acids	ko01040	22
Metabolism	Nucleotide metabolism	Purine metabolism	ko00230	160
Metabolism	Nucleotide metabolism	Pyrimidine metabolism	ko00240	122
Metabolism	Amino acid metabolism	Alanine, aspartate and glutamate metabolism	ko00250	45
Metabolism	Amino acid metabolism	Glycine, serine and threonine metabolism	ko00260	64
Metabolism	Amino acid metabolism	Cysteine and methionine metabolism	ko00270	76
Metabolism	Amino acid metabolism	Valine, leucine and isoleucine degradation	ko00280	47
Metabolism	Amino acid metabolism	Valine, leucine and isoleucine biosynthesis	ko00290	16
Metabolism	Amino acid metabolism	Lysine biosynthesis	ko00300	12
Metabolism	Amino acid metabolism	Lysine degradation	ko00310	29
Metabolism	Amino acid metabolism	Arginine biosynthesis	ko00220	33
Metabolism	Amino acid metabolism	Arginine and proline metabolism	ko00330	46
Metabolism	Amino acid metabolism	Histidine metabolism	ko00340	17
Metabolism	Amino acid metabolism	Tyrosine metabolism	ko00350	36
Metabolism	Amino acid metabolism	Phenylalanine metabolism	ko00360	32
Metabolism	Amino acid metabolism	Tryptophan metabolism	ko00380	28
Metabolism	Amino acid metabolism	Phenylalanine, tyrosine and tryptophan biosynthesis	ko00400	41
Metabolism	Metabolism of other amino acids	beta-Alanine metabolism	ko00410	34
Metabolism	Metabolism of other amino acids	Taurine and hypotaurine metabolism	ko00430	11
Metabolism	Metabolism of other amino acids	Phosphonate and phosphinate metabolism	ko00440	5
Metabolism	Metabolism of other amino acids	Selenocompound metabolism	ko00450	22
Metabolism	Metabolism of other amino acids	Cyanoamino acid metabolism	ko00460	37
Metabolism	Metabolism of other amino acids	D-Glutamine and D-glutamate metabolism	ko00471	2
Metabolism	Metabolism of other amino acids	Glutathione metabolism	ko00480	76
Metabolism	Glycan biosynthesis and metabolism	N-Glycan biosynthesis	ko00510	40
Metabolism	Glycan biosynthesis and metabolism	Various types of N-glycan biosynthesis	ko00513	28
Metabolism	Glycan biosynthesis and metabolism	Other types of O-glycan biosynthesis	ko00514	6
Metabolism	Glycan biosynthesis and metabolism	Glycosaminoglycan biosynthesis - heparan sulfate / heparin	ko00534	3
Metabolism	Glycan biosynthesis and metabolism	Glycosaminoglycan degradation	ko00531	12
Metabolism	Glycan biosynthesis and metabolism	Glycosylphosphatidylinositol(GPI)-anchor biosynthesis	ko00563	33
Metabolism	Glycan biosynthesis and metabolism	Glycosphingolipid biosynthesis - globo series	ko00603	7
Metabolism	Glycan biosynthesis and metabolism	Glycosphingolipid biosynthesis - ganglio series	ko00604	4
Metabolism	Glycan biosynthesis and metabolism	Lipopolysaccharide biosynthesis	ko00540	11
Metabolism	Glycan biosynthesis and metabolism	Peptidoglycan biosynthesis	ko00550	2
Metabolism	Glycan biosynthesis and metabolism	Other glycan degradation	ko00511	16
Metabolism	Metabolism of cofactors and vitamins	Thiamine metabolism	ko00730	13
Metabolism	Metabolism of cofactors and vitamins	Riboflavin metabolism	ko00740	12
Metabolism	Metabolism of cofactors and vitamins	Vitamin B6 metabolism	ko00750	12
Metabolism	Metabolism of cofactors and vitamins	Nicotinate and nicotinamide metabolism	ko00760	21
Metabolism	Metabolism of cofactors and vitamins	Pantothenate and CoA biosynthesis	ko00770	30
Metabolism	Metabolism of cofactors and vitamins	Biotin metabolism	ko00780	18
Metabolism	Metabolism of cofactors and vitamins	Lipoic acid metabolism	ko00785	5
Metabolism	Metabolism of cofactors and vitamins	Folate biosynthesis	ko00790	19
Metabolism	Metabolism of cofactors and vitamins	One carbon pool by folate	ko00670	19
Metabolism	Metabolism of cofactors and vitamins	Retinol metabolism	ko00830	14
Metabolism	Metabolism of cofactors and vitamins	Porphyrin and chlorophyll metabolism	ko00860	48
Metabolism	Metabolism of cofactors and vitamins	Ubiquinone and other terpenoid-quinone biosynthesis	ko00130	36
Metabolism	Metabolism of terpenoids and polyketides	Terpenoid backbone biosynthesis	ko00900	54
Metabolism	Metabolism of terpenoids and polyketides	Monoterpenoid biosynthesis	ko00902	4
Metabolism	Metabolism of terpenoids and polyketides	Sesquiterpenoid and triterpenoid biosynthesis	ko00909	14
Metabolism	Metabolism of terpenoids and polyketides	Diterpenoid biosynthesis	ko00904	14
Metabolism	Metabolism of terpenoids and polyketides	Carotenoid biosynthesis	ko00906	30
Metabolism	Metabolism of terpenoids and polyketides	Brassinosteroid biosynthesis	ko00905	7
Metabolism	Metabolism of terpenoids and polyketides	Zeatin biosynthesis	ko00908	13
Metabolism	Metabolism of terpenoids and polyketides	Limonene and pinene degradation	ko00903	11
Metabolism	Metabolism of terpenoids and polyketides	Geraniol degradation	ko00281	1
Metabolism	Metabolism of terpenoids and polyketides	Biosynthesis of ansamycins	ko01051	3
Metabolism	Metabolism of terpenoids and polyketides	Tetracycline biosynthesis	ko00253	4
Metabolism	Metabolism of terpenoids and polyketides	Polyketide sugar unit biosynthesis	ko00523	1
Metabolism	Metabolism of terpenoids and polyketides	Biosynthesis of siderophore group nonribosomal peptides	ko01053	2
Metabolism	Biosynthesis of other secondary metabolites	Phenylpropanoid biosynthesis	ko00940	101
Metabolism	Biosynthesis of other secondary metabolites	Stilbenoid, diarylheptanoid and gingerol biosynthesis	ko00945	14
Metabolism	Biosynthesis of other secondary metabolites	Flavonoid biosynthesis	ko00941	18
Metabolism	Biosynthesis of other secondary metabolites	Flavone and flavonol biosynthesis	ko00944	4
Metabolism	Biosynthesis of other secondary metabolites	Anthocyanin biosynthesis	ko00942	5
Metabolism	Biosynthesis of other secondary metabolites	Isoflavonoid biosynthesis	ko00943	1
Metabolism	Biosynthesis of other secondary metabolites	Indole alkaloid biosynthesis	ko00901	1
Metabolism	Biosynthesis of other secondary metabolites	Isoquinoline alkaloid biosynthesis	ko00950	15
Metabolism	Biosynthesis of other secondary metabolites	Tropane, piperidine and pyridine alkaloid biosynthesis	ko00960	18
Metabolism	Biosynthesis of other secondary metabolites	Caffeine metabolism	ko00232	2
Metabolism	Biosynthesis of other secondary metabolites	Betalain biosynthesis	ko00965	2
Metabolism	Biosynthesis of other secondary metabolites	Glucosinolate biosynthesis	ko00966	1
Metabolism	Biosynthesis of other secondary metabolites	Carbapenem biosynthesis	ko00332	1
Metabolism	Biosynthesis of other secondary metabolites	Monobactam biosynthesis	ko00261	10
Metabolism	Biosynthesis of other secondary metabolites	Streptomycin biosynthesis	ko00521	10
Metabolism	Biosynthesis of other secondary metabolites	Butirosin and neomycin biosynthesis	ko00524	4
Metabolism	Biosynthesis of other secondary metabolites	Novobiocin biosynthesis	ko00401	3
Metabolism	Biosynthesis of other secondary metabolites	Aflatoxin biosynthesis	ko00254	1
Metabolism	Xenobiotics biodegradation and metabolism	Benzoate degradation	ko00362	5
Metabolism	Xenobiotics biodegradation and metabolism	Aminobenzoate degradation	ko00627	10
Metabolism	Xenobiotics biodegradation and metabolism	Fluorobenzoate degradation	ko00364	1
Metabolism	Xenobiotics biodegradation and metabolism	Chloroalkane and chloroalkene degradation	ko00625	11
Metabolism	Xenobiotics biodegradation and metabolism	Chlorocyclohexane and chlorobenzene degradation	ko00361	1
Metabolism	Xenobiotics biodegradation and metabolism	Toluene degradation	ko00623	1
Metabolism	Xenobiotics biodegradation and metabolism	Styrene degradation	ko00643	8
Metabolism	Xenobiotics biodegradation and metabolism	Atrazine degradation	ko00791	1
Metabolism	Xenobiotics biodegradation and metabolism	Bisphenol degradation	ko00363	6
Metabolism	Xenobiotics biodegradation and metabolism	Naphthalene degradation	ko00626	6
Metabolism	Xenobiotics biodegradation and metabolism	Polycyclic aromatic hydrocarbon degradation	ko00624	6
Metabolism	Xenobiotics biodegradation and metabolism	Metabolism of xenobiotics by cytochrome P450	ko00980	38
Metabolism	Xenobiotics biodegradation and metabolism	Drug metabolism - cytochrome P450	ko00982	37
Metabolism	Xenobiotics biodegradation and metabolism	Drug metabolism - other enzymes	ko00983	19
Metabolism	Chemical structure transformation maps	Biosynthesis of terpenoids and steroids	ko01062	2
Organismal Systems	Immune system	Platelet activation	ko04611	16
Organismal Systems	Immune system	Toll-like receptor signaling pathway	ko04620	29
Organismal Systems	Immune system	NOD-like receptor signaling pathway	ko04621	13
Organismal Systems	Immune system	RIG-I-like receptor signaling pathway	ko04622	9
Organismal Systems	Immune system	Cytosolic DNA-sensing pathway	ko04623	25
Organismal Systems	Immune system	Natural killer cell mediated cytotoxicity	ko04650	27
Organismal Systems	Immune system	Antigen processing and presentation	ko04612	38
Organismal Systems	Immune system	T cell receptor signaling pathway	ko04660	25
Organismal Systems	Immune system	B cell receptor signaling pathway	ko04662	32
Organismal Systems	Immune system	Fc epsilon RI signaling pathway	ko04664	18
Organismal Systems	Immune system	Fc gamma R-mediated phagocytosis	ko04666	63
Organismal Systems	Immune system	Leukocyte transendothelial migration	ko04670	9
Organismal Systems	Immune system	Chemokine signaling pathway	ko04062	25
Organismal Systems	Endocrine system	Insulin secretion	ko04911	4
Organismal Systems	Endocrine system	Insulin signaling pathway	ko04910	89
Organismal Systems	Endocrine system	Glucagon signaling pathway	ko04922	65
Organismal Systems	Endocrine system	Regulation of lipolysis in adipocytes	ko04923	10
Organismal Systems	Endocrine system	Adipocytokine signaling pathway	ko04920	33
Organismal Systems	Endocrine system	PPAR signaling pathway	ko03320	31
Organismal Systems	Endocrine system	GnRH signaling pathway	ko04912	30
Organismal Systems	Endocrine system	Ovarian steroidogenesis	ko04913	1
Organismal Systems	Endocrine system	Estrogen signaling pathway	ko04915	37
Organismal Systems	Endocrine system	Progesterone-mediated oocyte maturation	ko04914	50
Organismal Systems	Endocrine system	Prolactin signaling pathway	ko04917	16
Organismal Systems	Endocrine system	Oxytocin signaling pathway	ko04921	58
Organismal Systems	Endocrine system	Thyroid hormone synthesis	ko04918	16
Organismal Systems	Endocrine system	Thyroid hormone signaling pathway	ko04919	45
Organismal Systems	Endocrine system	Melanogenesis	ko04916	27
Organismal Systems	Endocrine system	Renin secretion	ko04924	22
Organismal Systems	Endocrine system	Renin-angiotensin system	ko04614	4
Organismal Systems	Endocrine system	Aldosterone synthesis and secretion	ko04925	12
Organismal Systems	Circulatory system	Cardiac muscle contraction	ko04260	19
Organismal Systems	Circulatory system	Adrenergic signaling in cardiomyocytes	ko04261	49
Organismal Systems	Circulatory system	Vascular smooth muscle contraction	ko04270	29
Organismal Systems	Digestive system	Salivary secretion	ko04970	14
Organismal Systems	Digestive system	Gastric acid secretion	ko04971	12
Organismal Systems	Digestive system	Pancreatic secretion	ko04972	35
Organismal Systems	Digestive system	Bile secretion	ko04976	16
Organismal Systems	Digestive system	Carbohydrate digestion and absorption	ko04973	8
Organismal Systems	Digestive system	Protein digestion and absorption	ko04974	5
Organismal Systems	Digestive system	Fat digestion and absorption	ko04975	7
Organismal Systems	Digestive system	Vitamin digestion and absorption	ko04977	3
Organismal Systems	Digestive system	Mineral absorption	ko04978	17
Organismal Systems	Excretory system	Vasopressin-regulated water reabsorption	ko04962	32
Organismal Systems	Excretory system	Aldosterone-regulated sodium reabsorption	ko04960	9
Organismal Systems	Excretory system	Endocrine and other factor-regulated calcium reabsorption	ko04961	29
Organismal Systems	Excretory system	Proximal tubule bicarbonate reclamation	ko04964	5
Organismal Systems	Excretory system	Collecting duct acid secretion	ko04966	25
Organismal Systems	Nervous system	Glutamatergic synapse	ko04724	34
Organismal Systems	Nervous system	GABAergic synapse	ko04727	23
Organismal Systems	Nervous system	Cholinergic synapse	ko04725	10
Organismal Systems	Nervous system	Dopaminergic synapse	ko04728	50
Organismal Systems	Nervous system	Serotonergic synapse	ko04726	10
Organismal Systems	Nervous system	Long-term potentiation	ko04720	39
Organismal Systems	Nervous system	Long-term depression	ko04730	17
Organismal Systems	Nervous system	Retrograde endocannabinoid signaling	ko04723	21
Organismal Systems	Nervous system	Synaptic vesicle cycle	ko04721	57
Organismal Systems	Nervous system	Neurotrophin signaling pathway	ko04722	64
Organismal Systems	Sensory system	Phototransduction	ko04744	12
Organismal Systems	Sensory system	Phototransduction - fly	ko04745	12
Organismal Systems	Sensory system	Olfactory transduction	ko04740	13
Organismal Systems	Sensory system	Taste transduction	ko04742	1
Organismal Systems	Sensory system	Inflammatory mediator regulation of TRP channels	ko04750	18
Organismal Systems	Development	Dorso-ventral axis formation	ko04320	11
Organismal Systems	Development	Axon guidance	ko04360	40
Organismal Systems	Development	Osteoclast differentiation	ko04380	28
Organismal Systems	Aging	Longevity regulating pathway	ko04211	52
Organismal Systems	Aging	Longevity regulating pathway - worm	ko04212	57
Organismal Systems	Aging	Longevity regulating pathway - multiple species	ko04213	52
Organismal Systems	Environmental adaptation	Circadian rhythm	ko04710	33
Organismal Systems	Environmental adaptation	Circadian entrainment	ko04713	20
Organismal Systems	Environmental adaptation	Circadian rhythm - fly	ko04711	6
Organismal Systems	Environmental adaptation	Circadian rhythm - plant	ko04712	28
Organismal Systems	Environmental adaptation	Plant-pathogen interaction	ko04626	115
