# Supplementary material for: Deep sequencing and transcriptome analyses to identify genes involved in secoiridoid biosynthesis in the Tibetan medicinal plant Swertia mussotii
Source: Sci Rep. 2017 Feb 22;7:43108. doi: 10.1038/srep43108 (PMC5320516; doi:10.1038/srep43108)
Supplement: Supplementary Dataset 5 [file srep43108-s6.xls]

## Sheet: Sheet1
Original Research Article
Deep sequencing and transcriptome analyses to identify genes involved in secoiridoid biosynthesis in Tibetan medicinal plant Swertia mussotii
Yue Liu1,2§, Yi Wang3§, Fengxian Guo1, Lin Zhan1, Toni Mohr4, Prisca Cheng4, Naxin Huo5, Ronghui Gu1, Danning Pei1, Lihong Chen1, Li Tang1, Chunlin Long2 * , Luqi Huang2 *, Yong Q. Gu4
1College of Life and Environmental Sciences, Minzu University of China, Beijing 100081, China ; 2National Resource Center for Chinese Materia Medica, China Academy of Traditional Chinese Medicine, Beijing 100700, China; 3USDA-ARS, Plant Gene Expression Center, Albany, CA 94710, U.S.A. 4USDA-ARS, Western Regional Research Center, Albany, CA 94710, U.S.A. 5Department of Plant Science, University of…
Supplementary Table S7 Identification of SSR motifs in the assembled sequences of S. mussotii
ID	SSR nr.	SSR type	SSR	size	start	end
SmTc1	1	p1	(A)13	13	51	63
SmTc1	2	p1	(A)52	52	3075	3126
SmTc2	1	p1	(A)51	51	1710	1760
SmTc2	2	p1	(T)10	10	2051	2060
SmTc5	1	p1	(A)10	10	2896	2905
SmTc7	1	p1	(T)10	10	3823	3832
SmTc8	1	p1	(T)12	12	1199	1210
SmTc9	1	p1	(A)11	11	1311	1321
SmTc9	2	p3	(CCA)5	15	1636	1650
SmTc11	1	p1	(T)52	52	1	52
SmTc11	2	p1	(A)10	10	163	172
SmTc14	1	p1	(A)10	10	660	669
SmTc14	2	p1	(A)12	12	833	844
SmTc18	1	p3	(TGG)5	15	214	228
SmTc18	2	p1	(T)16	16	2051	2066
SmTc19	1	p1	(A)50	50	3971	4020
SmTc21	1	p1	(A)17	17	2076	2092
SmTc26	1	p1	(A)10	10	20	29
SmTc26	2	p1	(T)11	11	1963	1973
SmTc26	3	p1	(T)18	18	2154	2171
SmTc28	1	p2	(TC)7	14	292	305
SmTc29	1	p1	(T)20	20	1	20
SmTc31	1	p1	(A)17	17	467	483
SmTc31	2	p2	(CA)6	12	1933	1944
SmTc32	1	c	(TCT)5tcatcacatctgttgtttattgtatcaatttgtacataattcagatacacgctatctagaaatctacaactggtaccac(A)54nnnnnnnnnnnnnnnnnnnnnnnnnnnnnnnnnnnnnnnnnnnnnnnnnnnnnnnnnnnnnnnnnnnnnnnnnnnnnnnnnnnnnnn(A)15	250	242	491
SmTc32	2	c	(A)10gacataagttagctagc(A)54	81	2916	2996
SmTc34	1	p2	(AG)6	12	1745	1756
SmTc35	1	c*	(T)10catgcaatcaaatcaaatcctctagg(A)11(AT)7*	60	187	246
SmTc38	1	p1	(A)77	77	1512	1588
SmTc40	1	p3	(TTA)8	24	2077	2100
SmTc42	1	p1	(A)52	52	2865	2916
SmTc44	1	p3	(ATG)19	57	340	396
SmTc44	2	p1	(A)54	54	3040	3093
SmTc48	1	p3	(ACC)6	18	136	153
SmTc48	2	p3	(GGT)7	21	823	843
SmTc48	3	p3	(TAT)6	18	1814	1831
SmTc49	1	p1	(A)25	25	2466	2490
SmTc51	1	c	(TAT)8tgtc(GTT)5	43	1613	1655
SmTc52	1	p2	(AT)6	12	29	40
SmTc53	1	p1	(T)11	11	1456	1466
SmTc53	2	p1	(A)17	17	1760	1776
SmTc55	1	c	(A)11gttatttttttttgtcggtaaaaagcctaaatattaaagtagttaacattacaataacaggccgtagaggcataatagactcgagaaga(AG)8	116	42	157
SmTc56	1	p1	(A)51	51	4071	4121
SmTc57	1	p1	(A)11	11	2084	2094
SmTc58	1	p3	(AGG)5	15	1649	1663
SmTc59	1	p1	(A)53	53	1430	1482
SmTc60	1	c	(A)45gaaagaag(A)11	64	1	64
SmTc60	2	p1	(A)11	11	1140	1150
SmTc60	3	c	(AT)8cgggaatgtaagttttcatatc(A)69	107	1507	1613
SmTc62	1	p1	(A)19	19	2589	2607
SmTc63	1	p1	(A)53	53	1688	1740
SmTc64	1	p1	(A)11	11	4	14
SmTc67	1	p1	(A)25	25	2530	2554
SmTc68	1	p3	(AGA)5	15	1734	1748
SmTc70	1	p4	(TCTT)6	24	1787	1810
SmTc72	1	p1	(A)11	11	19	29
SmTc72	2	p3	(AGC)5	15	675	689
SmTc72	3	p2	(AT)21	42	1060	1101
SmTc74	1	p1	(T)10	10	3659	3668
SmTc74	2	p1	(A)53	53	3926	3978
SmTc75	1	p3	(TTA)6	18	48	65
SmTc75	2	p1	(A)11	11	3873	3883
SmTc77	1	p1	(A)10	10	2645	2654
SmTc79	1	c	(A)30(T)17	47	1	47
SmTc79	2	c	(T)17gttgatatttcggtcttacaaaaggctcaaaccaa(T)10	62	1663	1724
SmTc79	3	p1	(T)15	15	3717	3731
SmTc81	1	p1	(T)16	16	346	361
SmTc84	1	p1	(A)13	13	4	16
SmTc84	2	p1	(A)16	16	3801	3816
SmTc84	3	p1	(A)15	15	4327	4341
SmTc86	1	p1	(A)55	55	1	55
SmTc86	2	p3	(GGT)5	15	465	479
SmTc88	1	p2	(TA)9	18	1105	1122
SmTc89	1	p3	(TGA)5	15	790	804
SmTc89	2	c	(A)11taccaaatactcgtaagatatctcccggaaaacatag(A)12	60	1592	1651
SmTc89	3	p1	(T)15	15	2684	2698
SmTc91	1	p1	(T)14	14	1044	1057
SmTc91	2	p1	(T)14	14	1167	1180
SmTc92	1	p2	(AG)10	20	32	51
SmTc92	2	p1	(T)28	28	2564	2591
SmTc93	1	p1	(T)10	10	1930	1939
SmTc94	1	p2	(TG)6	12	280	291
SmTc94	2	p1	(T)13	13	3796	3808
SmTc95	1	p3	(CCA)6	18	316	333
SmTc95	2	p1	(A)20	20	1571	1590
SmTc97	1	p3	(TGA)5	15	476	490
SmTc99	1	c	(A)50nnnnnnnnnnnnnnnnnnnnnnnnnnnnnnnnnnnnnnnnnnnnnnnnnnnnnnnnnnnnnnnnnnnnnnnnn(A)24	147	1746	1892
SmTc99	2	p1	(T)11	11	1995	2005
SmTc99	3	p3	(ATT)5	15	2144	2158
SmTc100	1	p1	(T)13	13	1	13
SmTc100	2	p3	(AAC)8	24	479	502
SmTc100	3	p1	(A)25	25	2091	2115
SmTc101	1	p2	(TA)6	12	524	535
SmTc103	1	p3	(CAG)10	30	117	146
SmTc106	1	p2	(TA)18	36	2512	2547
SmTc108	1	p1	(A)11	11	3331	3341
SmTc112	1	p1	(A)15	15	208	222
SmTc112	2	p1	(A)33	33	792	824
SmTc112	3	p1	(A)40	40	964	1003
SmTc112	4	p1	(A)10	10	2046	2055
SmTc115	1	p1	(A)21	21	121	141
SmTc115	2	c	(A)13gaagatggagaattaagttggttggagtttgtgatt(A)12	61	5046	5106
SmTc116	1	p1	(A)16	16	100	115
SmTc117	1	p1	(A)11	11	234	244
SmTc117	2	p1	(A)23	23	2446	2468
SmTc119	1	p1	(A)48	48	2341	2388
SmTc120	1	p3	(ATG)6	18	809	826
SmTc121	1	c	(TA)6tttttttggagagagaaaacgaggaggcggctttt(GTTGG)6	77	244	320
SmTc123	1	c	(T)10aaacttttaatttatacaactctcaataattgtcacctcatcattttcatagaatttcaaatggtaaaagagaatcttgttccggtt(A)52	149	3208	3356
SmTc125	1	c	(A)55tttt(A)59	118	526	643
SmTc128	1	p1	(A)49	49	1904	1952
SmTc131	1	p1	(A)10	10	751	760
SmTc133	1	p1	(A)50	50	2316	2365
SmTc138	1	p1	(A)51	51	1655	1705
SmTc141	1	p1	(T)16	16	24	39
SmTc146	1	c	(A)23(T)14	37	1	37
SmTc147	1	p1	(A)11	11	30	40
SmTc148	1	p1	(A)48	48	1588	1635
SmTc149	1	p1	(A)18	18	294	311
SmTc150	1	p1	(A)10	10	160	169
SmTc151	1	p1	(T)13	13	1	13
SmTc151	2	p1	(A)19	19	281	299
SmTc151	3	p1	(A)11	11	1513	1523
SmTc153	1	p1	(T)13	13	1340	1352
SmTc160	1	p2	(CT)11	22	120	141
SmTc160	2	c	(T)10attgtttg(AT)8	34	832	865
SmTc161	1	p1	(A)11	11	61	71
SmTc161	2	p1	(A)10	10	4141	4150
SmTc162	1	c	(T)10ggaagattcacttgctaaatcaaatgtacgacgtgggtcgat(TA)6	64	2333	2396
SmTc163	1	c	(A)10caaataaaaaagg(T)13	36	25	60
SmTc163	2	p1	(T)12	12	2687	2698
SmTc163	3	p1	(A)53	53	2812	2864
SmTc165	1	p2	(CT)7	14	56	69
SmTc165	2	p1	(A)35	35	2572	2606
SmTc166	1	p3	(CCT)5	15	2706	2720
SmTc167	1	p1	(A)33	33	1195	1227
SmTc170	1	p1	(T)11	11	873	883
SmTc171	1	p1	(T)53	53	84	136
SmTc171	2	p1	(A)21	21	723	743
SmTc172	1	p1	(A)30	30	5434	5463
SmTc173	1	c	(CT)10(AT)17	54	1	54
SmTc175	1	p1	(T)11	11	2686	2696
SmTc176	1	p1	(A)40	40	1	40
SmTc179	1	p1	(A)14	14	171	184
SmTc180	1	p1	(T)38	38	781	818
SmTc181	1	p5	(ACACC)7	35	816	850
SmTc182	1	p3	(ACC)5	15	140	154
SmTc189	1	p1	(T)13	13	1019	1031
SmTc189	2	p1	(T)10	10	4340	4349
SmTc190	1	p1	(T)13	13	2088	2100
SmTc193	1	p1	(A)10	10	72	81
SmTc194	1	p1	(T)11	11	626	636
SmTc195	1	p1	(T)10	10	1859	1868
SmTc195	2	p1	(T)10	10	2332	2341
SmTc196	1	p1	(T)10	10	187	196
SmTc197	1	p1	(A)50	50	2069	2118
SmTc199	1	p1	(A)10	10	33	42
SmTc200	1	p1	(A)16	16	8	23
SmTc200	2	p1	(A)51	51	1113	1163
SmTc201	1	p3	(TTC)5	15	186	200
SmTc201	2	p1	(A)53	53	3917	3969
SmTc201	3	p1	(A)50	50	4261	4310
SmTc202	1	p1	(A)51	51	2629	2679
SmTc203	1	p1	(A)17	17	1	17
SmTc205	1	p1	(A)13	13	192	204
SmTc205	2	p1	(T)12	12	397	408
SmTc208	1	p1	(A)10	10	12489	12498
SmTc209	1	p1	(T)11	11	1234	1244
SmTc210	1	p2	(AT)6	12	2185	2196
SmTc214	1	p3	(CAG)5	15	196	210
SmTc220	1	p3	(GAA)6	18	1167	1184
SmTc220	2	p3	(ATG)5	15	1354	1368
SmTc222	1	p1	(A)14	14	156	169
SmTc223	1	p2	(TG)8	16	82	97
SmTc223	2	p1	(A)10	10	261	270
SmTc225	1	p1	(A)15	15	1164	1178
SmTc232	1	p1	(T)50	50	1	50
SmTc232	2	p1	(A)12	12	171	182
SmTc232	3	p1	(T)16	16	2893	2908
SmTc233	1	p1	(A)10	10	14	23
SmTc233	2	p1	(A)51	51	2338	2388
SmTc237	1	c	(TA)6ataaatttcgct(A)52	76	4026	4101
SmTc239	1	p1	(T)31	31	1	31
SmTc242	1	p1	(A)36	36	1252	1287
SmTc243	1	c	(AG)6atggaaagtaggaaagatctggtggtgaaataatagcaatttaggtagtgttgtgagagaa(AG)7	87	42	128
SmTc243	2	p1	(T)10	10	2539	2548
SmTc248	1	p3	(AAG)6	18	1289	1306
SmTc248	2	p1	(T)10	10	2061	2070
SmTc251	1	p3	(CAC)6	18	314	331
SmTc253	1	p1	(T)10	10	11175	11184
SmTc254	1	c	(A)16nnnnnnnnnnnnnnnnnnnnnnnnnnnnnnnnnnnnnnnnnnnnnnnnnnnnnnnnnnnnnnnnnnnnnnnnnnnnnnnnnnnnnnnn(A)16	120	166	285
SmTc256	1	p1	(A)51	51	1838	1888
SmTc259	1	p3	(TGG)6	18	611	628
SmTc259	2	p1	(A)52	52	5134	5185
SmTc262	1	p1	(A)54	54	2670	2723
SmTc263	1	p3	(TAT)6	18	399	416
SmTc264	1	p1	(T)13	13	2082	2094
SmTc265	1	p1	(A)52	52	2339	2390
SmTc272	1	c	(T)14aggaaggaag(A)10	34	1095	1128
SmTc273	1	p1	(T)10	10	1646	1655
SmTc274	1	p3	(TCC)8	24	40	63
SmTc274	2	p3	(CAC)6	18	246	263
SmTc278	1	p1	(A)52	52	4019	4070
SmTc279	1	p1	(A)54	54	1682	1735
SmTc280	1	p2	(CT)6	12	146	157
SmTc281	1	p1	(A)10	10	232	241
SmTc284	1	p1	(T)11	11	253	263
SmTc284	2	p1	(A)24	24	1962	1985
SmTc285	1	p1	(A)16	16	207	222
SmTc286	1	p2	(TG)8	16	1102	1117
SmTc289	1	p1	(A)51	51	5728	5778
SmTc293	1	p1	(A)14	14	1251	1264
SmTc294	1	p1	(A)12	12	45	56
SmTc299	1	p1	(T)50	50	1	50
SmTc299	2	p1	(T)27	27	2392	2418
SmTc301	1	p1	(T)10	10	43	52
SmTc301	2	c	(T)22ggaaatt(A)13	42	1643	1684
SmTc302	1	p1	(A)49	49	2902	2950
SmTc303	1	p1	(A)16	16	1336	1351
SmTc306	1	p3	(TCC)5	15	763	777
SmTc307	1	p1	(A)12	12	1796	1807
SmTc308	1	p1	(A)21	21	3433	3453
SmTc309	1	p2	(TA)7	14	1255	1268
SmTc309	2	p1	(A)49	49	1418	1466
SmTc311	1	p1	(T)12	12	95	106
SmTc311	2	p1	(T)33	33	1432	1464
SmTc312	1	p1	(A)16	16	10	25
SmTc312	2	p1	(A)54	54	886	939
SmTc313	1	p3	(TCA)5	15	303	317
SmTc314	1	p1	(T)14	14	665	678
SmTc314	2	p1	(A)17	17	801	817
SmTc314	3	p1	(T)25	25	1374	1398
SmTc314	4	p1	(A)19	19	1654	1672
SmTc315	1	c	(A)19tcataac(T)12	38	1953	1990
SmTc316	1	p1	(A)11	11	400	410
SmTc316	2	p1	(T)14	14	2463	2476
SmTc317	1	c	(TC)8tattttttgtgtcttatttgtgggtcggtctgttaaatttggacacccactcctcaccattcatcagc(AAAG)5	104	156	259
SmTc317	2	p1	(A)38	38	2004	2041
SmTc318	1	p1	(A)50	50	2387	2436
SmTc322	1	p1	(A)11	11	161	171
SmTc327	1	p1	(A)51	51	3453	3503
SmTc328	1	p1	(A)13	13	48	60
SmTc329	1	p1	(A)14	14	108	121
SmTc329	2	c	(AT)28nnnnnnnnnnnnnnnnnnnnnnnnnnnnnnnnnnnnnnnnnnnnnnnnnnnnnnnnnnnnnnnnnnnnnn(AT)7	140	958	1097
SmTc330	1	p1	(T)12	12	1287	1298
SmTc331	1	p1	(T)11	11	24	34
SmTc331	2	p1	(A)12	12	336	347
SmTc331	3	p1	(T)14	14	534	547
SmTc332	1	p1	(T)11	11	924	934
SmTc334	1	p1	(A)17	17	1747	1763
SmTc334	2	p1	(T)12	12	2524	2535
SmTc336	1	p1	(A)11	11	54	64
SmTc337	1	p1	(T)11	11	24	34
SmTc337	2	p1	(A)52	52	1026	1077
SmTc340	1	p1	(A)51	51	2365	2415
SmTc341	1	p1	(T)16	16	3571	3586
SmTc342	1	p3	(CTT)5	15	256	270
SmTc342	2	p1	(T)18	18	1119	1136
SmTc342	3	p1	(A)43	43	1447	1489
SmTc347	1	p1	(A)16	16	752	767
SmTc349	1	p1	(T)10	10	3377	3386
SmTc349	2	p1	(A)11	11	3883	3893
SmTc351	1	p1	(T)13	13	6885	6897
SmTc354	1	p2	(AT)6	12	668	679
SmTc355	1	p2	(CT)7	14	1	14
SmTc356	1	p1	(A)54	54	996	1049
SmTc358	1	p3	(CAG)5	15	463	477
SmTc360	1	p1	(T)10	10	350	359
SmTc360	2	p1	(A)55	55	2215	2269
SmTc361	1	p2	(AT)19	38	876	913
SmTc361	2	p1	(A)10	10	1472	1481
SmTc362	1	p2	(TC)15	30	117	146
SmTc366	1	p1	(A)13	13	2609	2621
SmTc366	2	p3	(GAT)5	15	5867	5881
SmTc366	3	p1	(A)10	10	6248	6257
SmTc366	4	p1	(G)17	17	6472	6488
SmTc367	1	c	(ATAA)5tgattttgcc(A)10	40	63	102
SmTc369	1	p1	(T)11	11	1774	1784
SmTc369	2	p1	(T)12	12	1972	1983
SmTc371	1	p1	(A)50	50	2296	2345
SmTc372	1	p2	(CA)6	12	184	195
SmTc372	2	p1	(A)51	51	1329	1379
SmTc373	1	p1	(T)10	10	3312	3321
SmTc374	1	p1	(A)39	39	1	39
SmTc374	2	p1	(A)36	36	3394	3429
SmTc380	1	c	(A)11ttaattatatccttatcgtgaaaatagcgaaagaataatgcactgtgtctgtgtg(TA)8gctcttcgtgcaactcgccttcttcttcttattattcctattgttcaaaggtcttagtccttcaaattcgctaatt(A)10	168	56	223
SmTc381	1	p3	(CAC)8	24	174	197
SmTc383	1	p1	(A)52	52	3294	3345
SmTc385	1	p2	(CA)8	16	1628	1643
SmTc385	2	p1	(A)55	55	2117	2171
SmTc387	1	p1	(A)18	18	18	35
SmTc388	1	c	(A)10taat(A)15cgaaggaaagaaag(A)10	53	13	65
SmTc389	1	p3	(GTA)5	15	2823	2837
SmTc389	2	p1	(T)16	16	3206	3221
SmTc389	3	p1	(A)18	18	3899	3916
SmTc390	1	p1	(T)16	16	3877	3892
SmTc390	2	p1	(A)51	51	4022	4072
SmTc391	1	p3	(AGA)5	15	2492	2506
SmTc391	2	p1	(A)10	10	2620	2629
SmTc395	1	p1	(T)22	22	12	33
SmTc396	1	p3	(AAG)5	15	95	109
SmTc398	1	p1	(A)51	51	1314	1364
SmTc401	1	p1	(T)52	52	1	52
SmTc403	1	p1	(A)17	17	8	24
SmTc403	2	p1	(A)49	49	1332	1380
SmTc406	1	p1	(T)11	11	87	97
SmTc406	2	p1	(A)15	15	1407	1421
SmTc407	1	p1	(A)12	12	1762	1773
SmTc407	2	p1	(A)12	12	2415	2426
SmTc409	1	p2	(CA)7	14	132	145
SmTc410	1	p1	(T)11	11	18	28
SmTc410	2	p1	(A)49	49	3013	3061
SmTc413	1	p1	(A)18	18	154	171
SmTc413	2	p1	(T)20	20	1000	1019
SmTc414	1	p1	(A)42	42	442	483
SmTc416	1	p1	(A)54	54	1022	1075
SmTc417	1	p1	(A)15	15	315	329
SmTc417	2	p1	(A)10	10	2338	2347
SmTc420	1	p2	(AT)10	20	265	284
SmTc420	2	p3	(GTG)5	15	828	842
SmTc421	1	p1	(A)52	52	1111	1162
SmTc422	1	p1	(A)14	14	296	309
SmTc425	1	p1	(A)48	48	894	941
SmTc426	1	p1	(T)10	10	837	846
SmTc429	1	p1	(A)11	11	5591	5601
SmTc432	1	c	(TA)6tcaataatatatattatatgtaccctttttttcttgtcacgtttttattttactactatatgtttttc(AT)6	92	65	156
SmTc432	2	p1	(A)10	10	2475	2484
SmTc434	1	p1	(A)52	52	1080	1131
SmTc439	1	p1	(A)12	12	270	281
SmTc441	1	p1	(T)53	53	1	53
SmTc441	2	p1	(T)11	11	1457	1467
SmTc443	1	p1	(T)16	16	662	677
SmTc444	1	p1	(A)50	50	1354	1403
SmTc447	1	p2	(AG)9	18	551	568
SmTc450	1	p6	(ATATGG)5	30	991	1020
SmTc451	1	p3	(TGA)5	15	2870	2884
SmTc451	2	p1	(T)12	12	3277	3288
SmTc454	1	p1	(A)19	19	351	369
SmTc457	1	p1	(C)20	20	2317	2336
SmTc458	1	p1	(A)15	15	1	15
SmTc458	2	p1	(T)14	14	2087	2100
SmTc459	1	p1	(A)53	53	1597	1649
SmTc460	1	p1	(A)50	50	1132	1181
SmTc465	1	p3	(GTG)6	18	1403	1420
SmTc466	1	p1	(T)51	51	1	51
SmTc468	1	p1	(A)11	11	1	11
SmTc469	1	p1	(A)52	52	869	920
SmTc472	1	p3	(GTG)5	15	241	255
SmTc472	2	p3	(GAA)6	18	591	608
SmTc472	3	p1	(T)10	10	1717	1726
SmTc474	1	p1	(T)13	13	404	416
SmTc474	2	p3	(TCA)5	15	825	839
SmTc475	1	p1	(T)10	10	124	133
SmTc476	1	p1	(A)34	34	3331	3364
SmTc478	1	c	(A)16gatttgtattgtttgcaaaatatgatagatatttaacagagaatgagatgttggtggctgagcacatgtgaaagta(T)10	102	2196	2297
SmTc484	1	p1	(A)10	10	3	12
SmTc485	1	p1	(A)23	23	2833	2855
SmTc485	2	p1	(T)12	12	4060	4071
SmTc490	1	c	(A)10tactaaaatctggaaag(A)10	37	3	39
SmTc490	2	p1	(T)10	10	3788	3797
SmTc494	1	p1	(T)11	11	819	829
SmTc497	1	p1	(C)13	13	781	793
SmTc499	1	p1	(A)11	11	79	89
SmTc499	2	p1	(A)10	10	267	276
SmTc499	3	p1	(T)15	15	1805	1819
SmTc499	4	p1	(T)19	19	2121	2139
SmTc499	5	p1	(A)50	50	2273	2322
SmTc500	1	p1	(A)16	16	19	34
SmTc500	2	p3	(CAA)5	15	309	323
SmTc501	1	c*	(AT)7(T)10*	23	792	814
SmTc502	1	p1	(A)53	53	1644	1696
SmTc504	1	p1	(A)51	51	2058	2108
SmTc506	1	p3	(AGA)6	18	191	208
SmTc510	1	p1	(A)53	53	1916	1968
SmTc512	1	p1	(T)10	10	1693	1702
SmTc515	1	p1	(T)18	18	3685	3702
SmTc515	2	p1	(A)49	49	3862	3910
SmTc518	1	p1	(A)11	11	113	123
SmTc518	2	p3	(TTC)6	18	247	264
SmTc518	3	p1	(T)17	17	1141	1157
SmTc519	1	p1	(A)14	14	172	185
SmTc519	2	p1	(T)11	11	675	685
SmTc519	3	p3	(TGG)5	15	1671	1685
SmTc520	1	p1	(T)11	11	1	11
SmTc520	2	p2	(TA)6	12	3290	3301
SmTc520	3	p1	(A)10	10	3546	3555
SmTc522	1	p1	(A)28	28	3770	3797
SmTc523	1	p1	(A)51	51	3905	3955
SmTc525	1	p1	(T)10	10	380	389
SmTc526	1	p1	(A)35	35	183	217
SmTc526	2	p1	(A)25	25	333	357
SmTc527	1	p1	(A)10	10	2366	2375
SmTc528	1	p1	(T)11	11	1033	1043
SmTc529	1	p1	(T)11	11	353	363
SmTc529	2	c	(TA)8tttttcttttttct(A)46	76	3036	3111
SmTc531	1	p1	(A)52	52	1340	1391
SmTc534	1	p1	(A)52	52	1642	1693
SmTc535	1	p1	(C)15	15	769	783
SmTc537	1	p1	(T)11	11	2058	2068
SmTc539	1	p2	(AG)9	18	76	93
SmTc539	2	p5	(AAAGA)6	30	244	273
SmTc539	3	p4	(AGGA)5	20	567	586
SmTc539	4	p1	(T)12	12	3239	3250
SmTc540	1	p1	(A)17	17	130	146
SmTc540	2	p3	(TGC)5	15	999	1013
SmTc540	3	p1	(T)10	10	1269	1278
SmTc540	4	p1	(A)14	14	3151	3164
SmTc541	1	p1	(A)11	11	2018	2028
SmTc543	1	p1	(A)53	53	1	53
SmTc543	2	p2	(AT)11	22	1740	1761
SmTc544	1	p1	(A)51	51	653	703
SmTc545	1	p1	(T)18	18	1547	1564
SmTc545	2	p1	(A)52	52	1804	1855
SmTc546	1	p1	(T)15	15	237	251
SmTc546	2	c	(AT)6aaattttatttatttatgatgttgatattggatatgcatggtagatccggcc(T)11	75	1885	1959
SmTc547	1	p1	(T)32	32	4234	4265
SmTc550	1	p1	(A)17	17	118	134
SmTc550	2	p1	(T)47	47	304	350
SmTc550	3	p1	(T)46	46	503	548
SmTc552	1	p1	(T)12	12	1045	1056
SmTc552	2	p1	(A)50	50	2695	2744
SmTc553	1	p1	(A)16	16	1764	1779
SmTc554	1	p1	(T)15	15	1	15
SmTc557	1	p1	(A)55	55	2568	2622
SmTc558	1	p3	(AGA)5	15	1681	1695
SmTc559	1	p1	(A)10	10	127	136
SmTc559	2	p1	(A)11	11	336	346
SmTc559	3	p3	(GAG)5	15	902	916
SmTc560	1	p1	(A)47	47	1580	1626
SmTc561	1	p1	(A)10	10	284	293
SmTc563	1	p2	(TA)7	14	2099	2112
SmTc565	1	p1	(T)50	50	1	50
SmTc566	1	p1	(T)12	12	32	43
SmTc571	1	p2	(CT)6	12	107	118
SmTc571	2	p3	(CAG)5	15	357	371
SmTc571	3	p3	(TGG)5	15	558	572
SmTc571	4	p3	(AAC)8	24	1018	1041
SmTc573	1	p1	(A)51	51	2385	2435
SmTc574	1	p3	(AAG)5	15	411	425
SmTc574	2	p1	(A)32	32	773	804
SmTc575	1	p3	(AGA)6	18	1607	1624
SmTc575	2	p1	(A)50	50	2019	2068
SmTc576	1	p1	(T)12	12	1655	1666
SmTc582	1	c	(ACC)6aggaaggcaataactacaacagcaaaaataacaacaatcacaatgagaacaataacgggtcggtatcaccggatagcaagaa(AGG)5	115	126	240
SmTc582	2	p1	(A)10	10	997	1006
SmTc583	1	p1	(T)10	10	2339	2348
SmTc584	1	p1	(A)65	65	1079	1143
SmTc585	1	p1	(A)46	46	1095	1140
SmTc585	2	p1	(A)11	11	1618	1628
SmTc586	1	p1	(T)16	16	2300	2315
SmTc587	1	p1	(T)10	10	2639	2648
SmTc588	1	p1	(A)50	50	1658	1707
SmTc589	1	p1	(A)12	12	28	39
SmTc589	2	p1	(A)28	28	2213	2240
SmTc594	1	p3	(ATT)7	21	29	49
SmTc594	2	p1	(A)51	51	1077	1127
SmTc595	1	p3	(GTG)5	15	3015	3029
SmTc596	1	p1	(A)12	12	255	266
SmTc598	1	p1	(T)17	17	1	17
SmTc598	2	p2	(TG)8	16	4189	4204
SmTc598	3	p1	(A)31	31	4364	4394
SmTc600	1	p1	(A)12	12	77	88
SmTc601	1	p1	(T)10	10	72	81
SmTc601	2	p2	(AT)25	50	1219	1268
SmTc601	3	p1	(A)30	30	2139	2168
SmTc603	1	p1	(A)10	10	46	55
SmTc604	1	p1	(T)16	16	358	373
SmTc605	1	p4	(TAAA)5	20	23	42
SmTc609	1	p2	(TC)8	16	1027	1042
SmTc612	1	p1	(T)13	13	2525	2537
SmTc615	1	p3	(ATG)5	15	571	585
SmTc615	2	c	(AC)7atcatac(TA)7	35	4201	4235
SmTc615	3	p3	(TTG)5	15	4377	4391
SmTc616	1	p2	(AT)12	24	1275	1298
SmTc618	1	p1	(A)10	10	37	46
SmTc619	1	p1	(T)12	12	184	195
SmTc620	1	c*	(GT)8(T)12*	27	1686	1712
SmTc622	1	p3	(GAA)5	15	1329	1343
SmTc627	1	p1	(A)51	51	2179	2229
SmTc629	1	p1	(A)29	29	1618	1646
SmTc631	1	p1	(T)18	18	38	55
SmTc632	1	p4	(GACA)5	20	47	66
SmTc636	1	p1	(A)12	12	83	94
SmTc640	1	p1	(A)19	19	1424	1442
SmTc641	1	p1	(T)14	14	53	66
SmTc642	1	p1	(A)53	53	4254	4306
SmTc644	1	p1	(T)10	10	70	79
SmTc644	2	p1	(A)29	29	2854	2882
SmTc645	1	c	(A)13gagagaaaggaaacaatatatttctctcccctgaatccaaatcaaactcttaattcatacaaaatgagtgacctttttcaagtaacataaacttcact(TC)7	125	117	241
SmTc646	1	p3	(GAT)6	18	891	908
SmTc647	1	c	(TTA)9ttttaaaaagcaccctgctttatttttggagggaaaaaaaaggtgactttgttcttgtacatgtttcattgtcccttccccca(C)12	122	4056	4177
SmTc648	1	p2	(TG)6	12	841	852
SmTc649	1	p1	(A)10	10	1085	1094
SmTc650	1	p1	(A)12	12	1878	1889
SmTc655	1	c	(T)12cctaactttgtatttctctgacaaaaaagtttccttttttcaagggatttgaaaggcattctgag(T)27nnnnnnnnnnnnnnnnnnnnnnnnnnnnnnnnnnnnnnnnnnnnnnnnnnnnnnnnnnnnnnnnnn(T)27	197	183	379
SmTc655	2	p1	(A)50	50	4069	4118
SmTc657	1	p3	(TTA)5	15	41	55
SmTc658	1	c	(GTG)5gattccgtggtggaagacgtgagggtggaggtggcggcggtggttatggaggtggccgacgtgagggtggtggatatgcaggcaac(GGT)6gtatatggaggtggacgtgagggtggtggatatgcaggcaaca(GTG)5	177	147	323
SmTc658	2	p1	(T)35	35	2497	2531
SmTc661	1	p3	(AAG)5	15	958	972
SmTc661	2	p1	(A)53	53	5321	5373
SmTc663	1	p3	(TTA)6	18	961	978
SmTc663	2	p1	(A)53	53	1246	1298
SmTc665	1	p1	(A)10	10	1665	1674
SmTc667	1	p1	(T)49	49	1	49
SmTc668	1	p1	(A)43	43	2632	2674
SmTc669	1	p1	(A)57	57	2805	2861
SmTc670	1	c	(AAG)5(ACG)5	30	209	238
SmTc671	1	p3	(CCA)5	15	138	152
SmTc671	2	p1	(A)52	52	3157	3208
SmTc672	1	p1	(T)63	63	3446	3508
SmTc673	1	p1	(A)42	42	1400	1441
SmTc674	1	p2	(AT)7	14	83	96
SmTc675	1	p1	(A)51	51	2796	2846
SmTc676	1	p1	(A)49	49	1168	1216
SmTc680	1	c	(AGA)5ttagtatgacgagttgtaga(T)26	61	1273	1333
SmTc681	1	p4	(ACCT)5	20	282	301
SmTc683	1	p2	(CA)9	18	1983	2000
SmTc684	1	p1	(A)19	19	1135	1153
SmTc689	1	p1	(T)10	10	2318	2327
SmTc689	2	p1	(A)10	10	2796	2805
SmTc691	1	p1	(T)10	10	824	833
SmTc691	2	p1	(A)43	43	1121	1163
SmTc698	1	p1	(A)27	27	1	27
SmTc699	1	p1	(A)50	50	2872	2921
SmTc701	1	p1	(A)12	12	2014	2025
SmTc705	1	p1	(A)11	11	206	216
SmTc705	2	p1	(A)10	10	2507	2516
SmTc707	1	p1	(T)11	11	118	128
SmTc710	1	p1	(A)13	13	3801	3813
SmTc711	1	p3	(GAT)5	15	536	550
SmTc711	2	p1	(A)53	53	2639	2691
SmTc713	1	p3	(CAT)5	15	21	35
SmTc713	2	p1	(T)14	14	2048	2061
SmTc715	1	p1	(A)12	12	49	60
SmTc715	2	p1	(T)10	10	553	562
SmTc715	3	p1	(T)10	10	1424	1433
SmTc717	1	p1	(T)10	10	29	38
SmTc719	1	p1	(A)14	14	374	387
SmTc719	2	p6	(GTTGGA)5	30	1333	1362
SmTc719	3	p1	(A)52	52	1813	1864
SmTc720	1	p1	(T)25	25	1	25
SmTc720	2	c	(T)10ctttatttatttatttattttttctatttacagagagctgaagaagaagttggaaagaaaa(AG)6	83	1799	1881
SmTc721	1	p1	(T)13	13	771	783
SmTc722	1	p1	(T)10	10	1794	1803
SmTc724	1	p2	(AC)6	12	15	26
SmTc724	2	p1	(A)34	34	2041	2074
SmTc725	1	p3	(TCC)5	15	103	117
SmTc725	2	p1	(T)13	13	1561	1573
SmTc725	3	p1	(A)50	50	1680	1729
SmTc726	1	c	(CTG)5cttgctgcctactgcctactcatgaacgaaccaacatctctatctatgatcttttaataaattactactatctacttcttgctttgtcataaataatcc(AT)7gctgttcatcgatccacttacagtat(TA)7	168	703	870
SmTc727	1	p1	(A)12	12	33	44
SmTc727	2	p1	(A)49	49	1582	1630
SmTc728	1	p1	(A)25	25	1	25
SmTc730	1	p1	(A)27	27	2296	2322
SmTc731	1	p1	(T)11	11	1287	1297
SmTc733	1	p1	(T)10	10	25	34
SmTc735	1	p3	(GGT)5	15	788	802
SmTc737	1	p1	(A)13	13	3585	3597
SmTc739	1	p1	(T)15	15	2337	2351
SmTc740	1	p1	(A)17	17	311	327
SmTc740	2	p1	(T)12	12	4008	4019
SmTc742	1	p3	(GAG)6	18	725	742
SmTc747	1	p1	(A)50	50	2201	2250
SmTc749	1	p1	(A)11	11	1399	1409
SmTc750	1	p1	(A)53	53	3822	3874
SmTc753	1	p1	(A)53	53	766	818
SmTc756	1	p1	(T)14	14	798	811
SmTc761	1	p1	(T)16	16	2691	2706
SmTc765	1	p1	(A)52	52	472	523
SmTc766	1	p1	(T)27	27	2230	2256
SmTc769	1	p1	(A)24	24	1674	1697
SmTc771	1	p1	(A)51	51	2258	2308
SmTc774	1	p2	(TG)7	14	3183	3196
SmTc774	2	p1	(A)54	54	3373	3426
SmTc775	1	p1	(T)13	13	4903	4915
SmTc775	2	p1	(A)27	27	5249	5275
SmTc777	1	p1	(T)11	11	648	658
SmTc778	1	p1	(T)11	11	52	62
SmTc779	1	p1	(T)67	67	1	67
SmTc780	1	p1	(A)53	53	1	53
SmTc780	2	p3	(TGA)5	15	1190	1204
SmTc782	1	p2	(AC)6	12	4	15
SmTc785	1	p1	(A)12	12	3062	3073
SmTc787	1	p1	(T)46	46	1	46
SmTc790	1	p1	(T)31	31	1964	1994
SmTc791	1	c	(A)26(T)31	57	1	57
SmTc793	1	p1	(T)11	11	371	381
SmTc793	2	p1	(A)14	14	1924	1937
SmTc793	3	c	(A)27cc(T)17	46	5832	5877
SmTc795	1	p1	(T)13	13	935	947
SmTc796	1	p1	(A)33	33	1	33
SmTc797	1	p1	(A)11	11	61	71
SmTc797	2	p3	(AAT)9	27	463	489
SmTc800	1	p1	(A)13	13	124	136
SmTc802	1	c	(CTC)5cacctgatccccttt(CCA)5cttccg(CCA)7	72	119	190
SmTc802	2	p1	(A)51	51	1713	1763
SmTc803	1	p1	(A)39	39	2150	2188
SmTc805	1	p1	(T)10	10	807	816
SmTc805	2	p1	(A)10	10	1561	1570
SmTc805	3	p1	(A)10	10	2967	2976
SmTc806	1	p1	(T)10	10	84	93
SmTc806	2	p1	(A)52	52	3217	3268
SmTc808	1	p1	(A)51	51	2858	2908
SmTc809	1	p1	(A)13	13	2598	2610
SmTc809	2	p1	(A)13	13	2725	2737
SmTc810	1	p1	(A)17	17	277	293
SmTc810	2	p1	(T)10	10	2115	2124
SmTc814	1	p1	(T)13	13	30	42
SmTc815	1	p1	(A)23	23	533	555
SmTc816	1	p1	(A)52	52	2385	2436
SmTc817	1	p1	(A)10	10	3513	3522
SmTc819	1	p2	(TC)7	14	263	276
SmTc825	1	p1	(A)15	15	23	37
SmTc826	1	p1	(T)12	12	97	108
SmTc828	1	p1	(T)11	11	2118	2128
SmTc829	1	p1	(T)10	10	4	13
SmTc829	2	p1	(A)29	29	1929	1957
SmTc830	1	p4	(ATAG)6	24	17	40
SmTc830	2	p1	(A)11	11	2094	2104
SmTc832	1	p1	(A)13	13	118	130
SmTc832	2	p1	(A)52	52	2557	2608
SmTc833	1	p1	(A)10	10	63	72
SmTc838	1	p3	(GGT)8	24	331	354
SmTc840	1	p1	(T)11	11	9	19
SmTc840	2	p2	(TA)6	12	124	135
SmTc840	3	p1	(A)10	10	2298	2307
SmTc841	1	c	(A)13caccttgaatccatctatttattatgtgtcaaattttgatg(T)10cttccatgaatccaggcatgtaaccacttttctttttaataataggcttatttttctgtt(A)50	174	1378	1551
SmTc842	1	p1	(A)52	52	2000	2051
SmTc843	1	p3	(TTA)5	15	56	70
SmTc843	2	p1	(T)13	13	1893	1905
SmTc844	1	p1	(T)15	15	1553	1567
SmTc844	2	p1	(A)10	10	1964	1973
SmTc845	1	p2	(AT)6	12	162	173
SmTc846	1	p2	(TA)6	12	3	14
SmTc846	2	p1	(A)29	29	2208	2236
SmTc847	1	c	(T)10attcacattttattgtttcaaaattcaagaaataaagttactctacttctttct(A)42	106	1026	1131
SmTc850	1	p1	(T)10	10	36	45
SmTc851	1	p3	(ACG)5	15	311	325
SmTc851	2	p1	(T)14	14	2144	2157
SmTc853	1	p3	(CTG)5	15	1038	1052
SmTc855	1	p3	(CCG)5	15	299	313
SmTc855	2	p1	(A)10	10	6742	6751
SmTc856	1	p1	(T)10	10	1568	1577
SmTc856	2	p1	(A)13	13	2519	2531
SmTc856	3	p1	(A)19	19	3286	3304
SmTc860	1	p2	(CT)6	12	50	61
SmTc860	2	c	(T)11nnnnnnnnnnnnnnnnnnnnnnnnnnnnnnnnnnnnnnnnnnnnnnnnnnnnnnnnnnnnnnnnn(T)11	87	2743	2829
SmTc860	3	p2	(AT)8	16	2988	3003
SmTc861	1	p2	(AT)7	14	1720	1733
SmTc861	2	p1	(A)14	14	2004	2017
SmTc862	1	p2	(TA)10	20	1489	1508
SmTc863	1	p1	(A)52	52	1195	1246
SmTc864	1	p1	(A)16	16	344	359
SmTc864	2	p3	(GGT)6	18	1209	1226
SmTc864	3	p1	(A)32	32	2872	2903
SmTc866	1	c	(CTC)6aaatcaaacttaagt(A)16	49	310	358
SmTc867	1	p1	(A)19	19	1074	1092
SmTc868	1	p1	(T)24	24	1	24
SmTc868	2	p2	(CA)10	20	296	315
SmTc869	1	c	(T)13gtgtgttttgtttttaaattattttgttaccagtaataatactccttacaacttgttgaatgtacagtataatatacggacta(T)13	109	1332	1440
SmTc869	2	p1	(T)14	14	1550	1563
SmTc870	1	c	(T)13ggtaa(AT)6	30	2536	2565
SmTc870	2	p6	(GGGTGG)5	30	2892	2921
SmTc870	3	p2	(TA)7	14	3895	3908
SmTc871	1	p1	(A)16	16	21	36
SmTc872	1	p1	(A)50	50	1689	1738
SmTc874	1	p3	(TCT)6	18	545	562
SmTc875	1	p1	(A)18	18	575	592
SmTc876	1	p1	(A)10	10	481	490
SmTc877	1	p1	(T)11	11	2015	2025
SmTc882	1	c	(T)12gttttggtttgggttggttttggc(T)14	50	2173	2222
SmTc884	1	c	(T)12ggtttttgtttttttcacaactcgaatttatctactatctaataaa(T)10	68	38	105
SmTc884	2	c	(T)12ggtttttgtttatttcacaactcgaatttatctactatctaataaa(T)10	68	286	353
SmTc884	3	p3	(GGT)5	15	820	834
SmTc884	4	p1	(A)10	10	3187	3196
SmTc885	1	p1	(C)15	15	2	16
SmTc885	2	p1	(T)10	10	240	249
SmTc885	3	p3	(GAT)6	18	959	976
SmTc885	4	p3	(TGG)6	18	1252	1269
SmTc885	5	c	(A)12gaaaaagagatggttgagtttggttgtgtgtaaagaatgcttgcctacctcaaagtgttttccccagtctgcagattccattcttaa(GATGTG)6	135	1901	2035
SmTc886	1	p3	(TTA)5	15	1505	1519
SmTc886	2	p1	(A)13	13	1631	1643
SmTc890	1	p3	(GCA)5	15	437	451
SmTc890	2	p1	(A)52	52	2395	2446
SmTc891	1	p1	(T)10	10	3391	3400
SmTc892	1	p1	(A)52	52	1	52
SmTc894	1	p3	(TGA)5	15	999	1013
SmTc895	1	p1	(T)10	10	103	112
SmTc896	1	c	(TC)7actctctc(T)10	32	80	111
SmTc896	2	p1	(T)13	13	1176	1188
SmTc896	3	p1	(A)51	51	1706	1756
SmTc900	1	p2	(GA)6	12	101	112
SmTc901	1	p1	(A)10	10	405	414
SmTc902	1	p2	(CT)7	14	731	744
SmTc902	2	c	(T)10agaagttctgttttgtgtaatctgttccttatgcatttttaatataaaatgcttgtttgc(A)37	107	1334	1440
SmTc904	1	p3	(TGA)5	15	394	408
SmTc905	1	c	(CCT)6tctcaca(ACC)6	43	663	705
SmTc906	1	p1	(T)17	17	2214	2230
SmTc907	1	p1	(A)47	47	1485	1531
SmTc909	1	p1	(A)16	16	20	35
SmTc909	2	p1	(T)17	17	4439	4455
SmTc914	1	p1	(A)16	16	112	127
SmTc915	1	p1	(T)10	10	675	684
SmTc917	1	p1	(A)51	51	1619	1669
SmTc920	1	p3	(ATT)6	18	1499	1516
SmTc925	1	p3	(CAG)8	24	1797	1820
SmTc926	1	p1	(A)11	11	2042	2052
SmTc928	1	p1	(T)49	49	1	49
SmTc929	1	c	(T)12nnnnnnnnnnnnnnnnnnnnnnnnnnnnnnnnnnnnnnnnnnnnnnnnnnnnnnnnnnnnnnnnnnnnnnnnnnnnnnn(T)12	103	489	591
SmTc930	1	p1	(A)13	13	4	16
SmTc930	2	p1	(A)50	50	3094	3143
SmTc931	1	p1	(A)10	10	1186	1195
SmTc932	1	p1	(A)10	10	110	119
SmTc935	1	p4	(TCCA)5	20	30	49
SmTc936	1	p1	(T)10	10	2544	2553
SmTc937	1	p1	(A)29	29	2269	2297
SmTc938	1	c	(AAG)5(ACG)6	33	156	188
SmTc942	1	p1	(A)10	10	1193	1202
SmTc943	1	p2	(GA)8	16	121	136
SmTc943	2	p1	(T)10	10	1132	1141
SmTc944	1	p1	(A)10	10	5780	5789
SmTc945	1	p2	(CA)6	12	210	221
SmTc946	1	p1	(A)53	53	1492	1544
SmTc949	1	p5	(GATCC)5	25	642	666
SmTc950	1	p1	(A)10	10	212	221
SmTc950	2	p1	(T)10	10	920	929
SmTc951	1	c	(TAA)5aaaccttcctttccatcactaaatcgtacgtcaacaatt(A)12	66	84	149
SmTc951	2	p1	(A)49	49	2496	2544
SmTc954	1	p1	(A)51	51	5582	5632
SmTc956	1	p1	(A)51	51	492	542
SmTc958	1	p1	(A)49	49	2992	3040
SmTc959	1	p3	(TGG)7	21	149	169
SmTc962	1	p1	(T)10	10	5692	5701
SmTc964	1	p1	(A)15	15	68	82
SmTc964	2	p3	(GGT)6	18	700	717
SmTc965	1	p1	(C)45	45	938	982
SmTc966	1	p3	(TTC)5	15	1304	1318
SmTc967	1	p3	(TAT)9	27	684	710
SmTc968	1	p1	(A)14	14	1146	1159
SmTc968	2	p1	(A)51	51	1672	1722
SmTc969	1	p1	(A)42	42	1	42
SmTc971	1	p1	(A)10	10	136	145
SmTc971	2	p1	(A)12	12	2178	2189
SmTc975	1	c	(A)10cctcttgctcttcatttccatcttatgttagatgcaataggttacttgtggtcagccgttatctttaccaatcggaaattttgtttt(A)49	146	1029	1174
SmTc978	1	p1	(T)11	11	3224	3234
SmTc979	1	p2	(TA)9	18	4138	4155
SmTc979	2	p1	(T)10	10	4619	4628
SmTc982	1	p1	(A)40	40	2808	2847
SmTc983	1	p1	(A)40	40	1852	1891
SmTc984	1	p1	(A)18	18	4449	4466
SmTc986	1	p1	(A)11	11	3488	3498
SmTc992	1	p1	(A)11	11	96	106
SmTc994	1	c	(A)17(C)23(A)13	53	1	53
SmTc996	1	p1	(A)14	14	376	389
SmTc999	1	p3	(TGG)5	15	2222	2236
SmTc1000	1	c	(CT)8tccactgattcatttcaagaagat(A)13	53	121	173
SmTc1005	1	p2	(CT)8	16	125	140
SmTc1007	1	p1	(A)11	11	477	487
SmTc1008	1	p3	(AAG)5	15	167	181
SmTc1010	1	p1	(A)51	51	1871	1921
SmTc1014	1	p1	(A)27	27	2607	2633
SmTc1015	1	p1	(T)12	12	1127	1138
SmTc1019	1	p1	(T)12	12	196	207
SmTc1019	2	p3	(ATA)5	15	560	574
SmTc1020	1	p1	(A)10	10	5	14
SmTc1020	2	p1	(T)10	10	1571	1580
SmTc1022	1	p1	(A)15	15	545	559
SmTc1023	1	p1	(A)22	22	51	72
SmTc1023	2	p1	(T)10	10	347	356
SmTc1025	1	p1	(T)12	12	30	41
SmTc1025	2	p1	(A)13	13	2981	2993
SmTc1028	1	p1	(A)10	10	67	76
SmTc1030	1	p3	(CCA)6	18	6195	6212
SmTc1031	1	p1	(A)10	10	287	296
SmTc1031	2	p1	(A)11	11	419	429
SmTc1032	1	p3	(TGA)6	18	1073	1090
SmTc1033	1	c	(TTC)8ttgatgtctaatattcttaaaagatttcttctcaaatcctcctcctccaccaatta(TAT)5	95	2406	2500
SmTc1033	2	p3	(AGG)5	15	2895	2909
SmTc1033	3	p1	(A)10	10	3134	3143
SmTc1035	1	p1	(A)51	51	1	51
SmTc1036	1	p1	(A)10	10	20	29
SmTc1036	2	p1	(A)10	10	198	207
SmTc1037	1	p1	(A)43	43	281	323
SmTc1037	2	c	(T)19catttattgtgtgatggatcaaattctgctattgttaatttctgcaattgctttaga(T)15	91	793	883
SmTc1039	1	p3	(CTT)5	15	101	115
SmTc1039	2	p3	(AAG)6	18	612	629
SmTc1039	3	c*	(ATA)7(A)10*	30	853	882
SmTc1040	1	p1	(A)50	50	2475	2524
SmTc1043	1	p1	(T)14	14	1508	1521
SmTc1043	2	p1	(G)10	10	2138	2147
SmTc1044	1	p4	(GTAT)5	20	1671	1690
SmTc1045	1	p1	(A)52	52	3533	3584
SmTc1046	1	p1	(A)33	33	2062	2094
SmTc1048	1	p4	(AAAT)5	20	132	151
SmTc1049	1	c	(A)35tttgtcacacaaaaacacagccggacaacaaatgtcaatttcaatggagcctttagcatcgccg(CCA)5	114	1	114
SmTc1051	1	p1	(A)52	52	1340	1391
SmTc1053	1	p1	(T)25	25	1	25
SmTc1054	1	p1	(T)12	12	1264	1275
SmTc1055	1	p1	(T)10	10	1112	1121
SmTc1056	1	p1	(T)10	10	1913	1922
SmTc1057	1	p1	(T)10	10	3120	3129
SmTc1057	2	p1	(A)41	41	3402	3442
SmTc1058	1	p1	(A)15	15	47	61
SmTc1058	2	c	(A)10gcttactttttgatcttttgactttaggggaaatatttcttgg(A)11	64	248	311
SmTc1058	3	p1	(A)29	29	1936	1964
SmTc1060	1	p1	(A)11	11	44	54
SmTc1061	1	p1	(A)11	11	1368	1378
SmTc1064	1	p1	(A)47	47	3093	3139
SmTc1065	1	p1	(T)12	12	1781	1792
SmTc1065	2	p6	(TTTTTC)5	30	1909	1938
SmTc1065	3	p3	(TGG)5	15	2399	2413
SmTc1066	1	p1	(A)10	10	73	82
SmTc1068	1	p1	(T)15	15	155	169
SmTc1070	1	p1	(A)11	11	42	52
SmTc1070	2	p1	(A)30	30	2173	2202
SmTc1072	1	p1	(A)18	18	3301	3318
SmTc1072	2	p1	(T)12	12	3447	3458
SmTc1073	1	p1	(A)13	13	1968	1980
SmTc1075	1	c	(A)51gtcttcaccttcataacaaaaactaaatcttctgtacaatttt(AG)10(GAA)5	129	1	129
SmTc1075	2	p1	(T)10	10	485	494
SmTc1076	1	p1	(T)12	12	673	684
SmTc1077	1	p1	(T)12	12	1897	1908
SmTc1077	2	p3	(TAT)11	33	2145	2177
SmTc1078	1	p1	(T)10	10	1164	1173
SmTc1078	2	p1	(A)37	37	4046	4082
SmTc1081	1	p3	(TTC)5	15	10	24
SmTc1082	1	p1	(A)14	14	2188	2201
SmTc1083	1	p1	(T)11	11	8011	8021
SmTc1084	1	p1	(A)10	10	291	300
SmTc1085	1	p3	(CTC)6	18	103	120
SmTc1085	2	p1	(A)11	11	1899	1909
SmTc1085	3	p1	(A)51	51	2315	2365
SmTc1087	1	p1	(A)10	10	80	89
SmTc1089	1	p1	(A)10	10	139	148
SmTc1090	1	p1	(A)51	51	3222	3272
SmTc1092	1	p1	(A)19	19	792	810
SmTc1092	2	p1	(A)19	19	948	966
SmTc1092	3	p1	(A)16	16	1407	1422
SmTc1092	4	p1	(A)10	10	1661	1670
SmTc1095	1	p3	(ATT)5	15	2486	2500
SmTc1097	1	p1	(A)13	13	1073	1085
SmTc1105	1	c	(A)12ttggtatcaactttttacaaagatacataaacgaagcatatacgccctctgtccagcatctaaagggtaaagaaaaaagagagg(A)10	106	18	123
SmTc1106	1	p1	(T)10	10	82	91
SmTc1108	1	p1	(A)50	50	1722	1771
SmTc1111	1	c	(T)10aagggactccgtaggtatttctaaaaggagaaagaaaaatgttaaa(AT)8	72	13	84
SmTc1112	1	p1	(A)25	25	1817	1841
SmTc1114	1	p3	(AGA)6	18	382	399
SmTc1115	1	p2	(AT)13	26	6	31
SmTc1115	2	p3	(CAA)6	18	447	464
SmTc1116	1	c	(A)10tgaaaattagatttcgtgtggtgttatttagcttcttaatattgctgtgttgcgcttaatggtaatataatgaagaattatggc(A)51	145	679	823
SmTc1117	1	p1	(T)11	11	896	906
SmTc1117	2	p1	(T)10	10	1093	1102
SmTc1118	1	p3	(GAA)5	15	184	198
SmTc1118	2	p1	(T)12	12	5941	5952
SmTc1119	1	p6	(TGCCAA)7	42	3558	3599
SmTc1121	1	p1	(A)14	14	166	179
SmTc1122	1	p1	(A)49	49	2069	2117
SmTc1124	1	p1	(T)16	16	1126	1141
SmTc1127	1	p1	(T)10	10	78	87
SmTc1127	2	p1	(A)50	50	3436	3485
SmTc1131	1	c	(T)11gttttatatattgtatattgtatatgtatattctgttaattttttttgttttatttatatgtaa(T)10	85	71	155
SmTc1132	1	p1	(T)10	10	153	162
SmTc1136	1	p1	(A)53	53	1055	1107
SmTc1137	1	p1	(A)57	57	3246	3302
SmTc1138	1	p1	(A)42	42	1392	1433
SmTc1139	1	p3	(GAT)5	15	436	450
SmTc1145	1	p6	(GTCAAG)5	30	113	142
SmTc1145	2	p1	(A)27	27	469	495
SmTc1146	1	p1	(A)26	26	3752	3777
SmTc1149	1	c	(T)10agg(A)19	32	1	32
SmTc1149	2	p1	(T)10	10	2462	2471
SmTc1153	1	p1	(A)13	13	801	813
SmTc1155	1	p1	(A)10	10	73	82
SmTc1155	2	p3	(GTG)5	15	1287	1301
SmTc1156	1	p1	(T)12	12	165	176
SmTc1158	1	p2	(AT)6	12	887	898
SmTc1159	1	p1	(T)10	10	2310	2319
SmTc1159	2	p2	(AT)7	14	4850	4863
SmTc1160	1	p1	(T)16	16	1781	1796
SmTc1161	1	p3	(GGC)5	15	335	349
SmTc1161	2	p2	(TA)6	12	719	730
SmTc1162	1	p3	(AAT)7	21	3030	3050
SmTc1162	2	p1	(A)21	21	3252	3272
SmTc1163	1	p1	(A)13	13	28	40
SmTc1163	2	p1	(A)50	50	3414	3463
SmTc1164	1	p1	(A)14	14	46	59
SmTc1173	1	p1	(A)17	17	1396	1412
SmTc1174	1	p2	(TC)8	16	90	105
SmTc1175	1	p3	(TCT)5	15	325	339
SmTc1175	2	p1	(A)13	13	1589	1601
SmTc1176	1	p3	(TTA)7	21	1478	1498
SmTc1180	1	p1	(T)10	10	1957	1966
SmTc1181	1	p2	(AT)6	12	3736	3747
SmTc1184	1	p1	(A)17	17	53	69
SmTc1185	1	p3	(TCA)5	15	255	269
SmTc1186	1	p1	(A)16	16	27	42
SmTc1187	1	p5	(AAAGA)8	40	504	543
SmTc1190	1	p1	(T)14	14	99	112
SmTc1190	2	p1	(A)53	53	2441	2493
SmTc1191	1	p1	(A)17	17	6	22
SmTc1194	1	p1	(A)51	51	1287	1337
SmTc1196	1	p1	(A)11	11	30	40
SmTc1196	2	p1	(T)12	12	4451	4462
SmTc1198	1	p1	(A)21	21	1176	1196
SmTc1199	1	p1	(T)11	11	1644	1654
SmTc1200	1	p3	(CTG)6	18	1010	1027
SmTc1201	1	p3	(AGG)5	15	3200	3214
SmTc1201	2	p1	(A)54	54	3438	3491
SmTc1203	1	p1	(A)56	56	4648	4703
SmTc1204	1	p1	(A)10	10	19	28
SmTc1204	2	p1	(T)10	10	782	791
SmTc1206	1	p1	(A)11	11	1718	1728
SmTc1206	2	p1	(A)16	16	1877	1892
SmTc1209	1	c	(A)11taagcctcaatttatataggcgtatataggcgtagttgctagtttgagcaagtttataacatgacac(ATGT)6	102	3358	3459
SmTc1209	2	p1	(A)24	24	3642	3665
SmTc1210	1	p1	(A)53	53	2851	2903
SmTc1211	1	p2	(TC)6	12	59	70
SmTc1211	2	c	(CAA)5agaagaagttattgtggaagatgatgat(GAC)5	58	1078	1135
SmTc1211	3	p1	(T)11	11	2713	2723
SmTc1212	1	c	(T)25nnnnnnnnnnnnnnnnnnnnnnnnnnnnnnnnnnnnnnnnnnnnnnnaccc(T)20	96	2017	2112
SmTc1212	2	p1	(T)32	32	2728	2759
SmTc1213	1	p1	(T)27	27	1025	1051
SmTc1217	1	p1	(A)11	11	1799	1809
SmTc1217	2	c	(A)18cttagattgtcatatttaattatg(A)10	52	4490	4541
SmTc1218	1	p1	(T)10	10	1	10
SmTc1218	2	c	(CA)8cccccacccc(CA)6	38	2488	2525
SmTc1219	1	p3	(CAG)5	15	38	52
SmTc1219	2	p1	(T)13	13	4245	4257
SmTc1220	1	p1	(A)14	14	1460	1473
SmTc1220	2	p1	(T)14	14	2569	2582
SmTc1221	1	p1	(A)10	10	3600	3609
SmTc1221	2	p1	(A)50	50	3946	3995
SmTc1223	1	p1	(A)12	12	1796	1807
SmTc1226	1	p1	(T)17	17	1768	1784
SmTc1226	2	p1	(A)10	10	2104	2113
SmTc1228	1	c	(T)12gggtcgcatgagtttataagtgttttattttactcttttatgctgaaaga(T)16	78	153	230
SmTc1228	2	p1	(A)28	28	1694	1721
SmTc1230	1	p1	(T)27	27	2969	2995
SmTc1231	1	p1	(T)17	17	53	69
SmTc1231	2	p1	(A)54	54	4660	4713
SmTc1233	1	p1	(A)51	51	3564	3614
SmTc1236	1	p1	(T)17	17	15	31
SmTc1237	1	p3	(CAT)5	15	4882	4896
SmTc1237	2	c	(T)13acgggacagggctctgcaactaattgggcttttctgattgactatttagccttataggctacatataatttttta(T)10cttacatactaggg(T)25	137	5430	5566
SmTc1238	1	p1	(A)10	10	326	335
SmTc1242	1	p3	(TCT)6	18	671	688
SmTc1242	2	p1	(A)11	11	1980	1990
SmTc1243	1	p1	(A)18	18	2799	2816
SmTc1244	1	p1	(A)51	51	1075	1125
SmTc1246	1	p1	(A)21	21	4541	4561
SmTc1248	1	p2	(TA)6	12	221	232
SmTc1250	1	p5	(CATCT)5	25	71	95
SmTc1251	1	p2	(CT)6	12	91	102
SmTc1251	2	p1	(A)52	52	2066	2117
SmTc1252	1	p1	(T)10	10	3040	3049
SmTc1255	1	p1	(T)11	11	741	751
SmTc1255	2	c	(A)20tatgttnnnnnnnnnnnnnnnnnnnnnnnnnnnnnnnnnnnnnnnnnnnnnnnnnnnnnnnnnnnnnnnnn(A)22tatgtttcaaagtatgaaagacaaattggacaattcag(A)14	165	1222	1386
SmTc1257	1	p1	(A)53	53	1176	1228
SmTc1258	1	p1	(T)18	18	1664	1681
SmTc1260	1	p1	(A)49	49	694	742
SmTc1264	1	p1	(A)41	41	1	41
SmTc1266	1	p1	(A)48	48	2515	2562
SmTc1267	1	p6	(GCTCCC)9	54	246	299
SmTc1270	1	p1	(A)52	52	3925	3976
SmTc1273	1	p2	(AT)9	18	408	425
SmTc1274	1	p3	(GAG)5	15	291	305
SmTc1275	1	p2	(AG)9	18	1090	1107
SmTc1277	1	p1	(T)14	14	231	244
SmTc1277	2	p1	(A)12	12	2699	2710
SmTc1277	3	p1	(A)48	48	3387	3434
SmTc1278	1	p1	(T)16	16	13	28
SmTc1278	2	p1	(A)50	50	1586	1635
SmTc1280	1	p1	(T)11	11	110	120
SmTc1281	1	p1	(T)50	50	1	50
SmTc1281	2	p3	(CCA)5	15	1803	1817
SmTc1282	1	p1	(T)16	16	1436	1451
SmTc1284	1	p1	(T)11	11	3809	3819
SmTc1285	1	p1	(A)15	15	1016	1030
SmTc1287	1	p1	(A)15	15	1634	1648
SmTc1288	1	p1	(T)12	12	209	220
SmTc1289	1	p3	(TAC)6	18	2162	2179
SmTc1289	2	p2	(TA)6	12	4019	4030
SmTc1290	1	p5	(CTTTT)6	30	79	108
SmTc1290	2	p1	(A)51	51	3239	3289
SmTc1292	1	c	(A)16(T)17	33	1	33
SmTc1294	1	p1	(A)51	51	1926	1976
SmTc1295	1	p1	(A)16	16	2275	2290
SmTc1296	1	p1	(A)13	13	551	563
SmTc1297	1	p2	(AT)7	14	2623	2636
SmTc1298	1	p1	(A)25	25	1	25
SmTc1299	1	p1	(T)10	10	130	139
SmTc1299	2	p1	(A)17	17	250	266
SmTc1299	3	p1	(A)12	12	1129	1140
SmTc1302	1	p1	(A)52	52	2038	2089
SmTc1304	1	p1	(A)49	49	2146	2194
SmTc1305	1	p1	(A)51	51	1094	1144
SmTc1306	1	p1	(T)14	14	129	142
SmTc1306	2	p1	(T)12	12	1807	1818
SmTc1309	1	p1	(T)13	13	222	234
SmTc1309	2	p1	(A)14	14	4318	4331
SmTc1311	1	p1	(A)51	51	817	867
SmTc1315	1	p1	(A)12	12	2077	2088
SmTc1316	1	p1	(T)12	12	3042	3053
SmTc1319	1	p2	(AT)7	14	224	237
SmTc1319	2	p1	(T)12	12	365	376
SmTc1321	1	p1	(T)17	17	125	141
SmTc1321	2	p1	(T)12	12	703	714
SmTc1323	1	p1	(A)29	29	2073	2101
SmTc1330	1	p1	(A)16	16	5218	5233
SmTc1331	1	p1	(T)11	11	1971	1981
SmTc1335	1	p1	(A)15	15	26	40
SmTc1336	1	p1	(A)50	50	1	50
SmTc1336	2	p1	(T)15	15	3407	3421
SmTc1338	1	p1	(A)19	19	3143	3161
SmTc1341	1	c	(AT)30tgtgaaacaaaaagcgg(A)13	90	2923	3012
SmTc1344	1	p1	(A)50	50	1189	1238
SmTc1345	1	p3	(AGG)5	15	492	506
SmTc1345	2	p1	(A)37	37	5179	5215
SmTc1346	1	p1	(A)12	12	16	27
SmTc1346	2	p2	(AT)7	14	172	185
SmTc1349	1	c	(A)14gaagaagccactgttcttgcaggttttataaccgagggattgcatataaatactggtttct(A)52	127	2097	2223
SmTc1350	1	c	(T)10(A)10ttaattattcaacttacatattattgatttcaaataattcctaattatctttggtgtagataaaaaaat(A)11tctaaaatattataaatttggccaagatctcaaacacgttggacaaggcatgacagaa(AAT)6	176	4862	5037
SmTc1351	1	c	(A)13gtgtctacgtgccgatcctgaccgactctcaccgacgagtctctatccaagaattc(CCA)5	84	1	84
SmTc1353	1	p1	(A)51	51	3270	3320
SmTc1355	1	p1	(A)51	51	2751	2801
SmTc1356	1	c	(A)12gacaagtagtgtacgacaaacacacctgagagtttctgaa(T)10	62	1	62
SmTc1358	1	p1	(A)37	37	1479	1515
SmTc1360	1	p1	(A)15	15	2819	2833
SmTc1361	1	p1	(T)13	13	2198	2210
SmTc1363	1	p1	(A)16	16	1928	1943
SmTc1364	1	p1	(A)49	49	2289	2337
SmTc1367	1	p3	(TCT)7	21	87	107
SmTc1367	2	p1	(T)10	10	3326	3335
SmTc1368	1	p3	(CAG)6	18	3493	3510
SmTc1368	2	p3	(CAG)9	27	4315	4341
SmTc1368	3	p3	(TGG)8	24	5148	5171
SmTc1369	1	p1	(T)32	32	1	32
SmTc1369	2	p3	(GGA)5	15	145	159
SmTc1369	3	p1	(T)11	11	3733	3743
SmTc1370	1	p1	(A)15	15	19	33
SmTc1371	1	p2	(TC)6	12	128	139
SmTc1371	2	p1	(A)50	50	4741	4790
SmTc1372	1	c	(T)11agggttccagaatccggacactgattcgagagtgttttttc(T)53	105	5150	5254
SmTc1373	1	p1	(T)22	22	2	23
SmTc1373	2	p1	(T)14	14	1768	1781
SmTc1375	1	p1	(T)10	10	79	88
SmTc1377	1	p1	(A)51	51	833	883
SmTc1378	1	p1	(T)13	13	39	51
SmTc1378	2	p1	(A)44	44	1700	1743
SmTc1381	1	p1	(T)12	12	955	966
SmTc1382	1	p1	(A)21	21	2367	2387
SmTc1383	1	p1	(A)52	52	2182	2233
SmTc1386	1	p1	(A)13	13	265	277
SmTc1387	1	p1	(C)21	21	1705	1725
SmTc1388	1	p1	(A)56	56	1026	1081
SmTc1389	1	p1	(A)48	48	1860	1907
SmTc1390	1	p3	(AAG)6	18	750	767
SmTc1391	1	p1	(A)15	15	9	23
SmTc1391	2	p1	(A)12	12	320	331
SmTc1392	1	p1	(A)51	51	4712	4762
SmTc1393	1	p1	(A)14	14	24	37
SmTc1394	1	p2	(TA)7	14	300	313
SmTc1394	2	c	(TC)9cttccgttgtcggctcgttgtc(AT)12	64	420	483
SmTc1395	1	p1	(A)35	35	1065	1099
SmTc1396	1	p1	(T)10	10	295	304
SmTc1402	1	p2	(AT)7	14	460	473
SmTc1404	1	p1	(A)10	10	202	211
SmTc1404	2	p1	(A)16	16	3034	3049
SmTc1405	1	c	(AGC)5caatc(AAG)5	35	792	826
SmTc1407	1	p1	(A)11	11	53	63
SmTc1408	1	p1	(T)11	11	2939	2949
SmTc1408	2	p1	(A)11	11	3068	3078
SmTc1411	1	p1	(A)16	16	4	19
SmTc1413	1	p3	(TCT)8	24	421	444
SmTc1417	1	p3	(TGG)5	15	951	965
SmTc1418	1	p1	(A)51	51	3312	3362
SmTc1419	1	p1	(A)55	55	1	55
SmTc1420	1	p1	(T)10	10	63	72
SmTc1423	1	p1	(T)12	12	1	12
SmTc1423	2	p1	(T)10	10	890	899
SmTc1423	3	p1	(T)15	15	1147	1161
SmTc1425	1	p4	(AGCC)5	20	3326	3345
SmTc1425	2	p1	(A)51	51	3489	3539
SmTc1426	1	p1	(T)17	17	3	19
SmTc1426	2	c	(A)18cagtgggaatgctataacaagtgtagtggcttcagattagattctatctatgataaagtctc(A)43	123	3201	3323
SmTc1427	1	p3	(GAG)5	15	1217	1231
SmTc1430	1	p1	(T)16	16	1156	1171
SmTc1430	2	p1	(A)50	50	1347	1396
SmTc1435	1	c	(A)11tgtgtggggagttataggaaccaccaccccccctcttcagattctactgtgggtaaagatcggt(A)28	103	1547	1649
SmTc1437	1	p1	(T)16	16	1937	1952
SmTc1437	2	p1	(T)11	11	4109	4119
SmTc1437	3	p2	(AT)9	18	4397	4414
SmTc1437	4	p1	(A)11	11	4620	4630
SmTc1439	1	p3	(ATT)5	15	2715	2729
SmTc1439	2	p1	(A)50	50	2882	2931
SmTc1443	1	p1	(T)51	51	1	51
SmTc1444	1	p3	(AGC)5	15	627	641
SmTc1451	1	p3	(TAT)7	21	1501	1521
SmTc1451	2	p1	(T)36	36	2110	2145
SmTc1456	1	p1	(A)10	10	116	125
SmTc1461	1	p1	(T)19	19	940	958
SmTc1461	2	p1	(T)21	21	1128	1148
SmTc1462	1	p1	(A)12	12	1731	1742
SmTc1463	1	p1	(T)11	11	209	219
SmTc1463	2	p1	(A)11	11	2536	2546
SmTc1465	1	p1	(A)12	12	321	332
SmTc1471	1	p2	(AT)14	28	4	31
SmTc1471	2	p1	(A)52	52	1982	2033
SmTc1472	1	p1	(A)12	12	227	238
SmTc1473	1	p1	(A)52	52	1726	1777
SmTc1476	1	p1	(T)10	10	4	13
SmTc1476	2	c*	(TTA)7ttgattgagtg(T)12caagtctttccccttatgtattctgtgtgttttttaattcatggaagcaattaatatctagat(CAA)5(A)11*nnnnnnnnnnnnnnnnnnnnnnnnnnnnnnnnnnnnnnnnnnnnnnnnnnnnnnnnnnnnnnnnnnnnnnnnnnnnn(A)54	262	878	1139
SmTc1476	3	p1	(T)11	11	1504	1514
SmTc1477	1	p1	(A)39	39	1	39
SmTc1479	1	p1	(A)15	15	3304	3318
SmTc1482	1	p1	(A)52	52	2273	2324
SmTc1483	1	p3	(GAA)5	15	834	848
SmTc1483	2	p3	(GAT)5	15	960	974
SmTc1483	3	p3	(TGC)5	15	1076	1090
SmTc1483	4	p1	(A)11	11	1488	1498
SmTc1483	5	p1	(A)11	11	1886	1896
SmTc1485	1	p1	(T)11	11	2689	2699
SmTc1486	1	p3	(ACA)5	15	75	89
SmTc1488	1	c*	(A)10tgaaagaaaaagaccttcttctattagtaggaccatttcttcctcgtgcgcagagaaaatcagcggggg(AGA)5(AAGA)5*	110	26	135
SmTc1490	1	p1	(A)16	16	1844	1859
SmTc1490	2	p1	(A)12	12	2565	2576
SmTc1492	1	p1	(T)10	10	183	192
SmTc1493	1	p1	(A)21	21	2605	2625
SmTc1495	1	p1	(A)50	50	1323	1372
SmTc1500	1	p1	(A)53	53	2111	2163
SmTc1501	1	p3	(CCG)5	15	463	477
SmTc1501	2	p3	(AGG)5	15	1040	1054
SmTc1501	3	p1	(A)59	59	2491	2549
SmTc1502	1	p1	(A)38	38	2385	2422
SmTc1503	1	p1	(A)31	31	3313	3343
SmTc1506	1	p1	(T)13	13	13	25
SmTc1506	2	c	(AAG)5tatttcagattcaagattctcgtgaatcgaaacgggtccgccgtgaaaccgtggaagaggtggaatcaggcgag(GCA)8	113	424	536
SmTc1507	1	p1	(A)44	44	5285	5328
SmTc1508	1	p3	(ACA)6	18	417	434
SmTc1508	2	p3	(TCG)5	15	1013	1027
SmTc1510	1	p1	(T)11	11	1197	1207
SmTc1513	1	p1	(T)21	21	1865	1885
SmTc1513	2	p1	(T)12	12	1999	2010
SmTc1516	1	p1	(A)15	15	1136	1150
SmTc1519	1	p3	(CAT)5	15	1020	1034
SmTc1519	2	p5	(TACCC)6	30	1753	1782
SmTc1520	1	p1	(A)25	25	1749	1773
SmTc1525	1	p3	(TGG)5	15	330	344
SmTc1525	2	c	(GGA)5ggtggtagtggagga(GGT)5	45	460	504
SmTc1526	1	p2	(CA)7	14	1318	1331
SmTc1527	1	p1	(A)50	50	2668	2717
SmTc1532	1	c	(GAAAAG)7ggggggatagttttgtggtttgcatatgtcaggagctgcattaccctctgttttatctttctttggattgaagggagctctacactacaccctttcct(TTC)5	155	319	473
SmTc1535	1	p1	(T)10	10	116	125
SmTc1535	2	p1	(A)13	13	375	387
SmTc1535	3	p1	(T)10	10	2300	2309
SmTc1540	1	p3	(CAG)5	15	1181	1195
SmTc1543	1	p3	(ACC)5	15	2414	2428
SmTc1545	1	p1	(T)13	13	271	283
SmTc1545	2	p1	(A)51	51	2068	2118
SmTc1546	1	p3	(TGT)6	18	394	411
SmTc1552	1	p2	(TG)6	12	1146	1157
SmTc1552	2	c	(A)44(T)15	59	1776	1834
SmTc1557	1	p1	(T)15	15	2414	2428
SmTc1558	1	c	(A)15(T)11	26	782	807
SmTc1559	1	p1	(A)47	47	1624	1670
SmTc1561	1	p1	(A)57	57	1997	2053
SmTc1563	1	p1	(A)52	52	3602	3653
SmTc1566	1	p1	(A)51	51	1807	1857
SmTc1568	1	c	(T)10caccaaatgcattattaaaaaaataaattttagaaccattgctttctttttctttc(T)15	81	4925	5005
SmTc1569	1	p1	(A)51	51	1936	1986
SmTc1570	1	p3	(AAG)7	21	267	287
SmTc1572	1	c	(T)10g(T)21	32	2114	2145
SmTc1573	1	p1	(T)10	10	786	795
SmTc1573	2	p2	(TC)7	14	982	995
SmTc1573	3	p2	(TC)6	12	2436	2447
SmTc1576	1	p1	(A)10	10	203	212
SmTc1576	2	p1	(A)52	52	2692	2743
SmTc1581	1	p1	(T)10	10	588	597
SmTc1582	1	c	(A)10cttatt(A)10	26	42	67
SmTc1586	1	p1	(T)16	16	1078	1093
SmTc1587	1	p1	(A)11	11	85	95
SmTc1588	1	p2	(CT)7	14	33	46
SmTc1589	1	p2	(TC)8	16	98	113
SmTc1589	2	p1	(A)14	14	955	968
SmTc1589	3	p1	(A)49	49	1394	1442
SmTc1592	1	p1	(T)17	17	29	45
SmTc1592	2	p1	(A)10	10	1931	1940
SmTc1596	1	p1	(T)23	23	31	53
SmTc1596	2	p1	(T)12	12	606	617
SmTc1596	3	p2	(GT)6	12	797	808
SmTc1596	4	p1	(A)15	15	1101	1115
SmTc1597	1	p1	(T)11	11	376	386
SmTc1598	1	p1	(T)13	13	1861	1873
SmTc1598	2	c	(A)14tc(T)11	27	2013	2039
SmTc1599	1	p1	(A)10	10	1009	1018
SmTc1599	2	p1	(T)16	16	1614	1629
SmTc1600	1	c	(A)52gaaaaatcggcatttatctgg(A)11	84	1	84
SmTc1600	2	p1	(A)46	46	1331	1376
SmTc1601	1	p2	(TA)9	18	2214	2231
SmTc1602	1	p1	(T)11	11	337	347
SmTc1602	2	p1	(T)10	10	3259	3268
SmTc1602	3	p1	(A)50	50	3392	3441
SmTc1605	1	p1	(T)13	13	69	81
SmTc1607	1	p1	(A)52	52	3335	3386
SmTc1608	1	p1	(T)13	13	122	134
SmTc1608	2	p4	(CTAT)9	36	2161	2196
SmTc1609	1	p1	(A)51	51	3498	3548
SmTc1612	1	p1	(A)53	53	484	536
SmTc1613	1	p1	(A)22	22	1514	1535
SmTc1614	1	c	(AT)9tttgttctt(A)50	77	1733	1809
SmTc1616	1	p1	(A)54	54	1607	1660
SmTc1618	1	p3	(GGA)5	15	458	472
SmTc1619	1	p1	(T)12	12	1055	1066
SmTc1620	1	p1	(T)11	11	131	141
SmTc1622	1	p2	(AT)7	14	446	459
SmTc1623	1	p1	(A)51	51	2525	2575
SmTc1625	1	p4	(TATT)5	20	102	121
SmTc1626	1	p1	(A)48	48	1279	1326
SmTc1630	1	p3	(AAT)5	15	658	672
SmTc1630	2	p1	(A)50	50	3442	3491
SmTc1631	1	p1	(A)40	40	3440	3479
SmTc1634	1	c	(A)11tcgaatttggttagagttattttgttatattcatttttatgtcgtttggaaaaagaaag(A)10	80	21	100
SmTc1634	2	p1	(A)14	14	1980	1993
SmTc1635	1	p3	(ATT)5	15	1739	1753
SmTc1637	1	p1	(A)19	19	2089	2107
SmTc1638	1	p1	(T)17	17	1525	1541
SmTc1638	2	p1	(T)13	13	2035	2047
SmTc1639	1	p1	(T)23	23	1	23
SmTc1640	1	p1	(A)10	10	26	35
SmTc1641	1	p1	(A)52	52	1432	1483
SmTc1643	1	p1	(T)54	54	1	54
SmTc1644	1	p2	(TC)8	16	28	43
SmTc1644	2	c	(T)11gtttcccctttattttctttgtggaaaagaacccttgtttggattttgatttttgc(T)12	79	2592	2670
SmTc1646	1	c	(TA)9tctaactactctatacataagtagaaattcaatacaggcctgccacatgtaatttttctattggtctaaagtgttgagttt(A)10	109	471	579
SmTc1646	2	p1	(A)13	13	1114	1126
SmTc1647	1	p1	(G)10	10	45	54
SmTc1647	2	p1	(T)17	17	1675	1691
SmTc1648	1	p1	(A)14	14	4	17
SmTc1649	1	p1	(A)10	10	339	348
SmTc1650	1	p3	(GCA)5	15	302	316
SmTc1650	2	p1	(T)13	13	1621	1633
SmTc1651	1	c	(T)11(A)11	22	51	72
SmTc1651	2	c	(CA)7(TA)8	30	1506	1535
SmTc1651	3	p1	(A)53	53	1751	1803
SmTc1652	1	p1	(A)51	51	2812	2862
SmTc1654	1	p1	(A)10	10	137	146
SmTc1656	1	c	(TA)19aataaataaatagaagtggggtcatagaggaccacttcaccaacaggagcgtctgacagcataaagggagtaacat(AC)7ctcatttgaataagaaaaggaggttaattaccccaacagaggagaggagaggagaggaaaggaatggcagtagcaaaaatgaatgggac(AGG)5tggtt(CAG)5	252	22	273
SmTc1658	1	c	(T)11gttagaaaaaaggtactagtaaataaatatacagtatataattgtttaaatcattactttattgataaattggtttctttttttatttttttgggttg(A)10	119	1	119
SmTc1658	2	p1	(A)14	14	349	362
SmTc1658	3	p1	(A)16	16	2084	2099
SmTc1661	1	p3	(TCT)8	24	43	66
SmTc1661	2	p3	(GCA)5	15	716	730
SmTc1663	1	p1	(A)14	14	106	119
SmTc1663	2	p3	(CAG)6	18	2913	2930
SmTc1663	3	c	(T)10nnnnnnnnnnnnnnnnnnnnnnnnnnnnnnnnnnnnn(T)10	57	3300	3356
SmTc1663	4	p1	(A)31	31	3774	3804
SmTc1664	1	p1	(C)27	27	2312	2338
SmTc1665	1	p2	(TC)11	22	40	61
SmTc1665	2	p1	(A)17	17	531	547
SmTc1668	1	p1	(A)11	11	2500	2510
SmTc1669	1	p1	(T)10	10	1601	1610
SmTc1670	1	p2	(CT)7	14	181	194
SmTc1670	2	p1	(A)19	19	1644	1662
SmTc1672	1	p4	(GGTA)6	24	1715	1738
SmTc1673	1	p1	(A)51	51	1154	1204
SmTc1674	1	p1	(A)15	15	27	41
SmTc1676	1	p3	(GAG)5	15	835	849
SmTc1676	2	p1	(A)50	50	1123	1172
SmTc1677	1	p3	(CAG)6	18	3200	3217
SmTc1677	2	c	(AG)7ccggaagattatcagatgtcggtgaaagagattattacacga(T)27	83	3972	4054
SmTc1678	1	p1	(T)10	10	6	15
SmTc1678	2	p3	(GAA)6	18	1633	1650
SmTc1678	3	c*	(T)10(TG)8*	25	1993	2017
SmTc1679	1	c	(A)17gataaaaacaaagtgaagatcaaaagctagtaaagaagg(A)10gggatctcttattttgcaccaaaaggaccactccaacaagtttctcttgatcattagtataccagctgt(TAC)5	150	184	333
SmTc1679	2	p3	(GGT)6	18	703	720
SmTc1679	3	p1	(A)13	13	1322	1334
SmTc1679	4	c	(A)12ttatattattgctaacctctgtatga(T)11	49	1571	1619
SmTc1680	1	p1	(A)17	17	44	60
SmTc1681	1	p3	(GAA)5	15	535	549
SmTc1682	1	p1	(T)12	12	2037	2048
SmTc1683	1	p1	(A)51	51	1193	1243
SmTc1684	1	p1	(A)49	49	1693	1741
SmTc1686	1	p1	(A)11	11	16	26
SmTc1687	1	p1	(A)19	19	1	19
SmTc1690	1	p1	(A)18	18	561	578
SmTc1690	2	p1	(T)11	11	1063	1073
SmTc1692	1	p1	(A)15	15	7	21
SmTc1696	1	p1	(A)54	54	1	54
SmTc1699	1	p3	(ATT)5	15	57	71
SmTc1702	1	p1	(A)10	10	1573	1582
SmTc1704	1	p1	(A)18	18	516	533
SmTc1705	1	p1	(A)45	45	1688	1732
SmTc1706	1	p2	(AT)6	12	25	36
SmTc1707	1	p1	(A)13	13	48	60
SmTc1708	1	p1	(A)52	52	657	708
SmTc1709	1	p1	(A)29	29	2160	2188
SmTc1711	1	p1	(A)18	18	2017	2034
SmTc1712	1	p3	(AGG)5	15	1003	1017
SmTc1712	2	p1	(A)43	43	1299	1341
SmTc1713	1	p1	(A)16	16	596	611
SmTc1715	1	p1	(A)53	53	1875	1927
SmTc1718	1	p1	(A)11	11	24	34
SmTc1720	1	p1	(T)12	12	2576	2587
SmTc1721	1	p4	(ATAG)5	20	143	162
SmTc1722	1	p1	(A)14	14	32	45
SmTc1724	1	p1	(A)10	10	233	242
SmTc1724	2	c	(T)10gttgtttttactggagcggtagtgacggcgacgggatctgtttcttctccggtgaccgc(T)10	79	358	436
SmTc1724	3	p1	(A)12	12	3027	3038
SmTc1726	1	p1	(T)24	24	1	24
SmTc1727	1	p1	(A)10	10	236	245
SmTc1729	1	p1	(A)11	11	97	107
SmTc1729	2	p1	(A)23	23	1050	1072
SmTc1730	1	p1	(A)12	12	226	237
SmTc1733	1	p3	(CTT)5	15	384	398
SmTc1733	2	c	(T)17aatnnnnnnnnnnnnnnnnnnnnnnnnnnnnnnnnnnnnnnnnnnnnnnnnnnnnnnnnnnnnnnnnnnn(T)14	101	2411	2511
SmTc1736	1	p2	(AT)7	14	9	22
SmTc1736	2	p1	(T)11	11	873	883
SmTc1736	3	p1	(A)54	54	1012	1065
SmTc1737	1	p1	(C)22	22	2711	2732
SmTc1738	1	p3	(AGA)5	15	217	231
SmTc1739	1	p3	(TAC)7	21	2625	2645
SmTc1740	1	p3	(AAT)6	18	6	23
SmTc1743	1	p3	(GGT)5	15	614	628
SmTc1744	1	p1	(A)10	10	1420	1429
SmTc1745	1	p1	(T)22	22	2	23
SmTc1747	1	c	(TGTT)7tttaccttctcttatcaatgaaacatgtctagtttgttgttggttg(A)10	84	1984	2067
SmTc1748	1	c	(A)11cattttaagctgagcttttttactgttac(A)24	64	2289	2352
SmTc1750	1	p3	(ATG)7	21	4317	4337
SmTc1750	2	p1	(A)54	54	4642	4695
SmTc1752	1	p2	(AT)6	12	5488	5499
SmTc1753	1	p1	(A)11	11	17	27
SmTc1754	1	p1	(A)15	15	2046	2060
SmTc1757	1	p1	(T)10	10	1034	1043
SmTc1758	1	p1	(T)10	10	216	225
SmTc1758	2	p4	(GAAA)5	20	1910	1929
SmTc1758	3	p1	(A)63	63	2401	2463
SmTc1759	1	p1	(A)18	18	175	192
SmTc1759	2	p1	(A)51	51	3060	3110
SmTc1760	1	c	(A)13ggg(A)16	32	1	32
SmTc1761	1	p1	(A)52	52	968	1019
SmTc1764	1	p4	(AAAT)5	20	49	68
SmTc1766	1	p1	(A)26	26	1	26
SmTc1766	2	p1	(A)49	49	1651	1699
SmTc1769	1	p3	(CCA)6	18	156	173
SmTc1769	2	c	(T)12(A)14	26	2291	2316
SmTc1770	1	p1	(A)11	11	23	33
SmTc1771	1	p1	(T)12	12	2080	2091
SmTc1771	2	p1	(A)32	32	2344	2375
SmTc1772	1	p1	(A)31	31	1	31
SmTc1773	1	p1	(T)12	12	3286	3297
SmTc1777	1	p1	(A)44	44	1849	1892
SmTc1778	1	p1	(T)10	10	974	983
SmTc1780	1	p3	(CCT)7	21	101	121
SmTc1781	1	c	(A)10gttactattagatgtgtggtttaataaaaagaaagaaagaaag(A)11	64	1173	1236
SmTc1783	1	p1	(T)10	10	316	325
SmTc1784	1	c	(T)11ccgccaaaagttcaattcgacagtacgtattgtcgaattgctcagttcgacagtacaaaaggtcgaaataggtttta(T)11	99	1714	1812
SmTc1785	1	p6	(CACTCC)5	30	183	212
SmTc1785	2	c	(T)12(A)10	22	858	879
SmTc1786	1	p1	(A)11	11	2872	2882
SmTc1787	1	p3	(GTA)5	15	485	499
SmTc1788	1	p1	(T)14	14	20	33
SmTc1788	2	p1	(A)64	64	1891	1954
SmTc1789	1	p2	(TG)6	12	1058	1069
SmTc1789	2	p1	(T)11	11	3056	3066
SmTc1791	1	p1	(A)51	51	1473	1523
SmTc1796	1	p2	(GA)6	12	969	980
SmTc1796	2	c	(A)12gactgagtttgtat(A)10	36	1390	1425
SmTc1799	1	p1	(T)17	17	32	48
SmTc1800	1	p1	(A)23	23	338	360
SmTc1801	1	p1	(T)10	10	206	215
SmTc1801	2	p1	(A)10	10	1043	1052
SmTc1802	1	p1	(A)16	16	33	48
SmTc1802	2	p1	(A)11	11	1507	1517
SmTc1802	3	p1	(T)11	11	1880	1890
SmTc1804	1	p1	(A)53	53	2026	2078
SmTc1806	1	p1	(A)16	16	45	60
SmTc1806	2	p1	(T)16	16	164	179
SmTc1812	1	p1	(T)15	15	1297	1311
SmTc1814	1	p1	(A)13	13	1	13
SmTc1814	2	p1	(A)52	52	1539	1590
SmTc1815	1	p1	(A)51	51	3285	3335
SmTc1816	1	c	(T)19ctc(T)12	34	1	34
SmTc1816	2	p1	(A)45	45	3039	3083
SmTc1819	1	p1	(T)12	12	395	406
SmTc1823	1	c	(A)15ctgatttttgtcaccagttttttctaa(T)12	54	1	54
SmTc1826	1	p1	(T)15	15	1421	1435
SmTc1827	1	p1	(A)52	52	841	892
SmTc1828	1	p1	(A)17	17	2001	2017
SmTc1830	1	p1	(A)12	12	537	548
SmTc1830	2	p1	(T)12	12	2141	2152
SmTc1838	1	p1	(T)10	10	69	78
SmTc1838	2	p5	(TGGTT)6	30	212	241
SmTc1838	3	p1	(A)52	52	827	878
SmTc1839	1	p1	(T)51	51	1	51
SmTc1841	1	p3	(GAA)5	15	336	350
SmTc1842	1	p3	(ATC)5	15	349	363
SmTc1842	2	p1	(T)10	10	1498	1507
SmTc1845	1	p1	(T)10	10	1340	1349
SmTc1847	1	p1	(A)54	54	2367	2420
SmTc1851	1	p1	(A)50	50	3373	3422
SmTc1853	1	c	(T)11ggaaaagatacaaaaatttaatattgacagcaattttattggatatcattgatcgattgtaacacaacagtagaatatgttagtaaactttacagtg(A)10	118	4635	4752
SmTc1855	1	p1	(A)50	50	1365	1414
SmTc1856	1	p1	(A)12	12	12	23
SmTc1856	2	p1	(A)13	13	1199	1211
SmTc1858	1	p2	(AG)6	12	792	803
SmTc1859	1	p1	(T)11	11	280	290
SmTc1859	2	p1	(T)12	12	642	653
SmTc1859	3	p1	(T)12	12	1670	1681
SmTc1860	1	p1	(T)11	11	220	230
SmTc1863	1	p1	(C)25	25	883	907
SmTc1863	2	p1	(C)11	11	1015	1025
SmTc1863	3	p1	(T)11	11	1203	1213
SmTc1864	1	c*	(AT)6(TATT)9*	45	7	51
SmTc1866	1	c	(GT)9aagcacactgcattgtataattctggtgcttg(T)24	74	772	845
SmTc1867	1	p1	(A)14	14	575	588
SmTc1867	2	p1	(A)13	13	971	983
SmTc1869	1	p1	(A)54	54	1961	2014
SmTc1870	1	p2	(AG)6	12	79	90
SmTc1870	2	p1	(T)10	10	2448	2457
SmTc1870	3	p2	(CA)6	12	2855	2866
SmTc1870	4	c	(T)10aaatgtggttcaatt(TA)7	39	3014	3052
SmTc1872	1	p1	(T)12	12	293	304
SmTc1873	1	p1	(A)35	35	3191	3225
SmTc1876	1	p1	(T)10	10	40	49
SmTc1876	2	p1	(A)41	41	1120	1160
SmTc1880	1	p1	(A)12	12	1484	1495
SmTc1881	1	p2	(TA)7	14	284	297
SmTc1881	2	p1	(T)20	20	637	656
SmTc1883	1	p1	(C)15	15	1688	1702
SmTc1884	1	p1	(A)16	16	176	191
SmTc1887	1	p1	(A)54	54	145	198
SmTc1888	1	p1	(A)14	14	5225	5238
SmTc1888	2	c	(T)19ccttttttg(T)16	44	5967	6010
SmTc1889	1	p1	(T)11	11	322	332
SmTc1889	2	p3	(TGA)5	15	530	544
SmTc1890	1	p1	(T)12	12	601	612
SmTc1890	2	p1	(T)11	11	3079	3089
SmTc1891	1	p2	(AT)10	20	1105	1124
SmTc1892	1	p3	(CAA)5	15	775	789
SmTc1894	1	p1	(A)12	12	68	79
SmTc1894	2	c	(T)12atttatttattcatgggttgtttagtaatgctttgctgcatctctaaaggaatctttactatttgtattttatggtaattatgttttaatctct(A)51	157	2484	2640
SmTc1896	1	p1	(T)34	34	1	34
SmTc1897	1	p1	(A)39	39	1804	1842
SmTc1898	1	p1	(A)21	21	416	436
SmTc1898	2	p1	(A)50	50	2175	2224
SmTc1901	1	p3	(GCT)5	15	712	726
SmTc1901	2	p1	(A)10	10	1293	1302
SmTc1902	1	p1	(A)12	12	10	21
SmTc1902	2	p1	(A)54	54	923	976
SmTc1905	1	p1	(A)47	47	1315	1361
SmTc1906	1	p1	(T)16	16	219	234
SmTc1906	2	p3	(GAG)5	15	4172	4186
SmTc1908	1	c	(A)12t(A)14	27	262	288
SmTc1909	1	p1	(A)17	17	3	19
SmTc1909	2	p1	(A)23	23	2603	2625
SmTc1910	1	p1	(T)12	12	2094	2105
SmTc1911	1	p4	(AAAT)6	24	973	996
SmTc1912	1	p1	(A)13	13	81	93
SmTc1916	1	p1	(A)12	12	1911	1922
SmTc1917	1	p1	(T)12	12	162	173
SmTc1918	1	p1	(T)34	34	4478	4511
SmTc1919	1	p3	(TGA)5	15	4531	4545
SmTc1920	1	p1	(A)10	10	886	895
SmTc1923	1	p1	(A)16	16	2	17
SmTc1923	2	p1	(A)12	12	3255	3266
SmTc1924	1	p1	(A)52	52	1294	1345
SmTc1925	1	p1	(A)10	10	4	13
SmTc1925	2	p1	(A)13	13	1694	1706
SmTc1925	3	p1	(A)20	20	1910	1929
SmTc1927	1	p3	(TCC)9	27	1064	1090
SmTc1928	1	p1	(T)30	30	1647	1676
SmTc1929	1	p2	(TA)6	12	39	50
SmTc1934	1	p1	(A)13	13	2423	2435
SmTc1935	1	p2	(AT)6	12	672	683
SmTc1936	1	p1	(A)14	14	46	59
SmTc1938	1	c	(CTTT)6tccttttctggattcggtgtgtcttcgggattttgtcctcggggtttatctgtactggttg(T)52	137	1697	1833
SmTc1939	1	p2	(AC)8	16	62	77
SmTc1942	1	p2	(TC)6	12	60	71
SmTc1943	1	p1	(A)10	10	2457	2466
SmTc1945	1	p1	(A)10	10	3265	3274
SmTc1945	2	c	(CT)6ggcactcttctttttcgaactgatacatatataatgctctttctccctccctccctc(CT)6	81	3715	3795
SmTc1946	1	p1	(T)10	10	185	194
SmTc1946	2	p1	(A)49	49	2678	2726
SmTc1948	1	p1	(A)18	18	1024	1041
SmTc1949	1	p1	(T)11	11	19	29
SmTc1949	2	p2	(TC)6	12	273	284
SmTc1949	3	p1	(A)43	43	3883	3925
SmTc1951	1	c	(TG)10aataaaagatttttattaaaatatatcatatatacattacaatccttac(A)11	80	2668	2747
SmTc1954	1	p3	(GGT)8	24	1221	1244
SmTc1954	2	p1	(A)43	43	1943	1985
SmTc1955	1	p1	(T)11	11	100	110
SmTc1956	1	p1	(A)22	22	379	400
SmTc1956	2	p1	(A)13	13	537	549
SmTc1956	3	p1	(A)18	18	2814	2831
SmTc1959	1	p3	(ACT)5	15	493	507
SmTc1959	2	p3	(GAG)7	21	856	876
SmTc1960	1	p1	(A)52	52	4212	4263
SmTc1961	1	p1	(A)10	10	2904	2913
SmTc1962	1	p3	(ATC)5	15	461	475
SmTc1962	2	p3	(AAG)5	15	623	637
SmTc1966	1	p1	(T)28	28	1	28
SmTc1966	2	p1	(T)10	10	339	348
SmTc1966	3	p1	(T)10	10	520	529
SmTc1967	1	p1	(T)11	11	1348	1358
SmTc1969	1	p3	(AGA)5	15	248	262
SmTc1969	2	c	(T)13nnnnnnnnnnnnnnnnnnnnnnnnnnnnnnnnnnnnnnnnnnnnnnnnnnnnnnnnnnnnnnnnnnnnnnnnnnnn(T)13	102	2341	2442
SmTc1969	3	p1	(A)16	16	3069	3084
SmTc1971	1	p1	(A)50	50	1786	1835
SmTc1972	1	p3	(CAG)7	21	712	732
SmTc1974	1	p4	(GCGA)5	20	1	20
SmTc1974	2	p3	(ACC)5	15	1220	1234
SmTc1978	1	c	(A)13tatagaagttttaagac(A)51	81	1068	1148
SmTc1980	1	p1	(A)27	27	1190	1216
SmTc1989	1	p1	(A)10	10	13	22
SmTc1990	1	p1	(A)13	13	2258	2270
SmTc1992	1	p3	(ATC)6	18	103	120
SmTc1992	2	p1	(T)17	17	428	444
SmTc1994	1	c	(A)16gagacggaacaggatgaagaatattttg(TA)8	60	2464	2523
SmTc1998	1	p1	(A)61	61	1042	1102
SmTc2000	1	p1	(A)10	10	3	12
SmTc2000	2	p1	(A)15	15	203	217
SmTc2005	1	p1	(A)17	17	1	17
SmTc2008	1	p1	(A)28	28	3899	3926
SmTc2012	1	p2	(CT)11	22	52	73
SmTc2012	2	p2	(GT)7	14	434	447
SmTc2016	1	p1	(T)10	10	1012	1021
SmTc2017	1	p1	(T)10	10	958	967
SmTc2019	1	p3	(TGC)5	15	1057	1071
SmTc2019	2	p1	(A)51	51	1411	1461
SmTc2021	1	p1	(T)12	12	1458	1469
SmTc2023	1	p1	(A)47	47	709	755
SmTc2024	1	p1	(T)14	14	307	320
SmTc2025	1	p1	(A)11	11	48	58
SmTc2025	2	c	(TC)7tttgcataatcaaatcaaatactccacccattttccaatcaatttccataacctcacctcct(TA)10	96	186	281
SmTc2025	3	p3	(AAT)5	15	578	592
SmTc2025	4	p3	(AGA)5	15	725	739
SmTc2025	5	p2	(TA)9	18	1171	1188
SmTc2027	1	p3	(AGT)5	15	69	83
SmTc2027	2	p1	(A)50	50	1454	1503
SmTc2028	1	p1	(A)48	48	1410	1457
SmTc2029	1	c	(A)10tttcaaatacaagtggtttgatagaatactatatgctctaaatagcattccatatgatgaacttaatcacca(T)20nnnnnnnnnnnnnnnnnnnnnnnnnnnnnnnnnnnnnnnnnnnnnnnnnnnnnnn(T)49	206	2404	2609
SmTc2031	1	p1	(T)46	46	1	46
SmTc2031	2	p3	(ATC)13	39	558	596
SmTc2031	3	p3	(TGC)8	24	760	783
SmTc2031	4	p3	(CTC)7	21	897	917
SmTc2031	5	p3	(CCA)5	15	1022	1036
SmTc2031	6	p1	(A)51	51	3764	3814
SmTc2032	1	p1	(A)17	17	16	32
SmTc2032	2	p2	(AT)8	16	643	658
SmTc2032	3	c	(CAA)5aaaagttacctttttcg(T)14	46	776	821
SmTc2033	1	p1	(T)10	10	1283	1292
SmTc2033	2	p1	(A)14	14	1394	1407
SmTc2036	1	p1	(T)10	10	561	570
SmTc2039	1	p1	(A)10	10	324	333
SmTc2039	2	p3	(AAT)6	18	737	754
SmTc2041	1	p2	(TG)6	12	2152	2163
SmTc2042	1	p1	(T)18	18	44	61
SmTc2043	1	p1	(T)11	11	638	648
SmTc2043	2	c	(A)13tctttttcagcattgctgtcaagaaaaatgcttaataatgaggacagattgctgtggtggtagtagagagatataatatatg(AT)7	109	1674	1782
SmTc2043	3	p1	(A)52	52	1923	1974
SmTc2044	1	p2	(AT)7	14	489	502
SmTc2045	1	p1	(A)53	53	1126	1178
SmTc2048	1	p1	(A)55	55	4586	4640
SmTc2049	1	p1	(A)12	12	768	779
SmTc2050	1	p1	(A)51	51	1741	1791
SmTc2051	1	p1	(T)10	10	1441	1450
SmTc2052	1	p1	(A)51	51	1538	1588
SmTc2055	1	p1	(A)49	49	1590	1638
SmTc2056	1	p1	(A)42	42	1	42
SmTc2057	1	c	(A)10ggaaaaagg(A)10	29	20	48
SmTc2057	2	p1	(A)13	13	2824	2836
SmTc2058	1	p1	(A)15	15	2913	2927
SmTc2059	1	p1	(A)33	33	2903	2935
SmTc2060	1	p1	(A)15	15	74	88
SmTc2060	2	p1	(A)48	48	3870	3917
SmTc2061	1	p3	(AGC)7	21	1729	1749
SmTc2061	2	p1	(A)51	51	1977	2027
SmTc2062	1	p1	(A)51	51	2417	2467
SmTc2064	1	p1	(T)27	27	1	27
SmTc2064	2	p3	(CCA)6	18	2992	3009
SmTc2067	1	p1	(T)16	16	1771	1786
SmTc2068	1	p1	(A)51	51	2377	2427
SmTc2069	1	p1	(A)16	16	51	66
SmTc2069	2	p3	(TAA)6	18	590	607
SmTc2069	3	p1	(T)10	10	1556	1565
SmTc2073	1	p1	(A)27	27	3117	3143
SmTc2075	1	p1	(A)51	51	1269	1319
SmTc2078	1	p3	(TGG)5	15	2714	2728
SmTc2078	2	p1	(T)14	14	5053	5066
SmTc2079	1	p3	(CTT)8	24	119	142
SmTc2082	1	p1	(A)14	14	2494	2507
SmTc2084	1	p2	(TA)6	12	2551	2562
SmTc2085	1	p1	(A)24	24	1	24
SmTc2086	1	p1	(T)10	10	4	13
SmTc2087	1	p1	(A)52	52	2380	2431
SmTc2089	1	c	(A)11gtaat(A)12	28	58	85
SmTc2091	1	p1	(A)51	51	1910	1960
SmTc2093	1	c	(AG)7aaacattgattttgagaaaatgcatgaagttagtttttgattgataagttgtttgaggagaaaggagaagttttctgttgtttttcaata(T)10	114	2969	3082
SmTc2094	1	p1	(A)11	11	1242	1252
SmTc2097	1	p1	(G)29	29	1	29
SmTc2097	2	p3	(CCA)6	18	1828	1845
SmTc2097	3	p3	(CTG)5	15	1964	1978
SmTc2099	1	p1	(A)33	33	1	33
SmTc2100	1	p1	(A)16	16	2081	2096
SmTc2101	1	p1	(A)16	16	14	29
SmTc2102	1	c	(GAT)5gaggatgatgatgtagaaattgatgacgaagaggatgatgagggtgaaaatggtgtgcatagaataggtatcgtcgagtatggggagaatgacaacgat(GAG)5	129	703	831
SmTc2104	1	p1	(T)10	10	2673	2682
SmTc2105	1	p1	(T)10	10	717	726
SmTc2106	1	p1	(T)10	10	134	143
SmTc2107	1	p1	(A)50	50	3800	3849
SmTc2109	1	p1	(T)12	12	5	16
SmTc2111	1	c	(T)11ctcttagcctcccgatgtctggaaactaatccggagtacgactcttactcgggagagttatttttg(T)22	99	1953	2051
SmTc2112	1	p1	(A)10	10	505	514
SmTc2113	1	p1	(A)13	13	117	129
SmTc2120	1	p1	(A)10	10	876	885
SmTc2121	1	p1	(T)21	21	396	416
SmTc2122	1	p1	(T)12	12	17	28
SmTc2123	1	p1	(A)48	48	2850	2897
SmTc2124	1	p1	(T)18	18	896	913
SmTc2124	2	p1	(A)10	10	1051	1060
SmTc2124	3	c	(TG)7tatgcatttagcagttagtggtatgacccatgcacgcaccatgggatactac(T)12	78	1376	1453
SmTc2124	4	p1	(A)32	32	1697	1728
SmTc2124	5	p1	(A)10	10	1893	1902
SmTc2124	6	p1	(A)13	13	3056	3068
SmTc2124	7	p1	(A)18	18	3264	3281
SmTc2124	8	p1	(T)15	15	5724	5738
SmTc2126	1	c	(T)22gtaatactattaaaactgcctagtttgagctgatcaattcacctgtg(TC)6	81	1	81
SmTc2126	2	p1	(A)43	43	2736	2778
SmTc2127	1	p1	(A)51	51	1503	1553
SmTc2128	1	p1	(T)10	10	265	274
SmTc2129	1	p1	(T)11	11	125	135
SmTc2129	2	c	(T)12cctgactatgttcctttcatttctttgacggtgggtctgtatctggccagggaatcctacacttttgcggg(T)15gatcggtaggtttgtatatatctccagattcgcatttgtagcaagagtttgactccagcttaatatcataatgtaaattcctgc(A)52	234	3307	3540
SmTc2130	1	p3	(ATA)5	15	40	54
SmTc2130	2	p2	(AT)6	12	2147	2158
SmTc2132	1	p1	(T)10	10	1085	1094
SmTc2133	1	p1	(A)16	16	179	194
SmTc2135	1	p5	(GGAGT)5	25	31	55
SmTc2135	2	p1	(A)23	23	2758	2780
SmTc2136	1	p3	(ATC)5	15	128	142
SmTc2136	2	p1	(A)10	10	2186	2195
SmTc2137	1	p2	(TA)8	16	222	237
SmTc2139	1	p1	(A)20	20	2092	2111
SmTc2142	1	p3	(GAG)5	15	1330	1344
SmTc2142	2	p1	(A)22	22	2719	2740
SmTc2144	1	p1	(A)50	50	2535	2584
SmTc2147	1	p1	(A)13	13	93	105
SmTc2148	1	p1	(T)11	11	61	71
SmTc2149	1	p1	(T)13	13	65	77
SmTc2149	2	p3	(TCC)6	18	378	395
SmTc2149	3	p2	(TA)6	12	1312	1323
SmTc2152	1	p1	(A)10	10	222	231
SmTc2152	2	p1	(A)49	49	1919	1967
SmTc2155	1	p1	(T)16	16	3733	3748
SmTc2155	2	c	(T)11(A)12	23	4125	4147
SmTc2156	1	p1	(A)13	13	2910	2922
SmTc2157	1	p2	(TC)7	14	70	83
SmTc2158	1	p1	(T)16	16	487	502
SmTc2159	1	p1	(A)32	32	3065	3096
SmTc2160	1	p1	(T)17	17	7	23
SmTc2160	2	p1	(A)17	17	578	594
SmTc2160	3	p1	(T)20	20	3796	3815
SmTc2162	1	p1	(A)12	12	1	12
SmTc2165	1	p1	(A)12	12	230	241
SmTc2168	1	p2	(TA)12	24	173	196
SmTc2169	1	p2	(CA)6	12	268	279
SmTc2169	2	p3	(GAA)5	15	440	454
SmTc2170	1	p2	(TA)6	12	1248	1259
SmTc2171	1	p5	(AGTGG)5	25	16	40
SmTc2173	1	p1	(A)16	16	32	47
SmTc2173	2	p1	(A)10	10	2065	2074
SmTc2174	1	p1	(A)48	48	1724	1771
SmTc2175	1	p1	(A)48	48	927	974
SmTc2176	1	p1	(A)11	11	29	39
SmTc2176	2	p1	(A)16	16	1344	1359
SmTc2177	1	p2	(TA)7	14	634	647
SmTc2177	2	p1	(T)10	10	1154	1163
SmTc2178	1	p2	(TC)6	12	126	137
SmTc2179	1	p1	(A)50	50	991	1040
SmTc2180	1	c	(T)37nnnnnnnnnnnnnnnnnnnnnnnnnnnnnnnnnnnnnnnnnnn(T)25	105	392	496
SmTc2181	1	p1	(A)14	14	13	26
SmTc2181	2	p1	(A)52	52	8118	8169
SmTc2182	1	p2	(TC)10	20	1204	1223
SmTc2184	1	p2	(GT)6	12	413	424
SmTc2185	1	p2	(TA)9	18	27	44
SmTc2185	2	p1	(A)17	17	2157	2173
SmTc2185	3	p1	(A)52	52	2428	2479
SmTc2187	1	p1	(A)14	14	41	54
SmTc2187	2	p2	(GA)16	32	1330	1361
SmTc2188	1	p1	(A)11	11	1	11
SmTc2188	2	p1	(A)10	10	426	435
SmTc2188	3	p3	(TCA)5	15	553	567
SmTc2189	1	p1	(A)10	10	207	216
SmTc2189	2	p1	(A)15	15	1442	1456
SmTc2193	1	p3	(TGA)11	33	1072	1104
SmTc2194	1	p1	(A)51	51	1	51
SmTc2194	2	p1	(T)12	12	1203	1214
SmTc2198	1	p1	(A)25	25	1	25
SmTc2201	1	p3	(TGA)5	15	2578	2592
SmTc2201	2	p1	(A)51	51	2906	2956
SmTc2202	1	p1	(A)10	10	77	86
SmTc2202	2	p1	(T)12	12	4457	4468
SmTc2203	1	p1	(T)16	16	555	570
SmTc2203	2	p2	(TA)7	14	2232	2245
SmTc2204	1	p1	(T)11	11	3408	3418
SmTc2210	1	p3	(GAG)5	15	543	557
SmTc2210	2	p6	(AGATGG)7	42	678	719
SmTc2211	1	p1	(T)10	10	400	409
SmTc2211	2	c	(A)11ctctggttaagagcatttgtat(A)51	84	2827	2910
SmTc2214	1	p1	(T)16	16	16	31
SmTc2214	2	p1	(A)51	51	3628	3678
SmTc2223	1	c	(T)12atctgg(A)10	28	1953	1980
SmTc2224	1	p1	(A)51	51	1559	1609
SmTc2225	1	c	(C)50gcc(A)23	76	1	76
SmTc2225	2	p1	(T)17	17	2105	2121
SmTc2225	3	p1	(A)21	21	2324	2344
SmTc2226	1	p1	(T)16	16	139	154
SmTc2229	1	p3	(CGG)6	18	373	390
SmTc2229	2	p3	(GTG)8	24	2710	2733
SmTc2230	1	p3	(CTC)8	24	340	363
SmTc2230	2	p1	(A)18	18	923	940
SmTc2232	1	p1	(T)14	14	345	358
SmTc2232	2	p1	(T)10	10	1751	1760
SmTc2233	1	p3	(GGT)5	15	1002	1016
SmTc2235	1	p1	(A)10	10	361	370
SmTc2238	1	p1	(T)10	10	4200	4209
SmTc2240	1	p2	(TA)9	18	16	33
SmTc2240	2	p1	(A)49	49	1252	1300
SmTc2242	1	p1	(A)49	49	1324	1372
SmTc2244	1	p1	(A)48	48	2472	2519
SmTc2245	1	p3	(TAT)7	21	2623	2643
SmTc2246	1	p1	(A)11	11	176	186
SmTc2246	2	p2	(AT)9	18	639	656
SmTc2247	1	p1	(T)11	11	811	821
SmTc2248	1	p1	(A)10	10	45	54
SmTc2248	2	p1	(A)54	54	500	553
SmTc2249	1	p3	(CAA)5	15	46	60
SmTc2250	1	p2	(TA)21	42	1	42
SmTc2251	1	p1	(T)14	14	121	134
SmTc2251	2	p3	(TTG)5	15	2118	2132
SmTc2251	3	p1	(A)51	51	2359	2409
SmTc2252	1	p1	(T)21	21	1	21
SmTc2252	2	p1	(T)11	11	1801	1811
SmTc2254	1	p1	(T)10	10	152	161
SmTc2254	2	p1	(A)52	52	1505	1556
SmTc2256	1	p2	(AT)7	14	1368	1381
SmTc2256	2	p1	(A)49	49	1566	1614
SmTc2259	1	p1	(A)31	31	3420	3450
SmTc2261	1	p1	(A)52	52	1921	1972
SmTc2262	1	p1	(A)19	19	25	43
SmTc2263	1	p1	(C)10	10	4	13
SmTc2263	2	p1	(A)46	46	933	978
SmTc2265	1	p2	(AC)6	12	110	121
SmTc2266	1	p1	(A)10	10	119	128
SmTc2266	2	p1	(A)50	50	1057	1106
SmTc2267	1	p3	(TAA)5	15	3172	3186
SmTc2268	1	p1	(A)38	38	2362	2399
SmTc2269	1	p2	(TA)7	14	61	74
SmTc2269	2	p1	(A)11	11	4043	4053
SmTc2270	1	p1	(A)14	14	2154	2167
SmTc2271	1	p1	(A)51	51	1565	1615
SmTc2272	1	p1	(A)53	53	2885	2937
SmTc2277	1	p1	(T)10	10	145	154
SmTc2277	2	p1	(T)19	19	4233	4251
SmTc2279	1	p4	(TTTA)6	24	76	99
SmTc2280	1	p1	(T)12	12	1275	1286
SmTc2282	1	p1	(A)43	43	305	347
SmTc2283	1	p1	(A)10	10	2	11
SmTc2283	2	p3	(CAC)6	18	3872	3889
SmTc2283	3	p1	(T)10	10	4773	4782
SmTc2286	1	p1	(T)13	13	2676	2688
SmTc2287	1	p1	(T)51	51	1	51
SmTc2291	1	p1	(T)12	12	13	24
SmTc2293	1	p1	(T)31	31	974	1004
SmTc2293	2	p1	(A)11	11	1128	1138
SmTc2295	1	p1	(A)23	23	1793	1815
SmTc2298	1	p1	(A)13	13	3735	3747
SmTc2300	1	p1	(A)18	18	1562	1579
SmTc2301	1	p1	(A)50	50	1859	1908
SmTc2303	1	p6	(TGTATT)6	36	2348	2383
SmTc2305	1	p1	(A)12	12	4161	4172
SmTc2305	2	p4	(ATTT)6	24	4734	4757
SmTc2306	1	p1	(A)20	20	4298	4317
SmTc2308	1	p3	(TGG)5	15	804	818
SmTc2308	2	p1	(A)14	14	1157	1170
SmTc2309	1	p1	(A)53	53	1203	1255
SmTc2311	1	p1	(T)10	10	233	242
SmTc2311	2	p1	(A)51	51	1776	1826
SmTc2312	1	p1	(A)50	50	2189	2238
SmTc2313	1	p1	(A)48	48	1037	1084
SmTc2314	1	p2	(AT)9	18	705	722
SmTc2314	2	p1	(A)14	14	851	864
SmTc2316	1	p1	(T)10	10	82	91
SmTc2318	1	c	(T)10ctcta(T)18	33	1	33
SmTc2320	1	p5	(CCTCT)7	35	4855	4889
SmTc2321	1	p3	(GTG)5	15	797	811
SmTc2321	2	p1	(T)10	10	1326	1335
SmTc2323	1	p1	(A)18	18	3225	3242
SmTc2324	1	p1	(A)51	51	1412	1462
SmTc2325	1	p3	(CTC)5	15	2224	2238
SmTc2325	2	p1	(T)10	10	2523	2532
SmTc2326	1	p3	(TAT)5	15	2060	2074
SmTc2326	2	p1	(A)41	41	2296	2336
SmTc2327	1	p1	(T)13	13	201	213
SmTc2331	1	p1	(T)52	52	1	52
SmTc2331	2	p1	(T)11	11	1386	1396
SmTc2332	1	p1	(A)54	54	934	987
SmTc2335	1	p1	(A)12	12	65	76
SmTc2335	2	p5	(CAGTC)5	25	2027	2051
SmTc2335	3	p2	(AT)11	22	2184	2205
SmTc2335	4	p1	(A)20	20	2623	2642
SmTc2343	1	p1	(T)13	13	1524	1536
SmTc2345	1	p1	(T)12	12	3715	3726
SmTc2347	1	p1	(T)11	11	1331	1341
SmTc2347	2	p1	(A)28	28	1474	1501
SmTc2349	1	p1	(T)13	13	2805	2817
SmTc2350	1	p1	(A)50	50	920	969
SmTc2355	1	p1	(T)15	15	17	31
SmTc2355	2	p1	(T)16	16	2495	2510
SmTc2355	3	p1	(A)53	53	2615	2667
SmTc2356	1	p1	(T)23	23	1180	1202
SmTc2358	1	p1	(A)10	10	2651	2660
SmTc2362	1	p1	(C)19	19	2069	2087
SmTc2363	1	p3	(GGT)7	21	692	712
SmTc2365	1	p1	(A)42	42	2263	2304
SmTc2366	1	p3	(AAG)6	18	183	200
SmTc2368	1	p1	(A)45	45	1891	1935
SmTc2369	1	p2	(AT)8	16	37	52
SmTc2372	1	p1	(A)51	51	4055	4105
SmTc2375	1	p1	(A)48	48	2248	2295
SmTc2377	1	p4	(TTTC)5	20	994	1013
SmTc2378	1	p2	(TA)28	56	932	987
SmTc2379	1	p1	(T)10	10	2	11
SmTc2380	1	p2	(GA)8	16	249	264
SmTc2381	1	p1	(A)12	12	34	45
SmTc2382	1	p1	(T)16	16	26	41
SmTc2382	2	p1	(A)54	54	2912	2965
SmTc2383	1	p1	(T)12	12	538	549
SmTc2387	1	p1	(A)50	50	2972	3021
SmTc2389	1	p3	(GCT)5	15	309	323
SmTc2392	1	p1	(T)21	21	742	762
SmTc2395	1	p1	(T)14	14	11	24
SmTc2397	1	p3	(ACC)5	15	643	657
SmTc2397	2	p1	(T)12	12	1017	1028
SmTc2399	1	p1	(T)11	11	203	213
SmTc2400	1	p2	(AT)26	52	1	52
SmTc2401	1	p1	(A)20	20	2327	2346
SmTc2402	1	p1	(T)13	13	245	257
SmTc2405	1	p1	(A)15	15	245	259
SmTc2405	2	p1	(A)10	10	2246	2255
SmTc2405	3	p4	(ACCA)5	20	2794	2813
SmTc2408	1	c	(T)10aaaagcatttcccatccaaatttgtgtgtgttttgttttaatgcatttcctaat(A)13	77	57	133
SmTc2410	1	p1	(A)51	51	2239	2289
SmTc2411	1	p1	(T)12	12	24	35
SmTc2412	1	p2	(TA)7	14	1865	1878
SmTc2412	2	p1	(T)11	11	2070	2080
SmTc2412	3	p3	(CCT)5	15	2975	2989
SmTc2413	1	p1	(T)52	52	1	52
SmTc2414	1	p1	(A)12	12	1304	1315
SmTc2415	1	p2	(GA)6	12	1466	1477
SmTc2415	2	p1	(T)17	17	2949	2965
SmTc2418	1	p1	(T)10	10	3888	3897
SmTc2419	1	p1	(A)23	23	1271	1293
SmTc2420	1	p1	(A)51	51	1977	2027
SmTc2422	1	p1	(A)10	10	1834	1843
SmTc2424	1	p3	(TGG)5	15	4444	4458
SmTc2424	2	p1	(T)14	14	4685	4698
SmTc2425	1	p1	(A)11	11	3107	3117
SmTc2425	2	p1	(A)52	52	3246	3297
SmTc2427	1	p1	(A)19	19	26	44
SmTc2427	2	p1	(A)52	52	3070	3121
SmTc2428	1	p1	(A)49	49	3210	3258
SmTc2429	1	p1	(A)50	50	4147	4196
SmTc2432	1	p2	(GA)6	12	822	833
SmTc2434	1	p1	(C)11	11	1852	1862
SmTc2435	1	p1	(T)20	20	2474	2493
SmTc2442	1	p1	(A)10	10	2138	2147
SmTc2445	1	p1	(A)53	53	4493	4545
SmTc2450	1	p1	(T)11	11	1	11
SmTc2450	2	p3	(CTC)5	15	146	160
SmTc2451	1	p1	(A)49	49	2348	2396
SmTc2453	1	c	(T)12ggggggtt(A)28	48	1821	1868
SmTc2455	1	p2	(TA)6	12	70	81
SmTc2456	1	p1	(T)10	10	1257	1266
SmTc2457	1	p6	(TTGTTT)5	30	102	131
SmTc2459	1	p1	(A)10	10	3185	3194
SmTc2461	1	p1	(T)14	14	2007	2020
SmTc2461	2	p1	(A)25	25	2179	2203
SmTc2462	1	p1	(A)10	10	1808	1817
SmTc2464	1	p1	(T)12	12	1766	1777
SmTc2466	1	p1	(A)15	15	212	226
SmTc2466	2	p1	(T)10	10	2109	2118
SmTc2466	3	p1	(A)50	50	2439	2488
SmTc2472	1	p1	(A)50	50	1135	1184
SmTc2475	1	p1	(T)14	14	15	28
SmTc2475	2	p1	(T)10	10	1763	1772
SmTc2476	1	p1	(A)24	24	1	24
SmTc2476	2	c	(T)12aatccaaaggctatttttctttgttttctttaataaatgtcc(T)10	64	1731	1794
SmTc2477	1	p3	(GCA)5	15	1179	1193
SmTc2481	1	p1	(A)15	15	4	18
SmTc2484	1	c	(T)10a(T)10	21	1199	1219
SmTc2485	1	p1	(A)51	51	3067	3117
SmTc2486	1	p1	(A)16	16	1097	1112
SmTc2487	1	p2	(TC)6	12	31	42
SmTc2487	2	p1	(T)11	11	2142	2152
SmTc2492	1	p2	(AC)10	20	618	637
SmTc2493	1	p1	(A)12	12	8478	8489
SmTc2495	1	p1	(A)16	16	2265	2280
SmTc2496	1	p1	(A)10	10	176	185
SmTc2501	1	p1	(A)50	50	2009	2058
SmTc2502	1	p1	(T)11	11	70	80
SmTc2503	1	c	(A)12g(A)11	24	136	159
SmTc2505	1	p1	(T)17	17	1995	2011
SmTc2506	1	p1	(T)10	10	168	177
SmTc2506	2	p1	(T)12	12	1635	1646
SmTc2507	1	p1	(A)16	16	243	258
SmTc2507	2	p3	(TGC)5	15	596	610
SmTc2507	3	p1	(A)47	47	1500	1546
SmTc2508	1	p1	(A)38	38	2970	3007
SmTc2511	1	p1	(A)12	12	178	189
SmTc2512	1	p2	(AG)8	16	171	186
SmTc2512	2	p1	(T)10	10	1883	1892
SmTc2513	1	p1	(A)17	17	74	90
SmTc2516	1	p1	(A)16	16	1207	1222
SmTc2517	1	p1	(T)24	24	2816	2839
SmTc2518	1	p1	(A)43	43	1493	1535
SmTc2519	1	p1	(T)10	10	1	10
SmTc2519	2	p1	(A)12	12	1077	1088
SmTc2519	3	p1	(T)20	20	1308	1327
SmTc2520	1	p1	(T)10	10	101	110
SmTc2520	2	p1	(A)52	52	3103	3154
SmTc2522	1	p1	(A)52	52	1518	1569
SmTc2524	1	p1	(T)10	10	3587	3596
SmTc2525	1	p1	(T)11	11	1987	1997
SmTc2526	1	p3	(AAG)6	18	272	289
SmTc2527	1	p1	(A)52	52	2171	2222
SmTc2528	1	p1	(A)52	52	1176	1227
SmTc2530	1	p1	(A)26	26	1	26
SmTc2533	1	p3	(GGT)5	15	648	662
SmTc2533	2	p1	(A)11	11	1494	1504
SmTc2535	1	p2	(TC)8	16	173	188
SmTc2535	2	p3	(TCA)6	18	801	818
SmTc2537	1	p3	(CCA)5	15	222	236
SmTc2538	1	c	(T)28nnnnnnnnnnnnnnnnnnnnnnnnnnnnnnnnnnnnnnnnnnnnnnnnnnnnnnnnnnnnnnnnnnnnnnnnnnnnnnnnnnnnnnnnnnnnnn(T)30	152	387	538
SmTc2538	2	p1	(A)49	49	4018	4066
SmTc2539	1	p1	(A)52	52	1370	1421
SmTc2541	1	p2	(AT)13	26	139	164
SmTc2541	2	p1	(A)23	23	2982	3004
SmTc2542	1	p1	(C)10	10	1	10
SmTc2542	2	c	(T)18gnnnnnnnnnnnnnnnnnnnnnnnnnnnnnnnnnnnnnnnnnnnnn(T)34	98	1587	1684
SmTc2544	1	p1	(T)11	11	163	173
SmTc2545	1	p1	(T)10	10	1654	1663
SmTc2546	1	p1	(T)20	20	8	27
SmTc2547	1	p1	(A)50	50	2235	2284
SmTc2548	1	p3	(CCA)6	18	1337	1354
SmTc2555	1	p1	(T)10	10	1998	2007
SmTc2557	1	p2	(CT)6	12	239	250
SmTc2559	1	p1	(T)12	12	1	12
SmTc2565	1	p1	(T)19	19	1	19
SmTc2565	2	p1	(T)10	10	729	738
SmTc2566	1	c	(A)19(T)21	40	1	40
SmTc2566	2	p1	(A)32	32	3717	3748
SmTc2567	1	p1	(A)11	11	2354	2364
SmTc2568	1	p3	(AGG)5	15	2203	2217
SmTc2573	1	p1	(A)49	49	1733	1781
SmTc2574	1	p1	(T)14	14	4592	4605
SmTc2575	1	p1	(T)23	23	3010	3032
SmTc2576	1	p1	(A)52	52	979	1030
SmTc2579	1	p3	(AAG)5	15	1860	1874
SmTc2580	1	p1	(A)17	17	1723	1739
SmTc2580	2	p1	(T)10	10	2044	2053
SmTc2581	1	p1	(T)14	14	27	40
SmTc2581	2	p1	(A)50	50	2152	2201
SmTc2582	1	c	(T)13cctctttcttccaccaaagtaaagataagaggtttggaaataaatgcaagaatcataatgttggataaaagcaagt(A)11	100	847	946
SmTc2582	2	p1	(T)11	11	1289	1299
SmTc2583	1	p1	(A)51	51	3647	3697
SmTc2584	1	p1	(T)13	13	1238	1250
SmTc2592	1	p1	(A)23	23	1	23
SmTc2592	2	p3	(AAG)5	15	168	182
SmTc2593	1	p1	(A)13	13	763	775
SmTc2599	1	p1	(A)34	34	1851	1884
SmTc2600	1	p1	(A)52	52	1729	1780
SmTc2603	1	p1	(A)20	20	4734	4753
SmTc2604	1	p1	(T)14	14	1664	1677
SmTc2607	1	p1	(T)18	18	2487	2504
SmTc2608	1	p1	(A)25	25	1301	1325
SmTc2610	1	p3	(TAT)5	15	45	59
SmTc2610	2	c	(T)10(A)30	40	3493	3532
SmTc2611	1	p1	(A)11	11	532	542
SmTc2612	1	p1	(A)51	51	2310	2360
SmTc2613	1	p1	(A)16	16	1348	1363
SmTc2613	2	p1	(A)50	50	1561	1610
SmTc2614	1	p1	(T)11	11	244	254
SmTc2614	2	p1	(A)12	12	435	446
[truncated: 31,535 more rows]
