# Supplementary material for: Deep sequencing and transcriptome analyses to identify genes involved in secoiridoid biosynthesis in the Tibetan medicinal plant Swertia mussotii
Source: Sci Rep. 2017 Feb 22;7:43108. doi: 10.1038/srep43108 (PMC5320516; doi:10.1038/srep43108)
Supplement: Supplementary Dataset 6 [file srep43108-s7.csv]

Original Research Article
Deep sequencing and transcriptome analyses to identify genes involved in secoiridoid biosynthesis in Tibetan medicinal plant Swertia mussotii
Yue Liu1,2��, Yi Wang3��, Fengxian Guo1, Lin Zhan1, Toni Mohr4, Prisca Cheng4, Naxin Huo5, Ronghui Gu1, Danning Pei1, Lihong Chen1, Li Tang1, Chunlin Long2 * , Luqi Huang2 *, Yong Q. Gu4
1College of Life and Environmental Sciences, Minzu University of China, Beijing 100081, China ; 2National Resource Center for Chinese Materia Medica, China Academy of Traditional Chinese Medicine, Beijing 100700, China; 3USDA-ARS, Plant Gene Expression Center, Albany, CA 94710, U.S.A. 4USDA-ARS, Western Regional Research Center, Albany, CA 94710, U.S.A. 5Department of Plant Science, University of…
Supplementary Table S8 RPKM of different tissues with S. mussotii transcript reads
ID	Root_1	Root_2	Root_3	Stem_1	Stem_2	Stem_3	Leaf_1	Leaf_2	Leaf_3	Flower_1	Flower_2	Flower_3
SmTc_1	200.5191352	104.5982154	188.0496407	58.45536271	33.2668304	51.2519888	62.28125127	28.95013099	23.06848031	56.79200046	60.23350469	51.63797639
SmTc_2	91.00741989	123.2231411	109.7283871	41.03650202	32.81715419	41.0854531	20.5862198	16.26740505	15.66352206	31.89126284	37.2230298	22.21859495
SmTc_3	75.76262283	25.73394484	30.00756911	33.38644434	30.09447042	28.17426509	35.97975874	22.01424362	14.24731692	42.13903886	33.46483135	34.95125872
SmTc_4	69.59363881	51.63478929	51.85630566	49.84782875	27.78115538	30.81998403	35.89708486	27.51138873	19.46191658	58.94062989	40.41518891	44.88275886
SmTc_5	19.19252963	5.121397301	11.28537598	18.1926201	10.68013872	14.33516845	12.35583244	3.134670988	2.592730446	15.14751447	6.906265508	9.50441839
SmTc_6	134.4921454	85.15867681	91.07728813	98.36675122	74.39130847	80.71014255	88.24868076	52.8711531	33.00595089	92.46406187	69.15401621	86.2300414
SmTc_7	362.7689832	167.8311139	326.1106425	196.9649815	105.5496733	103.468227	150.7984646	126.7953715	45.46519921	180.4606413	143.4406672	166.1397133
SmTc_8	1563.686732	1759.027898	1259.452559	322.6121036	35.10055918	121.0235736	108.233511	111.66787	44.68084183	6.037660387	4.09042666	5.046855675
SmTc_9	90.44836341	152.301017	13.41444238	11.1156413	45.15052029	2.630032008	20.55997734	75.8177369	3.330982011	2.517004315	12.16446392	2.138462927
SmTc_10	91.31638291	169.5666302	183.9749857	128.9465428	57.51906251	105.3607223	62.72469387	62.18264405	41.85939571	76.0881622	75.82567205	64.88712972
SmTc_11	505.7940768	321.7958158	428.5252662	370.2773183	277.9657879	322.4758046	330.8446071	253.3454304	187.0820973	284.8377696	309.848615	257.2628241
SmTc_12	333.8221555	426.1480904	505.7932419	132.1970254	77.77270942	121.4172599	66.75011353	124.3774173	100.2645197	140.8408781	161.4545236	77.46901385
SmTc_13	1939.44875	2254.472749	2854.844582	822.5986408	660.3215237	755.5876775	391.9257145	759.4582103	489.9230219	833.6636657	938.4910174	561.5645905
SmTc_14	35.37754774	18.95035407	27.03391495	33.09372685	35.87933875	31.27259435	39.03217084	20.16043736	15.55754303	42.70105258	28.72113877	23.56919198
SmTc_15	15.18795135	14.37965521	13.83577117	6.497082868	2.239712947	4.192678603	7.185069882	1.775073127	1.498775189	7.097933144	4.676319217	6.04327094
SmTc_16	7.222738907	0	11.50065201	6.925266383	0	4.483486773	2.788038836	0	2.521304056	5.236533944	0	3.170662184
SmTc_17	0	3.514338148	0	0	1.763773946	0	0	0	0	0	2.430516913	0
SmTc_18	726.1714441	861.1823008	921.6116201	190.4372345	297.5860108	211.7420286	144.7665786	347.726778	225.3252963	253.8875341	362.3939164	305.6050391
SmTc_19	20.55670034	3.18213703	5.693681002	15.15186267	12.81149234	11.89103861	16.90109836	5.153341965	5.19426267	18.28563384	12.96275687	12.20326354
SmTc_20	9766.188778	37842.7988	30889.18745	6508.555539	14824.98919	25195.07116	4318.110276	10209.19104	21928.40545	4879.026724	41412.00747	46357.10476
SmTc_21	4.27475267	3.15820063	4.529343781	6.132861551	2.765381712	2.456977694	3.422410962	1.603675053	0.348185823	9.79655068	3.920597419	5.967877351
SmTc_22	508.0515347	1020.399997	782.4167072	502.3536642	285.3034914	295.0957401	284.6435867	276.6901595	201.2910907	547.0948765	531.2062804	359.4804118
SmTc_23	29.267114	10.79246288	13.84465259	16.03965643	7.903342451	6.850020593	16.96146707	11.38005296	5.471144582	11.92501328	5.223568239	7.53548975
SmTc_24	160.0967773	175.4640773	211.5871754	222.0154637	123.0835056	165.7094465	115.8941611	94.95962808	72.0544259	113.0230651	90.67147463	64.98431821
SmTc_25	436.7877985	730.7893553	484.889888	204.4401281	126.0292529	121.1240042	128.1874413	175.6962584	104.3008649	186.5200927	296.2005869	278.8604872
SmTc_26	45.54004132	17.02940457	34.85953042	17.46577974	11.04897543	13.02164226	17.02183752	14.2169376	5.6664886	17.30182506	13.1901927	13.75170665
SmTc_27	88.82915237	80.18630704	51.85147249	103.5466666	23.8482111	27.99247376	54.44692978	35.83272619	13.20399832	61.84343751	28.21598806	40.9342908
SmTc_28	46.04905296	21.19873711	32.24420264	33.08999412	31.58064028	26.72588175	30.72514396	18.97211603	17.39622379	32.73359389	37.34316113	28.82154643
SmTc_29	29.18690741	24.77494539	21.95357723	24.28095403	11.39786533	11.65658143	19.13630371	8.296645791	3.67086623	18.87866622	8.948959974	12.86699912
SmTc_30	80.59160115	40.98020326	46.73592487	65.50633256	21.14070513	17.31241844	35.86078524	25.22985036	10.05798263	42.7252608	18.23080155	24.27232124
SmTc_31	1.769446495	1.947001744	1.606996527	1.608600515	2.177671037	3.051047093	2.124955599	1.891854254	0.672580556	2.046729045	1.678811553	0.939780758
SmTc_32	358.7969253	201.2885268	256.9163511	149.98855	115.6225644	166.92982	82.03555344	102.3767205	125.0206626	79.88591481	80.31119363	56.46043447
SmTc_33	15.84580474	11.19833607	13.36266233	13.76573359	7.975052643	7.480102933	2.47272492	1.754336292	0.432223553	17.14821006	8.08697297	13.13560048
SmTc_34	30.92458831	7.17211867	11.67785593	17.69334895	14.11019157	15.49866544	19.42505604	7.873717229	4.170571368	18.47172963	12.01279602	13.32810497
SmTc_35	38.66872334	22.90749272	26.41245553	29.66090435	14.63712818	18.67151051	26.41669427	9.08009163	8.395628652	21.75357974	15.8428262	14.76827707
SmTc_36	13.14586473	2.179434511	3.663091393	22.37288982	7.175415246	8.463065382	38.85099699	13.86166989	5.420686451	11.74744728	4.27524328	6.143514375
SmTc_37	113.567616	21.58313312	51.72359039	56.15098804	29.68572084	38.44644382	60.87587327	18.54649481	15.10717086	66.41636895	54.72273124	59.19600751
SmTc_38	18.87587051	7.878491063	17.20317933	12.99889196	20.43667544	16.50754812	14.39469894	9.242843779	9.632556409	17.79125344	17.89911241	14.35663059
SmTc_39	160.9459584	219.083685	183.1593077	87.5253428	51.31686668	54.35008221	60.50367392	67.44028867	44.30816188	92.87345076	124.8670138	125.2569046
SmTc_40	3.019772788	2.679810275	2.19289266	5.659194357	4.502630545	3.59991525	6.351511806	5.630873292	3.219913212	5.572904753	5.831116189	6.833020096
SmTc_41	38.4228633	21.47174893	31.32700469	20.29368478	14.49736146	18.97724626	25.51183037	12.35069364	8.56221021	18.52804588	19.48724868	15.8666509
SmTc_42	77.97617545	15.1372041	21.69111314	63.53636737	53.37291254	53.51519861	14.14360819	3.911735225	2.41469336	66.66862773	35.64394425	39.67350862
SmTc_43	229.5723672	327.1136693	300.6659118	313.9952977	122.7287328	187.7020242	207.8911764	125.9003403	111.069438	171.4411629	110.7398914	135.00944
SmTc_44	18.15092202	18.40681474	22.35952822	12.99862041	13.82278708	11.11755001	12.16476871	10.43996089	5.154856275	25.27097443	19.8653306	23.03419957
SmTc_45	4.916704218	1.854881586	4.929237984	3.412187936	1.196905976	2.083128044	2.548092751	0.988126829	0.49582478	2.376428929	2.499032041	2.494094872
SmTc_46	1046.188073	3324.902167	3389.002294	256.6623287	952.5008103	2920.81952	102.1653474	569.314363	2612.533466	197.4104367	3120.136208	2771.53742
SmTc_47	15.96433949	11.99353074	14.99863425	8.58590525	5.159405226	6.264816698	5.908557096	4.55372638	4.259676853	11.35422937	11.75168087	11.05182172
SmTc_48	104.8156563	46.83447148	45.84716281	235.6850472	228.2261908	289.4549123	0.316174728	0.292820667	0.24219609	7.513065093	5.430780932	3.959453355
SmTc_49	7.914555465	2.201754021	3.953637799	8.85122945	4.760064625	5.511563409	3.129965487	1.111559347	1.040113866	42.89298824	31.12197487	50.35775564
SmTc_50	138.0796055	230.7545396	230.1773352	129.2339506	131.5883686	123.4560108	30.76800001	35.88924137	16.96477443	87.35229151	72.59395581	82.89016854
SmTc_51	56.27269343	38.7718547	47.06347768	56.15637654	17.98827136	28.15412986	75.32113959	25.16572712	19.34095641	33.40670055	31.29157984	39.07337802
SmTc_52	92.73605327	85.99987621	70.99347728	86.33329875	65.8957341	64.51066186	136.1082037	80.96467953	51.8410308	66.90499037	75.9702459	75.04233578
SmTc_53	808.7405076	1293.571402	2104.063654	1332.543729	1145.410967	1615.42368	729.2865314	696.0327846	530.0251695	397.5093776	622.8057755	472.9419941
SmTc_54	657.7211616	838.4768881	938.3491928	340.6591962	103.7907287	155.306724	57.49279482	46.59566959	25.79287534	337.176684	280.6922547	296.4806737
SmTc_55	115.9249595	160.1884365	140.2277174	112.701463	71.86353379	92.04181277	82.47164763	84.554886	46.58402419	93.8192035	90.19118996	98.07005609
SmTc_56	55.29612931	27.83499082	32.3692702	20.46769477	19.7905623	21.05390804	20.71265578	8.853290291	5.302630977	16.62948724	14.10344287	18.02914996
SmTc_57	16.76480173	15.34429332	16.75423624	26.427137	12.21392756	9.622412854	22.09171046	15.15999954	6.768236549	30.6940742	16.55614594	19.451752
SmTc_58	36.05894176	17.51040433	25.4452642	46.99509724	33.39482309	28.63237181	36.6768801	17.59352188	12.58164643	20.77724446	15.85335125	10.61563608
SmTc_59	26.48372411	28.26647148	19.8452209	18.04294244	11.33004586	10.12739016	19.9282695	15.28036128	9.120077364	18.97652386	15.74423911	15.74976163
SmTc_60	9.445661385	6.187675351	11.51990294	30.91069435	19.5075804	16.79341969	10.91189657	5.40775533	1.655807431	17.27501807	4.646516017	7.529782123
SmTc_61	12.28539206	1.668528498	12.41524392	0	0	0	0	4.479821053	0	0	0	0
SmTc_62	8.194596838	4.637254787	7.269188485	2.411946303	1.244857714	1.242116733	0.815316881	0.225203466	0.217313779	1.686333583	1.518808211	1.197238149
SmTc_63	41.21141826	31.10391235	32.03724733	14.74706479	7.622747168	9.600569738	9.751125772	11.1829607	6.418892361	12.33571829	14.95390134	19.57574122
SmTc_64	119.8372369	372.5520853	353.7888074	34.45229262	29.28835635	32.30181812	8.809339454	28.37419788	5.661657652	13.79024769	15.081773	6.147157671
SmTc_65	5.628863352	1.760312489	1.761101631	3.749519386	8.329808974	5.976741089	3.80238123	2.700715017	1.592616212	3.4696451	2.529729752	1.942101488
SmTc_66	8.290464569	1.029842681	2.253790778	4.782335533	3.617997837	2.175660248	4.689709404	1.604393019	0.988203421	4.867905956	2.96406695	2.899665417
SmTc_67	16.45704209	11.98944783	7.366086621	13.2197808	8.004607891	6.897570761	17.63835426	8.63004303	5.382924974	18.74273505	9.903258555	8.123147202
SmTc_68	47.61042846	23.5927596	29.40172515	62.65094552	56.40787537	58.40906064	28.42386097	31.54168403	18.29973063	54.57915295	79.19395645	82.06053129
SmTc_69	51.50403699	6.377689352	10.50063057	16.13993122	16.12024706	14.40262535	18.86415652	9.522866747	4.661211977	21.51995581	17.05319726	22.29838616
SmTc_70	56.77957198	50.87422843	57.30322364	35.72098519	21.00614985	23.00760713	27.86938295	20.81039679	9.655267533	20.22168296	16.51577498	13.87653417
SmTc_71	415.1904368	497.765351	384.1387039	220.1227528	134.4798041	153.9715392	198.7834527	165.8112272	75.56224327	255.659818	224.7235652	261.2148412
SmTc_72	20.84981285	19.08867124	15.27145931	15.99288136	14.71926458	8.458808566	18.81268067	16.74427119	9.0249988	16.56973948	18.12157803	15.98675246
SmTc_73	1.292543102	0.82286942	1.200555868	0.805550846	0.550641622	0.501463155	1.418839764	0.409132709	0.552719045	1.198409776	0.620832701	0.926761357
SmTc_74	81.3880973	19.32974326	28.61430449	32.14048807	19.82804697	24.71798619	38.86486188	11.95463559	10.41682665	46.82244487	36.91710684	46.76989748
SmTc_75	31.83966632	17.49806029	27.78412385	20.43049906	17.14647385	18.63676629	25.81899546	12.42474621	12.90712535	26.07077245	23.91140219	24.06686559
SmTc_76	71.61387457	32.11299981	57.25237709	50.43564934	37.77245619	36.01967245	38.65780007	24.44923358	15.36389238	60.57396022	45.59032075	45.45309508
SmTc_77	25.40138746	18.17943343	22.85343849	15.42497088	11.13962492	11.24615959	11.15896822	5.517908241	2.251543479	19.07935231	10.10084951	13.16230079
SmTc_78	236.840109	112.7276772	155.7665007	74.60856615	28.36357789	35.81145685	59.72661778	34.2592751	14.8473514	49.38411869	38.87171184	46.69140399
SmTc_79	20.38781836	10.96540637	10.34997653	11.37499218	5.091499212	2.90480083	10.44793328	5.830331064	1.073678167	9.279973481	7.616506846	5.598839242
SmTc_80	29.39770739	50.43708542	59.11236149	36.28428741	26.79342454	31.99019321	21.22261461	19.76117585	12.10307323	27.12631624	28.56383317	30.69589865
SmTc_81	86.38490374	87.47845443	122.9193289	176.1925875	76.81163194	92.48928839	195.7934577	100.6028651	62.91838125	73.18441425	39.43926027	41.7182064
SmTc_82	17.81785732	7.730283554	9.880845094	5.745292295	4.076464987	6.513325973	7.674953193	2.339531528	1.983435905	6.646731163	6.25491936	7.449003005
SmTc_83	135.669754	20.41768036	59.92116096	183.5087045	189.0205391	218.5975879	120.6373043	77.91263373	75.09850351	183.0090956	125.8225987	108.8328967
SmTc_84	14.96010413	6.241733592	10.15072859	9.031834904	6.508241469	8.784722721	10.02726838	4.414326593	2.215031963	9.601764147	6.373684369	8.817535682
SmTc_85	13.88962648	15.08795029	10.03221099	8.865965666	3.144793428	4.371258732	5.948906326	2.951514555	2.231021366	9.820893201	11.65300351	10.18777461
SmTc_86	87.0388608	55.33324112	64.3107253	119.0721927	137.8593957	99.14212802	164.6123541	239.4927611	118.7909883	43.94738046	59.01771373	53.16511822
SmTc_87	2.716306684	0.446265162	0.781314136	1.814702456	1.343827768	1.196613137	0.887857606	0.266260969	0.085644297	0.513103601	0.261873876	0.251304336
SmTc_88	482.0703243	151.5163753	447.555276	171.7651191	161.6968809	162.1638381	212.1567648	276.9791689	175.8615241	222.4557589	270.2279664	256.8834428
SmTc_89	18.07476335	3.686194514	10.02944883	17.35285109	10.90014798	10.23628102	21.39352993	8.737926417	5.850640497	16.95314661	9.671330748	10.57936043
SmTc_90	848.0369188	63.76106989	26.51666692	101.8531323	61.86112184	53.16389903	94.52955445	32.95537302	4.84440504	78.22106736	21.81933972	43.33946847
SmTc_91	130.6831419	233.2266738	137.5670962	66.92315407	40.20818005	32.55720157	38.02285428	54.96387148	55.91349072	85.85933586	137.9914996	114.6255492
SmTc_92	139.0179119	63.15229031	96.8402837	88.17520869	175.2473812	170.2686111	3.756346998	2.03934733	1.062042164	6.911749083	4.857452137	3.535331166
SmTc_93	14.53680038	11.72582273	13.96475873	9.209922989	5.953378595	4.486903592	9.837910074	11.10432204	12.99180782	10.18990905	17.38502178	11.25385179
SmTc_94	134.9360402	18.93754823	33.0017835	57.76795259	50.29026037	46.94214013	17.15844183	4.926260494	2.285810098	31.71957471	14.72083316	19.90963471
SmTc_95	167.3777267	265.940356	285.1206927	186.0697745	218.4861109	288.6156995	83.2810434	117.2628379	85.7186293	172.8094203	230.0389066	185.1212055
SmTc_96	635.6177282	1292.2961	837.4923742	340.1154666	344.5838812	225.3149517	264.4201378	489.3415712	273.0383901	486.6944204	804.44524	870.1639531
SmTc_97	24.93812731	8.239205758	12.9825665	12.88618741	8.015708464	9.640391758	15.719643	4.499906414	2.590759276	12.15486447	6.63067488	9.789312281
SmTc_98	246.6148879	291.9864563	265.2890963	296.2993697	185.6425204	170.2598315	285.3510162	266.1679381	118.6379878	209.2720855	126.7595765	144.0973008
SmTc_99	167.7665298	223.501793	133.182618	91.61636321	56.33925409	45.50654117	53.65470422	55.81423732	28.09394788	226.6275246	146.9755355	148.4571326
SmTc_100	10.64896622	6.048317191	11.81114242	4.985069159	11.5416697	6.658909079	5.906456979	7.375995356	1.683730425	9.934559079	6.151250197	6.480443731
SmTc_101	838.8751611	2208.793475	1676.4835	655.4705272	635.9848162	764.2708767	212.1463106	556.758948	265.7573664	872.5541302	745.7549017	529.9871373
SmTc_102	6.66991969	1.266428162	4.369272615	2.524427105	1.271188429	1.661578365	1.778538288	0.755605453	0.128670684	5.241977327	2.697842158	4.494711894
SmTc_103	145.9785016	193.1497525	287.7091557	93.40380289	48.6857356	57.22139265	59.02888941	76.50853491	48.38977945	93.42900297	104.6001053	136.2404868
SmTc_104	51.09809684	68.66677066	25.43482488	151.8683334	77.63228073	85.67936081	8.372926297	13.84359076	8.183646831	29.12902494	51.99121274	38.13846921
SmTc_105	176.5136174	302.4645276	245.9006827	131.5973787	114.8134305	73.40308155	53.77001069	76.96764764	40.53706343	299.3892816	285.6422208	294.5748487
SmTc_106	16.67396562	7.797771575	9.163817398	10.8833884	6.057946987	6.854631706	9.010810167	3.983292423	1.967996601	12.28173512	5.990663405	7.656570939
SmTc_107	133.6685757	56.56410924	92.1950681	0.201633606	0.335956942	0.081587259	0.710286085	0.399391454	0.064233222	24.32111068	7.295057978	9.208508887
SmTc_108	133.1895352	77.20814728	84.12515244	90.07246582	61.40741855	66.76919617	63.19547741	27.36327559	14.4135429	110.1254554	46.98210157	70.5735688
SmTc_109	183.7347621	58.1593623	45.93518306	115.3867951	34.92206966	46.25043985	121.3759	48.39379562	24.0849558	23.1976137	10.46815313	10.020469
SmTc_110	354.7560876	206.8314047	332.0079644	218.6499504	132.0895103	132.5321292	157.4168917	134.4207993	43.26369468	215.3835136	165.1966973	209.7349936
SmTc_111	110.8976015	193.9789146	173.708107	90.508285	58.8974514	54.26827545	44.53160803	45.38085392	29.48304907	68.51857209	66.91812799	48.25379821
SmTc_112	33.62049213	2.482584952	2.452366835	9.776224347	8.321629504	6.537423702	10.68795275	4.87850319	1.993186447	2.231152696	1.053944764	0.571664433
SmTc_113	17.09112264	14.60764042	14.1011909	19.39342162	11.54926712	10.75558162	21.25929222	9.551283162	9.101459012	16.10524469	15.04703062	8.692804793
SmTc_114	210.0545807	76.76428194	89.88033812	262.8127795	142.9270011	140.5916005	322.8435434	174.7281107	126.2424279	230.3030462	163.9040434	227.1978102
SmTc_115	8.275652172	0	0	5.51830304	0.026708672	0	4.235095904	0	0	4.956213656	0	0
SmTc_116	5.77115599	1.703921526	4.661249109	11.3556381	13.46881922	7.632117257	3.785501973	1.906186483	1.471524731	3.036640401	1.821213775	1.953320067
SmTc_117	116.1531054	28.47923945	46.02171365	94.62849781	90.67570431	91.69938522	100.4020175	50.60199094	37.90905283	122.8841543	87.78080237	82.42334194
SmTc_118	41.35783586	5.507081003	13.47227953	10.16076106	8.78455506	13.30453856	22.06469049	3.879126579	4.115402336	11.83477902	12.50547339	14.38288409
SmTc_119	60.88903709	14.71665891	21.43706123	72.8236752	55.71989383	61.58095636	61.2443284	22.33782351	14.60740944	73.53109792	36.80380719	49.95147243
SmTc_120	57.66390378	14.97438881	37.12371215	24.68554786	28.23591871	34.4788701	25.3629612	13.32074386	9.958005921	23.72140231	24.61960429	18.86338906
SmTc_121	30.2475306	3.694883597	7.534850711	14.17126515	9.166567101	10.37057408	25.56170687	4.045806795	4.145805563	12.39724506	8.067404894	9.920441332
SmTc_122	22.45821418	2.809657836	7.246424147	26.67257704	23.83539774	15.6088894	46.77080452	16.15076207	6.835806374	25.98269297	17.77905813	16.94481462
SmTc_123	126.1791765	69.70034182	91.48604182	73.54519698	59.28298602	58.18489238	93.76950954	47.63421431	39.18877319	51.10823762	59.77138569	55.94366998
SmTc_124	3.379736427	3.483600497	4.305200344	3.2405401	1.439815466	2.997082995	2.663572817	1.344889589	0.943835104	2.167600926	2.267537645	2.176017138
SmTc_125	50.31998444	69.1838323	64.07388933	51.01100128	45.89334775	31.0159611	28.14039983	44.0299166	30.01826484	70.46134811	52.14689639	57.49527735
SmTc_126	25.49997056	2.059537438	4.878443768	12.20662396	6.9314644	5.891579826	10.90526854	3.493671291	1.232259291	12.48075498	5.68734991	5.106943044
SmTc_127	18.75580115	3.733599035	7.307567885	11.44249244	7.813461128	9.234222226	21.82648093	4.055959814	3.56912037	9.201152217	5.421202617	6.953529901
SmTc_128	62.18749655	64.81361339	58.06120663	51.63813931	25.80603683	29.70244362	42.58168715	34.41682193	11.15328299	64.98225786	34.23008171	54.33040106
SmTc_129	16.36118189	17.78339786	20.83072915	21.8857489	19.63526658	14.11951076	39.22191201	20.26069537	12.23758971	25.00360028	14.73750452	12.95731212
SmTc_130	6.739823224	3.201044437	3.159893292	6.493012422	2.324353262	2.739339666	8.545629454	3.413403703	1.450849238	5.669496472	1.849864881	1.93957271
SmTc_131	63.12849489	31.61564687	43.62502724	48.74562887	24.20426762	21.81396582	62.97132888	48.06399565	20.25917466	57.33981637	33.33151991	46.90162756
SmTc_132	70.98431023	119.5138217	99.3468724	72.52768368	43.27595166	38.07405434	55.55483545	40.17349491	26.33802692	74.04065742	58.93633414	52.5197826
SmTc_133	51.04759616	3.982421242	10.66667238	36.06769089	18.25673835	17.06087911	44.96876762	12.62516071	7.494509676	29.3048328	16.71231464	16.52551812
SmTc_134	212.7332168	310.4143696	245.9655724	135.3769491	76.33568267	112.137884	104.0763243	71.26440592	32.75739438	98.53568956	81.10722326	87.40603185
SmTc_135	1446.301875	2203.211103	2420.120538	1317.070716	1061.623937	1152.012101	902.8919944	965.9947959	794.9503602	1155.509309	1275.400598	757.5748715
SmTc_136	16.29911772	12.6396609	20.11076955	19.29361664	7.800895702	11.21056527	16.03969244	12.99356764	9.637324787	11.50835889	11.29748721	9.233831256
SmTc_137	145.9179995	88.94943054	151.6673171	161.177701	73.25370258	60.36271641	98.52052691	123.0938178	22.87958531	86.25834113	25.49897412	48.67071165
SmTc_138	23.21413097	30.01100495	28.43662682	20.37682025	11.66883877	13.50568215	16.99375079	12.15040158	9.208896703	27.90802083	26.00154164	22.40514494
SmTc_139	217.0271512	258.5918894	177.0611656	96.78675416	78.07720918	48.99268927	86.96692303	97.03861389	52.08406268	120.8913025	140.5533647	163.8927108
SmTc_140	99.81328874	21.87527901	45.08099669	45.05735586	27.3221216	30.19161418	39.14737672	8.750592592	6.511919786	58.32504432	23.29774484	38.47556042
SmTc_141	1.743232473	0.304648508	0.495275757	0.766894382	0.611587251	0.381919307	1.108310175	0.311599524	0.225512304	1.120885142	0.394026947	0.609199056
SmTc_142	11.50715124	1.750046791	1.923878613	8.238139697	4.575395065	3.571509441	9.057998351	2.476828297	1.640234573	6.775819756	3.275318891	3.889614884
SmTc_143	3.711882938	1.211840741	1.909504808	1.204586975	0.729837495	0.265861931	1.157276465	1.301465254	0.558164553	1.894944677	0.731440826	0.233973003
SmTc_144	35.30836539	96.36088471	115.6140142	47.09171167	74.46255327	58.36902217	13.40110073	45.57169217	18.88728693	36.04035554	63.79215944	28.65933422
SmTc_145	39.71800479	37.40078607	57.10853983	34.11102621	30.67666125	41.26063996	11.70716688	4.144198664	2.184076045	6.560939315	1.800569525	3.24947682
SmTc_146	33.79736427	58.81137309	56.19183365	38.99449921	31.19600176	25.69998668	22.86233334	32.66451531	14.59011766	24.57399745	38.5996749	28.84871205
SmTc_147	22.4539974	36.37595517	30.89582772	14.47958696	8.992380425	11.12420296	7.783374459	5.02228774	2.353936054	16.45311247	11.70367892	14.77192255
SmTc_148	3.241239583	0.859776917	1.279491499	2.641585227	0.604106061	0.8488069	2.759689512	0.974661713	0.792013311	1.344425581	2.032525681	0.705496577
SmTc_149	63.5336627	47.67187615	54.736527	65.077739	32.63269059	40.12658073	68.72268511	28.83771082	13.44503867	47.45289066	22.59621817	28.31471331
SmTc_150	100.570353	129.390646	341.1814995	112.9029587	54.30645157	163.2992991	5.682288676	2.396348722	5.985024956	19.05123487	18.77569673	27.86310429
SmTc_151	54.80450679	113.6408204	95.19362505	68.39738897	74.15265838	40.87301185	64.21050193	95.15591336	64.99013279	109.6543998	133.3858127	175.6413549
SmTc_152	6.665656437	3.609452088	3.672068001	6.875971833	4.504294324	3.281608293	11.48977698	5.704008408	2.021942378	4.666002487	2.796834805	3.531514786
SmTc_153	339.9669768	419.7787213	507.6746976	230.712442	230.9325647	262.0318162	28.62260951	25.13647473	8.457952958	59.99151829	54.78118382	57.01212425
SmTc_154	44.82340522	6.906045581	11.89324773	21.2881762	15.19210249	16.20113945	28.87493929	6.642771078	4.942242152	21.35740732	14.33272516	17.41476742
SmTc_155	93.85629563	304.914767	190.3345115	119.4342687	107.278264	184.5310501	69.49880708	97.2600378	117.1245296	82.70157036	152.9340524	91.81553472
SmTc_156	13.37123871	8.642668631	10.39147801	11.33852979	5.225996876	4.759256793	10.1097386	3.354888211	1.618677204	10.53572727	5.132727972	5.076347589
SmTc_157	1.96347785	0.989587622	1.322212789	1.694349829	0.836469304	0.685586899	2.279678847	0.776882227	0.449799149	1.293500148	0.969292339	0.829611573
SmTc_158	163.9361614	62.80106511	93.67229488	48.98882864	29.50168976	41.67604343	29.35752931	20.75649026	11.40967816	38.41374267	38.26602657	42.46465731
SmTc_159	32.85538151	22.46918206	34.00128507	26.68122768	21.53362568	16.05991136	21.92473432	9.835616039	7.670839762	27.21056397	18.51416753	17.54891484
SmTc_160	5.088027387	1.602175965	1.768410465	3.147402674	1.118746606	0.611297998	2.956592225	0.664992708	0.721907574	3.235756404	2.172333343	1.109574646
SmTc_161	35.52828052	27.34569712	28.8614954	17.69696057	13.68103897	14.25853517	15.68784039	16.88058673	9.912291513	21.16764444	15.99146536	16.5648492
SmTc_162	6.377248913	4.8434332	6.185271619	4.968915724	2.516613007	1.979326092	6.99849169	4.963657061	2.755753651	4.350253309	2.608123687	2.612872404
SmTc_163	13.35727536	6.037201009	8.765231566	2.239864938	1.231685716	1.704957217	2.421768022	2.635648908	1.130361176	5.778865135	6.196645456	6.467752309
SmTc_164	43.88238369	33.21568545	29.49213614	28.64856219	14.64602163	12.86083722	22.46841677	12.42157977	6.932309545	25.69674792	20.34660572	24.39242594
SmTc_165	100.9783799	22.22421055	48.73169598	55.1060932	38.9302676	43.66828129	57.43750499	25.32901978	16.89486568	54.60359524	43.73675589	48.76712042
SmTc_166	2314.443666	2852.111842	1898.225543	155.3283479	35.69482602	403.8307465	100.7522066	44.76773676	54.37924131	28.23680115	43.84239387	27.42479559
SmTc_167	11.60734255	6.988577899	11.63374839	8.178732341	4.254906992	4.524203035	7.506629829	4.443107858	5.013018236	10.01116561	11.52501166	6.525310634
SmTc_168	10.18931657	12.60889299	16.51098054	10.02861884	8.315494659	7.563302233	12.53597021	12.37254918	14.03893498	11.59789103	16.35304324	13.80683534
SmTc_169	329.6750706	143.4477058	221.6397959	157.8420101	95.99126604	124.4872961	119.8409732	70.46512412	26.32606977	151.6535869	113.0243755	135.3259837
SmTc_170	5.435681125	1.538003566	3.365891042	3.405048919	2.62443388	1.574616252	4.773448877	0.917639007	0.70839265	6.08314072	2.784916932	4.008771576
SmTc_171	216.0970499	350.8375326	246.8316766	44.92495105	34.19065507	24.09203418	1.502673106	2.979553421	10.59950343	124.0573506	145.7607212	78.21347784
SmTc_172	31.19342676	4.348695933	10.56447409	17.56736947	2.479550412	6.680208876	17.09893807	2.471796641	1.585195505	2.710066135	1.695493135	2.012090731
SmTc_173	1.080829416	0	0.178472772	0.46058438	0.204643823	0.074546734	0.324496181	0	0	0.468825625	0.102546696	0.098407789
SmTc_174	921.0877357	1504.606226	846.409577	464.567394	369.2490209	243.1652964	322.496396	425.1282703	199.8700634	619.8372142	792.0732952	773.3014587
SmTc_175	30.43081589	5.186110925	9.123415426	22.77873232	21.97365767	19.80147963	18.01667487	8.717472913	5.139113507	23.69086146	18.38505102	18.58172253
SmTc_176	32.64844158	39.4230396	17.47496929	22.72517118	36.7167222	21.40816027	23.45972663	32.87018596	9.05329178	16.3615122	19.07181422	16.74099572
SmTc_177	155.9921822	70.64586858	90.47802777	59.53201787	26.01832815	21.84439184	70.40591222	46.74716503	17.47990943	40.23799905	16.15760599	21.96607664
SmTc_178	134.7260563	19.08150695	41.67514606	88.36307115	51.20426007	72.30764078	76.74449612	21.5813764	17.20029479	89.29409702	58.94316568	85.21835704
SmTc_179	23.29197897	8.040881362	15.73406833	21.11453935	10.91973102	12.31385634	19.84953255	11.17543516	5.827673649	17.48971978	11.56227794	12.37411728
SmTc_180	195.1857469	102.4158282	84.19034315	30.89205897	2.420517221	12.65549294	2.257720652	4.993400717	0.24500664	1.565716739	0.499436555	0.342341931
SmTc_181	121.9983963	864.8718743	1065.138158	1083.743015	1438.998854	1272.724714	253.7550043	706.7440409	698.2055402	601.9853976	1392.108125	515.3292797
SmTc_182	4198.224968	2218.887892	3002.336501	1157.864354	274.7850708	370.7686738	221.2413009	311.1918214	110.3871104	156.4288897	187.5529902	168.3013637
SmTc_183	35.75113579	33.02186501	27.13067198	31.29885437	18.887658	18.51613214	22.46209832	14.14380364	7.16933801	23.03511953	17.67648664	18.25419292
SmTc_184	20.33771219	7.809640329	12.59355023	6.1286004	7.838995314	13.82689342	7.087284395	1.471442198	2.129838426	6.805374073	6.822503615	9.324713524
SmTc_185	124.811489	106.4592332	136.7950357	93.66774043	82.06842752	92.39577935	75.11236345	38.46701069	31.01674657	91.15514599	99.45935308	113.8734271
SmTc_186	144.2223863	130.4421006	80.19028198	104.58608	58.61591091	27.06344944	69.98877521	74.04933438	23.89938815	136.7444209	89.10789461	132.5120972
SmTc_187	90.90946546	74.90287007	71.36389715	55.01449268	37.06766558	19.68103069	29.85049883	39.07800394	19.55650897	73.06290083	58.87781423	72.72878277
SmTc_188	53.27220914	81.78823327	52.23467464	50.18984765	20.81993301	23.54334444	40.49748264	43.5783556	25.24230885	61.9836326	74.31541096	79.19249859
SmTc_189	34.59758042	15.35279572	34.99182827	280.6996755	468.8003061	572.6897218	412.6182199	500.1960765	428.2562234	160.9147918	195.623068	203.2415068
SmTc_190	22.19613418	8.630718085	12.44396391	10.7047055	4.982732174	6.022789816	13.21311684	3.904163648	1.721306016	15.64389461	5.844873592	8.903555311
SmTc_191	53.50794344	39.28791597	86.97484202	380.9336032	704.9396998	576.360606	349.6767654	831.8117417	300.4620529	238.6553436	156.4326233	196.541102
SmTc_192	10.98520088	2.28717877	13.39919519	63.35560077	54.56882595	65.35966576	90.40146138	65.39722638	39.09946187	29.45304574	27.25585925	40.25272708
SmTc_193	4.323076514	0.564552313	0	2.168168597	2.55003462	0	5.690846339	2.526271243	0	2.985892038	1.419798124	0
SmTc_194	13.4211241	0.813739658	0.890426747	5.331180877	5.309189301	3.496090808	11.6565039	2.3061822	4.685028087	9.262596695	4.092963621	6.873591827
SmTc_195	82.06075119	46.47753484	44.36569336	44.90245185	24.71242436	20.37555544	30.91838006	18.30785856	6.776179667	62.27600431	40.89528049	61.01188356
SmTc_196	45.37576324	40.72461659	50.96949811	36.94856659	34.63933008	25.83454159	24.96847724	23.41981299	8.33350393	32.0058445	19.2497865	22.85422156
SmTc_197	14.77796934	4.977816074	8.540781654	10.58576433	11.99166422	8.348248743	8.627058321	7.444747209	3.056991887	15.47596045	10.04838995	14.12785991
SmTc_198	8.840837995	3.231575309	2.860328189	5.694411156	4.541211079	5.487915419	7.172256612	3.020684787	2.749477243	6.572444284	4.930452978	4.298170714
SmTc_199	140.5116768	235.8564688	192.187278	114.8031561	72.23647559	72.03013332	83.41255542	64.57873552	43.36729028	111.7382034	135.5720163	95.78040212
SmTc_200	8.543787701	8.823617707	5.502117607	4.915144228	1.819887132	1.45846872	3.334619107	4.11067558	1.391811869	4.3360122	3.951751097	4.375677391
SmTc_201	58.0201156	12.78534157	22.41292959	28.94260947	17.8423536	21.58560366	37.18619571	15.33440783	10.66599364	27.30044495	18.80023544	20.63902456
SmTc_202	8.159811576	2.098895497	5.006797476	2.204873645	1.000722806	1.112802708	3.730393882	1.56536404	0.664630431	2.268458024	3.457438969	2.583397319
SmTc_203	2.437284751	0.653323901	1.811063171	1.42674128	1.530152455	0.955537847	0.635461214	0.45476796	0.313454145	0.801252408	0.492915197	0.367904876
SmTc_204	73.14753831	59.84479978	27.52072957	10.45048299	2.930231475	4.433863517	1.816845995	3.818463019	0.38786195	4.389248853	4.122631069	4.985942259
SmTc_205	77.79038436	105.4872086	117.8332635	54.30637065	98.94481351	86.44161607	19.41918201	27.35428453	12.89760194	55.54801737	65.2607194	64.7043085
SmTc_206	4.66579961	2.395861833	0.941653385	8.549615572	1.91407816	3.271720044	12.68509183	5.076091727	1.013432684	0.899492921	0.737801181	0.472015101
SmTc_207	118.8364525	240.2214943	267.9374865	121.0390726	81.00161227	118.2910715	33.65849525	30.3504751	28.74790626	83.57250509	84.33251544	80.26797031
SmTc_208	27.53533831	11.34558912	17.84795842	11.66656278	13.9463805	16.54886229	16.34403524	6.202381592	6.364789101	11.44862409	15.14645515	12.54963018
SmTc_209	173.3283156	177.9769319	296.6622769	68.00757919	43.89585318	75.61250101	0.0299759	0.134842774	0.065059373	0.0519703	0.170512733	0.218174183
SmTc_210	23.21939099	2.867783355	8.489835915	20.28414633	15.70125174	16.24361176	24.27447482	9.4574	6.994654832	23.76453791	18.77798877	19.55531776
SmTc_211	183.8899184	257.1173893	181.6054525	160.2340908	88.84194689	79.47958844	81.69807677	85.24618014	69.23188469	113.7840126	146.3472085	114.6334395
SmTc_212	3.811927786	3.145826987	3.461960975	2.923945134	2.165246788	1.90613712	3.48103762	1.555175162	1.034959849	5.415145802	2.667295938	3.080245603
SmTc_213	5.866917663	21.73117309	22.98648836	4.091116648	5.680431387	3.972944801	0.720580086	0.540239647	0.781969664	2.810915378	1.594014898	1.420415813
SmTc_214	30.74932612	19.98605037	30.09510141	15.196328	8.308919171	11.67065708	13.11579994	9.966776647	6.912653312	19.24097672	15.2289731	19.3297696
SmTc_215	14.80410232	0.468891014	1.231390692	1.800780456	2.023809998	1.045830012	8.507796295	1.007137888	0.350947359	1.833001856	1.60373728	0.860034186
SmTc_216	1209.239349	1115.992767	1849.854952	793.7848449	818.5440076	1145.598787	260.2508554	909.4161947	2592.201292	581.4591671	666.0149919	612.2975687
SmTc_217	138.662156	88.93159659	92.59392077	79.74115618	38.74546775	38.532008	98.43174361	63.42224566	52.8239647	60.97393083	37.18242784	56.8439864
SmTc_218	16.86181228	1.987908448	5.668078917	6.287302449	5.302011376	5.15038117	7.375137177	2.168816621	1.635027479	8.567897217	6.870618241	5.441881169
SmTc_219	18.36210979	2.880907783	7.695102576	18.25668866	14.38453581	16.42206191	15.16682871	4.980325378	4.295491267	19.70447249	15.45647597	15.51008632
SmTc_220	121.9448136	21.64265303	28.14633255	90.53874576	34.91109866	44.85172295	70.6364313	36.01595435	21.45762452	97.56489559	62.67197033	62.87923743
SmTc_221	142.1311962	218.1163954	132.5374832	67.33133304	22.82850716	38.88657461	40.04798697	49.88393102	39.1575225	67.44031333	98.59611962	75.5887819
SmTc_222	27.87998063	10.88616531	21.13099596	26.62480119	17.1032625	18.95049523	21.40723338	10.16632791	5.586343886	26.12163786	17.49793627	20.90395159
SmTc_223	119.3145782	62.06608893	73.90614904	94.194731	48.18919225	48.12360079	104.3248263	68.52015833	27.59324006	92.47747213	55.6964386	66.62210215
SmTc_224	338.4494309	241.1586605	261.7051524	194.5519599	79.3184555	150.1827377	162.5374197	67.13847887	43.49212779	196.8091057	149.6494791	171.5408278
SmTc_225	98.5756458	210.7448755	119.6218885	63.93175894	47.72905521	32.32543481	41.72930746	58.94466971	31.09773939	76.64706202	101.0084951	94.87048176
SmTc_226	542.533408	214.6504454	481.2559278	265.6218643	43.92013712	145.1987502	135.3032419	55.0789175	72.33490762	26.06062229	34.23934518	66.29443271
SmTc_227	79.19186334	40.33262028	20.87881474	415.1195408	227.9990138	237.6246068	573.1531198	238.9971883	138.1284169	247.7126207	107.2048145	121.0424078
SmTc_228	20.81690339	28.24976382	26.10896619	17.39150392	13.21771348	11.81088259	10.7182682	10.1398743	6.609490585	28.57276352	34.36229748	26.7279968
SmTc_229	146.0548092	49.26231196	82.39734971	54.84989276	36.73241359	45.37436113	38.44123405	27.88742077	15.22785605	61.36051196	49.23163321	53.04754609
SmTc_230	1.278819189	0.81413239	0	0.122615031	0	0	0.791873	0.485746363	0.156242973	0	0	0
SmTc_231	1139.065295	267.9794051	570.1120683	272.8944959	187.2343322	248.7647174	181.3117618	149.3016254	77.45063078	220.4215129	240.1700723	265.2246877
SmTc_232	28.94757989	6.762005651	14.2982869	14.2649629	6.596227764	11.073978	20.70404534	5.455102781	3.618993749	14.41070235	10.51487484	12.64183398
SmTc_233	24.06434609	24.19418725	19.83958792	11.59646544	7.385988047	8.394468012	10.71229202	7.340574079	6.846164054	15.0798312	19.4234091	16.79255985
SmTc_234	78.85435084	86.60823959	81.68520175	65.94790474	43.57721398	40.10725052	45.0745661	42.88696031	21.45158609	69.20038507	61.58438191	57.93164226
SmTc_235	14.95116934	7.511068175	6.631813104	3.978804096	6.109433474	3.290924135	2.129876743	1.120356496	0.335515772	9.708080841	8.370072899	8.969863199
SmTc_236	149.0987837	149.693011	136.5893497	91.00072404	55.70399993	70.18698895	74.69804526	47.7089522	33.10348554	112.5255681	112.7715097	103.4960326
SmTc_237	13.93183231	2.22806125	5.671243247	5.20382855	3.509484369	4.38673267	7.547114394	1.942906486	1.539341891	6.999528857	5.706819876	6.965560567
SmTc_238	21.32818518	17.62493829	17.15339672	14.33889895	7.749915822	11.35082745	14.36513249	6.226875845	4.537201254	11.3874015	9.936328095	8.404416604
SmTc_239	24.95583026	5.596409909	10.41502573	9.964541355	6.449659961	6.154051662	17.13295496	6.628649664	3.413017402	9.647134524	7.464679701	10.14480996
SmTc_240	50.42226888	52.61690635	51.15916201	31.72772381	25.09354366	23.88136565	19.37414418	22.99847714	14.1295147	28.41275358	44.30642647	34.77897579
SmTc_241	20.33341427	36.8069735	25.84924654	19.16712358	15.86352898	13.91448983	14.67329167	22.0846931	12.93026169	39.30707555	37.235676	39.84809436
SmTc_242	58.41928249	121.0221187	89.11352143	144.1045773	148.0090024	114.4617899	53.1969508	137.3105956	102.4407601	179.5862603	347.8161209	180.7282372
SmTc_243	40.32121017	22.36511228	34.44891405	28.5440953	19.47277063	18.46870691	18.73166868	11.00504088	5.005919848	34.71787009	19.9200164	25.64166767
SmTc_244	1094.118751	1489.867479	2207.858846	625.2019865	465.2641104	680.8427441	148.4830065	99.30193264	55.36996191	1377.206978	545.1794241	589.0749267
SmTc_245	12.32656206	4.082075019	5.134219647	2.925571717	1.177419189	1.097996761	2.190601943	1.14778385	0.513265469	2.611073931	2.690413187	3.170662184
SmTc_246	74.76775565	18.27941131	32.14491791	54.25661026	45.57261718	45.22882198	62.36458946	21.6517047	17.32301266	55.54981215	44.99469326	33.62677584
SmTc_247	32.53128038	7.764417468	15.56711863	18.05002488	18.10127025	11.28738836	14.31803864	13.22528315	6.200723365	14.94605651	17.70010778	17.55996045
SmTc_248	73.74027629	25.07669326	67.34603976	55.58635633	59.87137641	68.1821724	43.5600227	43.79168239	17.03870741	65.25329919	48.50948266	54.54720387
SmTc_249	355.8171394	256.8947503	240.904672	189.1233039	55.11089198	79.52216326	83.57491576	79.51781761	52.5552942	31.80914463	35.40944768	19.78118396
SmTc_250	47.64835426	15.96865931	33.73272382	30.30871471	33.35698796	22.1831464	32.71054336	24.38915443	17.18069664	46.56010095	36.717474	34.67007847
SmTc_251	64.53739516	11.31445453	25.77860239	60.48516398	64.66215159	56.16387333	45.9000727	27.66191702	16.91057079	68.69831478	60.76112643	34.45934092
SmTc_252	85.51426516	46.63285889	83.6851896	81.42398035	94.54013118	103.4505793	16.81387607	13.47227042	4.945761863	8.155458105	3.610910409	4.087123336
SmTc_253	33.23684325	3.881442187	9.940443816	9.273776559	12.79764493	16.04785157	22.62858743	5.073852467	5.546981572	11.00529508	14.02619975	14.21797341
SmTc_254	352.9197043	162.2135927	200.4288127	375.1189117	373.1458697	358.3698297	325.5931651	310.7549466	121.9386815	300.0528347	180.0979906	202.8433828
SmTc_255	27.75126139	57.53577828	56.20595466	36.54521901	30.61974344	31.25159033	17.14271778	13.14260458	10.40178134	50.52561339	48.96640194	42.19378685
SmTc_256	37.89314655	35.51566307	36.17405824	26.57654815	12.2567342	14.64681444	24.64933488	9.151310532	11.18842029	24.41536085	16.6278815	18.54434328
SmTc_257	620.2354519	1482.353587	1035.51494	338.5518149	264.8710209	271.9661921	215.4270549	396.9238759	274.3945069	422.7908307	880.3823227	566.2785351
SmTc_258	23.43584133	17.48789867	23.21341282	11.46469455	9.182508957	10.6116074	8.383716852	4.505337253	2.440502096	12.40429754	8.736597323	10.93438207
SmTc_259	40.37171752	28.52137884	27.26952092	16.48806803	12.54541622	17.65541997	24.24390656	9.818790472	8.460202937	15.82298691	20.80950327	17.57482455
SmTc_260	106.1431406	101.5814079	101.9583387	94.24561095	87.39705727	67.73353761	84.62223441	84.62509759	46.71496599	142.127855	114.5004736	122.6699029
SmTc_261	20.3156865	6.103468045	5.258120291	12.25643285	2.236625817	5.455269399	26.75321174	18.84378974	9.036034013	3.074378157	2.144081081	1.402870519
SmTc_262	96.88288149	132.0038582	160.1593554	83.36435191	66.27592733	99.27009178	33.88009845	21.8073894	18.2197783	53.25461382	61.46198145	48.69009976
SmTc_263	145.1135043	104.6759946	79.92541821	71.78329458	16.95645338	13.75077971	58.01558818	41.99609706	16.32571429	12.48625501	5.158802968	3.203321366
SmTc_264	522.4809077	311.546745	498.252083	349.6924733	166.1166564	378.5373514	111.3029097	52.02149614	34.73539723	136.4002031	119.9043808	114.097424
SmTc_265	82.24920913	85.69691518	80.47617333	38.02902616	22.90692187	24.6461797	38.38219574	27.75854157	10.70087859	49.0428286	38.93264672	58.96609148
SmTc_266	20.64526798	9.517605732	12.10071289	2.62795439	2.047152995	2.485759056	0.26048912	0.630956945	0.13046834	0.521099304	0.987831602	1.45840238
SmTc_267	37.52908868	11.5901991	20.17327483	24.43810974	16.73629279	16.03461078	27.59892952	13.5473427	7.76559218	60.87922269	33.78476038	54.60234955
SmTc_268	9.908772707	0.978016182	2.368675568	4.610404779	2.683292459	2.586686971	9.054417984	1.731128541	1.032319645	4.947784722	2.082480337	2.769476357
SmTc_269	24.6467632	0	0	1.572042147	0	0	0.922960944	0	0	0.290940132	0	0
SmTc_270	119.7535103	397.7248281	284.6519577	1357.453537	2080.115337	2621.813158	1116.04417	2014.962093	4407.849483	486.4470411	1375.154633	1135.42947
SmTc_271	30.04674569	10.27674336	21.05530296	25.61264456	22.22112197	28.64494445	31.44083354	18.95921484	10.84523862	39.33917435	24.0187702	33.38437268
SmTc_272	90.80388474	121.1060167	71.33737767	66.73634033	27.26607066	31.12140094	49.11954251	56.92775285	35.25379901	39.97746315	79.24531208	43.92362744
SmTc_273	85.15291918	19.37261098	48.31072962	68.62664587	41.50536952	38.9294529	79.0064743	33.94711724	14.29347271	96.0219761	40.69583722	65.49482839
SmTc_274	45.07558358	79.81991012	62.51860185	318.2445783	257.6812915	333.1899883	599.0920226	708.3441556	706.8223791	187.9487874	256.5569334	234.3473594
SmTc_275	15.91308302	5.654354116	6.874691424	7.735295944	4.17787795	5.771728853	6.624707363	1.780527263	1.446862305	10.47419306	6.359585137	9.021685273
SmTc_276	8.720706767	9.564569934	9.495533118	3.85789847	4.340465602	2.572678542	1.701187018	1.814753138	0.696250622	11.24146319	8.423518659	9.56934942
SmTc_277	0.902842363	0.656885635	1.245903968	0.890391392	1.648386865	0.880684902	7.841359227	13.26016952	3.908021287	1.510538638	1.652008097	2.325152269
SmTc_278	19.81588461	8.911049064	12.00334636	8.208518973	6.448392214	7.552133679	11.54433034	4.780921774	2.585111014	10.30922208	8.981566184	12.63684163
SmTc_279	12.98130464	12.80150841	11.20634137	10.28680038	5.12358541	6.517575873	8.812050702	4.157354267	4.75807132	11.73779937	12.3073175	9.69875409
SmTc_280	17.53531052	26.73484235	19.62872018	16.89970011	10.80466839	11.50397041	14.56522231	17.15178022	15.3371596	18.18632231	34.07573566	25.20752083
SmTc_281	55.52556048	12.78439951	42.98828804	31.782084	44.05992682	31.39771987	24.40880663	22.13021497	4.864876843	69.89985119	26.19045405	34.34983039
SmTc_282	12.6993366	2.790677237	8.286826365	10.16134482	7.799327374	7.362861113	4.035276529	2.481233009	0.913616951	9.261030658	5.559595642	5.467263272
SmTc_283	85.4476892	215.1523097	271.3458036	120.8022517	144.8172042	161.5139779	16.29479841	21.19124066	12.1514143	63.9991103	57.79270365	53.52148819
SmTc_284	59.87204783	13.66097206	25.40451176	67.28836298	52.29154578	66.64397352	69.67938677	27.45062106	26.40742266	80.11391901	75.40543545	74.92437586
SmTc_285	5.402990071	1.631354691	2.263364577	3.184769036	1.915550421	2.464767718	4.564291847	1.267173673	0.797465231	3.071880589	2.322288588	2.733698143
SmTc_286	50.93972194	72.32579875	67.09335152	37.28501292	26.96828422	24.82285403	29.01748953	28.01703785	22.82307235	43.13747781	62.19951442	54.01542262
SmTc_287	42.97828859	4.446965671	18.31076276	15.25540729	15.29224042	18.21733092	11.07559452	7.173603965	5.547312035	19.16428422	16.44420667	20.47092439
SmTc_288	19.86003727	18.57999537	25.86497378	10.19673237	2.820218817	6.064600339	21.85469224	23.68538098	21.7597806	5.418850407	7.430734551	7.130821297
SmTc_289	17.56959901	7.663665744	8.859761547	97.78915832	49.67139087	71.7713716	187.6053262	52.18424678	80.12144001	43.36924267	34.39847971	41.88797041
SmTc_290	0.909929038	1.544764021	0.338068617	1.221434346	1.162927876	0.564834872	3.07335325	0.691254439	1.334074619	1.776127849	0.97123553	1.864070625
SmTc_291	2.58028036	0.796450572	0.522904999	1.349460042	1.399027492	0.946458433	3.644491984	0.831594103	1.031734762	4.303965331	2.203301451	1.63383414
SmTc_292	281.9796311	418.5699516	258.2817489	153.1551453	103.8033869	80.81010974	113.0008038	122.2422187	61.24724556	184.0658543	239.7104042	245.1981543
SmTc_293	66.55727781	77.29319661	27.16210161	27.83788024	39.29420436	19.6003063	38.05706097	60.78080698	15.17509879	3.836098914	8.614490324	4.938607365
SmTc_294	90.35956113	39.72153124	60.87022248	85.13912404	64.73461077	56.64024755	80.91629138	38.42603237	24.19357055	68.02804391	52.77360139	47.86801977
SmTc_295	605.2265225	323.2822137	420.3316252	359.2825083	248.7245316	121.8219841	8.319295674	13.25224871	2.634067891	704.408016	436.3354896	438.670517
SmTc_296	6.826343155	1.158891393	3.855041308	5.445603413	7.328458934	5.932395937	0.768549453	0	0.200166184	0.26649239	0.058290146	0.111874972
SmTc_297	15.19630873	13.34997718	12.4149737	8.538591355	5.012006871	5.540648338	13.006435	5.461830831	4.412033326	5.884617369	6.610151392	5.824507997
SmTc_298	171.8094395	63.24913294	83.02035	112.8860514	27.46544295	60.2263637	103.9085204	32.65139609	23.98116673	142.528807	58.40221114	65.34553004
SmTc_299	53.63100729	17.10775171	34.16557144	37.62662766	23.45877558	29.60163483	45.01262247	18.0961895	7.178539581	41.95383971	20.27253831	28.49567237
SmTc_300	71.86796774	66.74738203	82.01849787	47.70382917	43.83878995	48.16458312	39.38038632	28.46873666	20.14695617	32.81693628	33.3711914	30.96057482
SmTc_301	306.432112	665.0530173	334.9721973	197.7476094	126.5225016	115.314192	118.7124669	146.4277218	81.17416264	253.95886	316.4972833	212.3402256
SmTc_302	59.89924055	29.54426647	41.29708702	16.2769583	6.313712836	7.527046947	6.775406921	4.406844683	1.48150117	9.445628523	11.67247321	7.636244301
SmTc_303	2.574203393	0.728360238	2.003888588	0.329091119	0.522212863	0.190229361	2.125337895	2.60742607	0.299533161	0.382833775	0.680368102	0.351565652
SmTc_304	24.60671309	0.497312002	1.160914873	2.846172484	0.998362611	0.727358114	4.61727835	0.197811805	0.095440873	0.686155051	0.166759308	0.160028705
SmTc_305	80.04342439	0	51.1272438	25.33022178	0	12.11570801	23.39504791	0	10.21308236	30.86318159	0	29.32183093
SmTc_306	23.88622768	2.866720032	7.574140933	72.98172114	33.22199349	35.16238445	127.9917352	32.9331351	22.83673252	58.68215775	31.80063521	45.96437373
SmTc_307	28.04414388	1.400289688	3.268807344	7.873418515	1.717898254	2.673822632	8.976844745	1.346039819	1.298883202	21.68153765	10.2126464	13.14236843
SmTc_308	213.9371201	209.1102421	252.8475281	219.3220807	122.8411871	173.6646465	207.03842	158.8326852	148.8161396	207.9540262	134.8612553	192.3984251
SmTc_309	33.77661555	23.97229296	25.93765739	20.23281831	12.80119699	10.55347339	20.12033109	14.24568834	9.330028905	20.59484453	15.57845889	18.14328167
SmTc_310	20.9776544	1.373447202	3.269426012	15.81876815	6.989793216	9.894098404	14.04288185	1.696421018	1.276296733	13.18730783	6.30220984	9.455573332
SmTc_311	94.68109979	152.2879864	98.68093606	45.77041543	24.96270229	20.46870524	26.26093582	33.28534922	15.97669781	50.43135473	48.19981876	53.5309134
SmTc_312	94.17910901	139.9747037	123.843283	101.3257186	61.60999512	57.64022572	57.90079695	66.09737156	47.57773251	73.11972207	70.70594655	50.79880302
SmTc_313	8.857792627	2.569725931	6.248661636	8.256466151	9.935409092	7.029651063	0.227224221	0.056785515	0.219184456	0.39394684	0.430841922	0.36751345
SmTc_314	28.63070977	20.7239834	10.20010462	26.7746508	9.774377816	10.59040304	21.9898516	14.69874053	7.235650024	4.822991572	3.851360025	3.294184725
SmTc_315	6.714855872	5.103329324	3.539120965	15.75137775	5.322090171	9.063455935	19.62077402	9.88592707	5.45664404	10.5160837	12.53438751	5.82229848
SmTc_316	22.44852281	6.853168327	10.73029521	15.02901618	8.780420435	7.313749678	19.59832175	9.906427732	3.785253866	16.29729296	10.17291264	11.88690427
SmTc_317	104.8330984	99.59300269	122.876099	87.53872137	61.04507179	70.86698924	89.47046799	40.06634009	36.56100887	113.9708433	84.63235053	70.64471477
SmTc_318	50.64748698	25.16012205	30.86527612	25.473625	23.22736789	23.65327182	21.49227721	16.7331247	9.402414794	25.90288522	34.42415953	26.60050208
SmTc_319	3613.27692	4571.134112	6328.828008	3089.275206	4705.262837	1662.612082	4953.811705	11341.65835	5810.003584	2109.864867	2776.426198	1986.836215
SmTc_320	250.6045138	143.2870951	193.0625161	203.5015027	75.57123795	99.1229615	146.3231005	84.69759411	42.76444695	98.32245789	69.07344741	76.14749669
SmTc_321	106.3301304	84.14512371	95.72480679	63.87850506	45.79748729	45.73506225	57.29868507	45.05975571	24.25015225	84.69789205	61.12596997	71.41972674
SmTc_322	2.482333179	0.150506987	0.131752652	2.10808583	1.057509004	0.880513462	1.676853122	0.71839148	0.173305911	0.553756349	0.454213789	0.145293728
SmTc_323	4.11099414	3.144917987	4.03527321	3.425855694	2.464851116	2.425864511	1.222810935	0.48837631	0.049607024	10.38221028	3.358694979	6.529445791
SmTc_324	404.1081606	359.8454153	347.7046009	146.9982608	112.1946266	84.24174134	98.1037631	126.7440019	68.78557287	163.6602739	148.2960421	169.1487177
SmTc_325	40.06383249	24.98524069	31.20610041	39.19773595	10.00632975	15.41076401	66.4123865	18.29528355	13.44054231	100.4296664	33.89315571	66.17718449
SmTc_326	78.10151263	35.53799757	59.57426292	43.17850743	26.66314672	27.2912916	49.55253786	24.80916691	16.20235122	44.90520733	38.88033121	35.98320123
SmTc_327	676.3274214	1374.955957	898.1086671	506.4123283	383.428243	404.420801	323.2192007	375.1383706	208.4688041	594.4833259	539.9932024	519.9804521
SmTc_328	24.0010268	20.37297477	20.10417007	12.13388006	16.73145245	22.55097646	7.271308137	10.05582435	9.277003739	16.18405824	22.45076827	14.3034879
SmTc_329	114.6510588	41.84295588	64.94445114	59.47854204	41.3395579	32.18085289	73.2331084	55.42858783	24.57790805	13.92484233	8.938745083	6.399435502
SmTc_330	4.337935969	0.649800582	0.474025333	1.565844955	1.956729185	0.475192358	1.695000883	0.64616491	0.4364692	2.291177558	1.198405874	0.313646398
SmTc_331	20.37457408	2.918481507	7.569825543	11.28171423	5.967401277	7.529177183	13.94970739	4.836920719	2.395965873	17.54849824	10.4930778	16.56521662
SmTc_332	66.44074257	50.75766237	27.41602293	256.2270024	60.46364632	65.90077678	190.858691	152.0653555	13.98984779	5.684215562	11.37692781	5.067917149
SmTc_333	8.11799436	1.22504162	4.222543311	5.535040171	3.919497657	4.03137046	6.519660261	3.380470147	1.498775189	6.408764582	3.042358267	4.471738922
SmTc_334	28.18091371	28.67519771	32.06753535	13.99627224	7.534812157	8.527015873	14.35048452	16.27282017	8.240328949	5.20154437	8.910610566	5.79726628
SmTc_335	12.00258424	20.74035628	14.97069343	61.65134531	29.21868832	30.51180472	89.15499901	76.49087227	71.01789113	37.70846618	32.15015861	41.62458447
SmTc_336	36.76957306	4.237578753	13.98212602	19.50235306	11.28815325	14.7694223	33.21874195	6.758397989	4.285193758	18.73943585	11.02602877	13.25575742
SmTc_337	29.83080267	14.61860251	19.65255335	20.22795078	13.75645417	8.160998557	18.73156965	11.52561409	8.115930271	22.27069723	17.46312143	15.87627394
SmTc_338	1.208810839	0.684056087	1.49704351	1.854440466	1.373254654	0.50024305	2.358979332	1.02034313	1.181516207	2.674131175	0.860169666	0.33018088
SmTc_339	82.52598869	16.49186617	34.7859386	70.51656639	52.23661235	72.66826774	78.81596286	26.08316253	22.81822427	83.04710771	52.00902959	62.54529706
SmTc_340	140.5088683	59.66371183	67.00617974	37.39865062	30.14848384	26.77481014	41.2120339	27.95740175	14.61166172	58.65443422	68.15877581	81.59118172
SmTc_341	47.16511866	130.9649993	149.1454658	43.83724133	69.78644342	83.63385497	7.636216817	15.14780034	8.725295293	75.33940517	83.61336719	66.83410539
SmTc_342	72.73810178	43.14446027	36.77659808	41.46150273	16.86779113	12.32356648	40.69595808	45.73823417	17.88263264	8.24963076	11.11161282	4.146774707
SmTc_343	637.6117441	222.8170493	518.2002522	508.0630663	617.4772307	813.6340233	399.3920064	343.8087739	221.3125987	209.4268409	159.707691	169.3296891
SmTc_344	0.430148273	0.730252083	0	0.824864753	0	0.133506424	0.29057158	0.217849884	0.210217819	0.839624074	0	0.352478809
SmTc_345	159.0281733	321.9711443	155.9283606	182.0171422	111.915081	72.17119548	101.9090257	134.6551021	51.33202366	179.1631255	140.4433185	150.5760502
SmTc_346	34.72003742	11.59077841	16.70456694	2.363036381	0.141882268	0.439316012	7.236776019	1.686721071	1.790392081	0.585077409	0.03554849	0.136454843
SmTc_347	664.8764445	995.1383257	729.4603554	360.9837686	274.4739003	205.5105022	295.2721017	372.0279296	190.4408919	481.1724944	608.3785575	595.3880478
SmTc_348	124.7895344	53.69035892	42.2538066	40.68996523	8.495317594	13.63574082	15.36503153	9.625972758	5.862565603	54.55502838	70.04079184	42.44750098
SmTc_349	14.52324461	10.71989267	13.35671809	8.895916845	5.093155064	8.348902639	12.56903044	6.523867517	4.526042004	10.46840905	9.417873918	9.434452821
SmTc_350	415.8982324	275.4829171	472.2142438	312.5476	397.0494198	364.9962944	178.9101372	222.6760966	102.5162229	216.734961	288.5735006	232.188637
SmTc_351	39.05894962	5.201928893	12.08421281	13.57172722	6.257651551	9.961751497	21.32162234	4.202667737	2.960000071	9.588277222	6.047420051	7.855024518
SmTc_352	327.4150501	110.8170861	217.8839897	100.3384752	34.72372481	48.63970368	72.11088743	41.32389675	16.16145384	66.97687367	32.14576924	54.55059817
SmTc_353	14.7955025	13.42940363	14.25958772	16.32108556	9.423436207	10.11631497	15.88248063	6.751323024	4.402859268	15.7552988	9.131418131	9.843216278
SmTc_354	396.6245086	461.3436363	554.5296427	271.6189296	245.1339684	235.7139413	252.3268999	507.2988501	407.5753642	269.1279052	394.0661163	315.0598401
SmTc_355	98.38485422	14.17071834	19.59980069	158.6157268	138.8260783	143.9751942	144.5489463	127.668377	46.17798878	106.6655489	77.07328314	90.60635973
SmTc_356	18.78669505	2.948157836	7.625074806	47.7721719	24.75000236	22.09855862	61.88934589	20.62824496	19.13402987	24.40592685	9.369043442	15.4591695
SmTc_357	146.4127328	238.5581993	364.52727	74.77943706	87.39951541	65.17128698	30.05314235	7.053403785	13.52533513	9.096455534	5.564996333	7.900845758
SmTc_358	116.0379019	10.36814084	30.08819228	141.1791757	66.14931939	129.1945276	166.0295965	42.81528842	58.2421237	149.5678204	90.79793692	95.73685926
SmTc_359	94.96350325	18.12464604	27.26830729	118.9788092	62.59547395	79.72836778	68.87570897	24.63379455	17.82808809	179.9661543	108.2839321	137.0981579
SmTc_360	23.35578104	30.54330026	24.94764618	29.75584173	12.25080537	15.44944109	28.97413145	20.18255799	11.80657017	22.16770374	25.02286253	26.55474994
SmTc_361	106.2910858	108.3869193	137.1819059	107.1045242	287.0372503	100.3596836	43.87852046	236.4954249	34.28988668	26.22563777	25.79237353	27.56494437
SmTc_362	53.32632557	54.70065835	56.213793	36.58699175	25.61493286	22.85413712	41.68329275	29.00253827	16.50308109	88.16052777	67.78239283	95.60026889
SmTc_363	16.61505681	5.10757068	8.451873913	18.11937438	12.50270139	10.1089024	24.18693947	8.591690975	6.355565675	16.03394628	10.44180645	9.44777061
SmTc_364	32.58193398	19.7031903	24.73798627	15.21845416	9.79790413	12.33775614	11.20458792	4.781398757	2.185526444	13.91119972	8.879915277	10.03386151
SmTc_365	1465.408604	1623.12814	2106.544531	1296.05707	892.7580324	1028.610089	1358.63619	1144.055563	625.5548293	1215.945814	1382.817591	1165.743916
SmTc_366	58.37598694	30.896709	42.20125966	29.36864333	14.07104492	15.06031895	28.81815004	11.15624432	5.3390401	30.5119492	19.46375163	21.1672
SmTc_367	62.79452318	41.91011953	58.41657713	55.13614605	64.97949798	58.81883968	39.17602752	42.12215455	24.58416872	51.93500794	64.51577791	48.82707229
SmTc_368	46.86632778	11.34310872	22.48360896	48.76163026	28.05772963	26.63318505	47.15521766	16.48439308	9.189608334	29.58670699	19.84656828	22.91721732
SmTc_369	138.8962648	104.7254385	126.5974126	123.8451365	93.73989514	97.04153646	70.56494087	52.83144577	20.81559613	90.41001755	66.36002743	68.11837368
SmTc_370	67.7060789	20.1044878	89.83942499	35.88300645	23.98362775	53.7669508	44.18678829	20.91309948	19.39261345	36.96074841	23.10980582	63.20336983
SmTc_371	5.296601864	2.038166261	2.781245098	3.223128243	2.045827349	1.578165494	3.323502798	1.144524763	0.931861077	4.990123974	2.773964641	3.298570348
SmTc_372	52.84054922	2.85428479	18.02575	56.92822934	28.95710089	28.77503948	79.9612672	27.7343913	16.43327111	28.22330263	12.25433011	17.91021766
SmTc_373	171.1929474	42.44022403	54.67308853	80.91656404	91.63627312	105.9262929	48.80590324	31.58251135	16.62534093	23.075618	20.68202694	18.04638879
SmTc_374	26.46622413	8.322083921	12.38106063	45.86238403	30.12149381	35.04611774	64.64038364	53.19978024	53.64907094	39.91434257	26.31110755	30.88866682
SmTc_375	27.19706397	17.59741796	18.01712687	9.872813875	8.43581487	9.319224063	7.479842844	5.873919695	2.073707985	19.54676806	20.44571661	24.85263746
SmTc_376	26.48281855	21.8720559	22.86958396	25.4950499	18.67637457	47.09581568	4.754427113	6.02647396	2.667188262	15.50787025	15.05032034	16.93554991
SmTc_377	33.43664461	13.09216387	16.98203007	17.96197672	12.08622799	9.399451282	22.05460021	8.552570217	5.061804989	25.66703967	14.13157599	17.80485242
SmTc_378	53.15308604	74.25500248	78.61180401	26.82054442	20.40685091	21.10857375	14.04504212	19.6545075	15.71105871	35.25057452	52.60566171	45.44468667
SmTc_379	2.649713359	0	0.328151937	0.169372229	1.5050871	0	1.690480881	0.447318428	0.647470882	0.17240281	1.131295145	0.90469561
SmTc_380	183.2955836	335.4618407	460.8241184	109.3179361	87.08870923	99.81543215	3.02062523	4.509258348	3.82912887	193.6287472	136.0899401	132.202294
SmTc_381	186.3967067	237.9333899	214.5396277	131.1519803	95.39284439	121.811327	58.66384564	60.86256169	33.45398386	198.1893293	189.342991	186.7285091
SmTc_382	43.73217033	6.986588414	19.37963163	32.28975059	18.75726064	15.32765673	52.07205109	21.29450002	9.886531426	41.07471136	22.48195067	26.20637732
SmTc_383	30.39843054	40.13384672	33.69811374	27.2096866	11.81122164	27.98186891	14.48123625	6.118032312	4.863290254	44.16372427	46.79909288	55.41767727
SmTc_384	4249.737451	4465.292517	6091.908563	2691.293957	2287.307918	3441.734354	1390.354453	1767.731011	1508.805233	2529.178888	4037.944955	2458.116786
SmTc_385	96.72491188	103.7304415	97.32327436	73.49085212	46.21071489	44.43931368	55.34244248	46.08914826	21.36117084	77.60508795	58.88362569	72.00893662
SmTc_386	4.261234934	2.055168508	2.374783757	2.265724996	1.155220362	0.871695455	2.965755932	0.441432659	0.378637943	2.986803066	1.736637284	1.388787121
SmTc_387	94.31701605	114.175419	109.3559175	133.0580064	177.0108691	133.8403616	108.1774089	137.2336904	67.77016924	126.3166816	151.1706923	152.1364731
SmTc_388	673.6857518	657.0300593	658.5476113	400.1115341	198.951453	269.2288568	322.5992653	202.3533874	110.9348344	85.01115717	69.61700739	61.29396837
SmTc_389	15.26933498	8.712202267	7.063976806	5.356068718	3.368956076	4.334465623	7.700478994	2.322090519	2.30241106	8.095750437	6.806592264	8.220849745
SmTc_390	109.8082341	90.79282249	79.32823263	39.41585431	34.33988173	33.23578828	29.41442594	12.93510435	8.983817488	39.91472225	36.89836356	33.47618149
SmTc_391	104.0999249	94.56982861	123.2672704	196.947678	195.195672	209.8307657	147.5988038	136.785032	56.19958735	191.4488765	148.4804739	156.9431725
SmTc_392	107.7586597	90.92744873	89.69938286	73.41796218	35.52814075	40.41199008	66.09476172	40.38804815	16.54350531	38.00698308	27.54220618	25.94457658
SmTc_393	3.447025297	3.307612375	1.559092915	1.063366371	8.555500768	0.883800447	2.227277179	4.516195668	0.585946499	1.872247709	3.199364098	0.921070191
SmTc_394	0.384239176	0	0	0.589462515	0.65476527	0.119257479	0.605638367	0.194599084	0	0.150002445	0.16405092	0.157429631
SmTc_395	31.57995485	5.522683098	10.04091377	18.59946624	7.67553485	8.03076042	25.75028541	6.285979724	3.130714447	17.38876935	6.004342998	9.617004557
SmTc_396	128.7330445	46.97140233	82.34864013	85.43010048	50.78130136	69.05752253	98.18989668	40.67840067	21.30612678	71.54507699	36.24188475	51.57258298
SmTc_397	106.0431213	89.46826929	82.19704973	76.32218062	38.30202267	43.15305568	80.23771026	51.42915155	17.8894039	83.26604444	37.87206541	59.53098839
SmTc_398	18.09051001	25.97106198	17.68267404	13.31757448	8.275772179	6.180055449	7.38145546	5.472599904	2.848112383	14.17204183	10.05641762	11.09313349
SmTc_399	15.6663049	2.224417679	4.614107478	5.396664167	2.815242899	2.988164946	3.001673391	1.038665081	0.584661529	5.270828939	2.626846312	3.407780161
SmTc_400	24.18602457	11.40555991	12.73003205	32.33704073	18.88991163	13.13670719	26.39800564	8.676435027	18.87909518	19.93298207	19.79192824	5.780509475
SmTc_401	12.84401146	3.318146172	6.685373395	12.445908	15.06708354	18.16042521	18.4424225	13.26117296	10.88619551	8.066242368	8.609753702	7.65211817
SmTc_402	19.32814784	3.355866667	8.029712524	6.368305967	6.587251235	7.007847827	12.66080235	4.271475706	2.876694235	10.63226878	5.738997253	11.19470828
SmTc_403	62.28266455	64.78605978	70.80234734	60.47693185	39.87662834	35.57027142	36.37127983	26.55953167	13.9581585	81.23545443	48.6743835	51.62665166
SmTc_404	48.78728335	23.15145042	27.87226855	38.80924553	33.2127381	28.38222067	30.7621959	20.26963362	12.22095298	43.81054009	31.4539407	37.71797204
SmTc_405	64.83007211	49.83364805	58.08755857	49.84841439	47.47979152	43.89703886	29.6552856	35.61587484	22.47736591	56.80713438	65.54541775	53.83153262
SmTc_406	13.98511625	34.72294694	54.03768707	20.20309138	24.62580935	23.18605414	2.755420155	6.138430223	3.303422865	29.11799744	76.67689208	59.63924086
SmTc_407	11.94281863	14.03349962	11.83240159	19.0220437	11.37275055	9.448524516	11.82186419	2.395671021	2.67795861	16.74784083	9.51810819	10.01663833
SmTc_408	82.30902894	110.3506843	85.82142156	58.37272831	34.64346967	42.19095358	38.72520266	54.43066805	19.92465968	56.28545617	47.99746737	33.36327706
SmTc_409	29.45895261	23.48524051	50.7314218	12.2906831	13.00217973	12.33516989	7.738874226	3.729893744	4.896239139	11.08599799	8.07339534	14.08150018
SmTc_410	19.53092377	6.567139565	12.42228217	9.607073931	9.818591321	7.741061	7.662666522	4.658044722	2.617592996	10.03242421	6.721800211	8.911000536
SmTc_411	7.828207764	6.530310496	4.312510179	39.34073784	17.01962797	13.32126449	60.96477505	36.22841792	27.373718	22.28801607	13.36901353	19.63123115
SmTc_412	15.69002273	4.7645684	7.290805653	8.356736291	5.648595503	6.529593627	14.4004959	4.946826091	4.579124196	7.764337914	7.623486098	8.293646705
SmTc_413	11.30038109	16.64244746	13.98088474	21.23653847	19.83418262	15.43226768	23.16790358	23.95122341	14.0550443	23.16056171	22.53133882	18.42726984
SmTc_414	22.97241137	14.84316733	23.43942409	18.27852474	14.3146871	13.51510687	11.50354637	10.41890749	4.859382911	13.92072378	6.294732302	6.883553554
SmTc_415	446.2433654	1382.692699	1112.87015	454.070635	479.290445	431.8818342	113.72718	237.093889	98.12429753	189.6885797	368.8509092	259.928418
SmTc_416	336.9141347	152.2117062	378.901016	14.41633393	38.8522484	9.27590217	2.04661502	5.92956986	0.602298495	373.6530201	102.4742928	220.4090979
SmTc_417	134.2306117	89.65242213	100.3059321	91.32300089	80.80116243	90.79092154	70.46788686	66.22501024	26.13930629	55.19456777	41.39166832	34.25912941
SmTc_418	1.542923152	0	0	0.394500534	0	0.319254493	0.231615028	0	0	0.60233901	0.43916737	0.421442054
SmTc_419	2.732790181	1.159847574	0.812257271	1.362524121	0.93136578	0.42409219	0.923020283	0	0	0.853479257	0.816735356	0.559836392
SmTc_420	27.42821013	26.17662793	28.53335444	3.980323203	1.768511029	2.530884991	0.500761228	0.375435118	0.362282275	0.636671075	0.886198077	0.546705046
SmTc_421	46.74623396	6.169750277	14.93204276	33.88902177	26.35035774	21.36504917	36.42355599	16.52903185	9.193863637	56.86177012	29.14642719	37.89678039
SmTc_422	72.88855518	12.28312362	48.98384501	33.29890915	10.95937209	14.97086603	1.086117071	2.442879765	0	12.34437595	3.661149336	1.756690505
SmTc_423	533.5495193	923.1554923	580.1490923	327.6947762	393.5113186	275.7031772	196.99827	336.4912777	172.1859815	379.062951	509.1203748	312.3182255
SmTc_424	14.33138235	40.95555611	40.46681342	0.732860607	2.984848216	1.383845437	0.250990515	1.532280673	1.011673253	81.49762634	53.30140586	82.27075703
SmTc_425	387.7071287	453.2413153	401.6025237	132.1589366	84.27128225	76.79953512	68.2791748	108.3832111	55.99143782	161.9368051	188.2235878	184.664622
SmTc_426	29.01820573	33.73137062	31.31360562	36.36493594	19.05505781	13.13682355	29.17444601	30.32878851	11.29099612	39.18027026	28.40863924	39.07558047
SmTc_427	124.5330322	52.42143799	81.22626284	40.63927994	24.75798784	23.59787695	36.8144651	22.42493439	14.44993282	24.99044688	20.9879129	23.48269937
SmTc_428	7.250344928	0.683818403	2.308921727	1.853796116	0.88249982	0.35719231	1.580744396	0.466280502	0.112486255	2.20146048	1.965418945	0.565827692
SmTc_429	18.42037294	11.02244074	18.99229547	18.10678369	14.4180776	17.76248858	16.0551494	4.820754746	4.637508754	15.64378876	10.86240016	10.00268829
SmTc_430	60.79247422	67.7138298	72.83221667	56.66987349	42.48022093	37.80702796	36.21839383	37.81853114	21.26486645	58.17046569	50.28999757	52.87965958
SmTc_431	21.97629563	17.32185628	15.94103013	11.03728982	6.687294581	6.414846597	11.60526671	6.492477185	2.812867179	13.17533322	8.712581092	8.360930993
SmTc_432	45.91368462	27.3631812	27.87548371	83.82271095	29.37608422	44.32763296	69.53221239	32.63772758	19.6787436	38.0860731	27.55060358	25.46200376
SmTc_433	18.38876841	0	0	0	0	0	0	0	0	0.168911963	0	0
SmTc_434	4.685611599	1.988661728	2.176073855	7.918264033	4.241790568	2.045091778	10.55066863	4.152823603	4.50825216	6.402226361	5.063821106	3.599584655
SmTc_435	2.146096133	0.607229054	0.664454517	1.234624781	0.609511515	0.666090368	1.771879973	0.271724207	0.349606308	2.16434413	1.068988393	1.099117237
SmTc_436	107.878754	354.071827	378.3448429	115.4038801	144.8017602	169.3160048	38.32532075	55.54107989	33.78832621	64.11921984	103.1325298	60.77042748
SmTc_437	66.29822096	14.29242538	20.86618297	29.22945495	27.65408782	27.43623996	30.44312289	15.8487612	8.661817814	40.15284505	32.65716127	39.44049256
SmTc_438	11.6066504	1.922373004	5.258845149	7.16574816	4.341597405	2.196580058	7.011798526	5.017995187	2.490272622	9.72528671	6.043243295	9.510902566
SmTc_439	155.1931425	199.5770355	150.6126798	77.00656473	48.98169772	65.35364712	51.69319412	34.81811384	24.18499043	87.6887758	88.1836179	79.8199616
SmTc_440	215.6743432	375.9524531	381.8899968	261.936122	216.9396378	132.8164686	134.128442	267.004023	126.942773	235.7174077	263.822705	197.9459968
SmTc_441	31.99483818	30.21852666	31.97807144	22.6405735	13.34228998	12.97237423	19.7358062	16.94560882	12.3327787	25.50857901	24.67493237	20.86338856
SmTc_442	7.386578276	3.135002808	5.378940096	6.317463279	5.412473125	4.241300211	3.293230976	1.271924612	1.046869735	15.77347296	10.59643088	9.291086717
SmTc_443	5.880933414	2.196461343	5.41870209	2.796807053	2.204717432	1.752271819	3.125157879	3.335826346	0.919702957	3.030518142	2.20956083	1.638475714
SmTc_444	9.915178286	5.410527726	5.96427256	7.469641258	4.626292317	2.894225157	5.129703315	4.722668721	2.192078894	11.52014499	9.071326001	9.382267373
SmTc_445	30.37184468	6.103400744	9.574422624	17.62700736	5.783267123	12.19388045	11.29451092	3.525021479	3.092297542	4.266655159	4.49433422	5.043544474
SmTc_446	28.71135314	14.427796	13.48335803	12.15674461	12.3292936	4.134810617	10.65429127	7.793949726	4.490089332	16.58868923	12.25831251	9.69316725
SmTc_447	12.13580668	6.339279636	9.156437935	9.308789375	5.567719333	5.215329879	10.97259873	5.295201234	3.376046029	12.09929528	6.775654405	8.185098388
SmTc_448	10.95361547	6.389705724	5.987912317	6.680875738	3.90579312	3.190033312	8.692312223	2.78596486	2.334630583	6.329473788	5.232899308	5.733429346
SmTc_449	16.61761814	21.35171768	17.59165025	27.32655039	12.70402127	13.42404803	43.26154832	31.35840527	20.30299586	25.90485519	22.59674581	25.04234755
SmTc_450	17.42368974	2.729583028	7.460953994	9.488804799	8.918468614	8.585333376	13.5432149	4.187793883	2.678017566	10.86270924	6.290265505	6.937134953
SmTc_451	37.09349335	13.68314504	23.45990759	20.63071252	15.85926344	13.79327062	26.47100062	12.20082362	9.270724508	21.10416219	13.68870167	12.55237792
SmTc_452	435.4617067	818.1198987	975.6209521	484.1765746	590.2763472	551.7589448	128.5071439	133.0664795	40.10376534	237.9656092	181.7958664	187.1154093
SmTc_453	38.51468167	76.36853106	97.71775241	41.74014412	49.04309007	67.05078672	7.338196596	5.266892773	3.870878308	18.36382613	23.2330602	20.26399258
SmTc_454	4.369580078	6.305408815	4.2209517	1.843431255	1.861502845	1.491819807	4.034012657	2.434285641	2.776095469	1.364666041	1.679033032	0.895147371
SmTc_455	217.0347479	314.8698282	296.926675	147.1369253	89.60797893	107.4408963	89.04805925	67.45898187	55.8006403	94.69291091	103.1339855	71.87664782
SmTc_456	24.09311707	10.89978578	14.65666626	43.61233361	17.36986012	18.94115725	55.77108422	21.72229777	12.03333173	28.21700665	10.06047841	13.3426331
SmTc_457	21.83518072	14.26195447	14.06515956	10.00572245	6.885966774	6.733044456	9.386357632	5.134300237	2.009487967	9.575883809	4.146710051	5.925446418
SmTc_458	62.99594085	40.08851021	66.08829178	40.18816908	25.81132603	39.05626494	39.05657289	19.74852113	16.17158745	20.74170766	13.72995397	15.43541408
SmTc_459	23.29948072	8.43952642	11.71615846	16.63935788	5.647499353	8.727709243	12.70890899	6.05263337	2.699431359	19.79914016	8.189712427	13.82554844
SmTc_460	12.19967518	33.56624413	21.67303227	41.6797664	41.69734849	37.25518815	19.19757139	31.31891831	27.20638654	16.03959249	24.60638784	14.65055338
SmTc_461	51.80422632	27.46128553	36.17504083	38.26035675	27.56450739	21.21217494	39.86659113	19.01876011	14.13292282	29.1579501	22.91725403	10.52731544
SmTc_462	77.96313834	72.82585785	140.6971638	35.65786033	66.54264397	109.3831945	1.947163576	1.143085885	0.823957198	2.707063825	2.809661587	2.29516374
SmTc_463	46.37859234	31.92361749	15.47207599	31.777928	38.64487164	37.60647824	49.09004508	30.68229471	14.77739748	35.72821388	39.12028167	33.22066969
SmTc_464	14.98960546	4.694856384	8.815310997	9.899175547	7.580983852	7.712483903	10.30619608	4.425009861	3.878244027	12.8926593	10.84887951	10.44384816
SmTc_465	148.7545163	111.4039199	149.0115747	64.88670323	61.52653173	58.67603554	57.74759121	64.5610949	38.78751799	75.82440237	105.0741014	88.29654283
SmTc_466	15.53883272	9.434164749	11.54637661	9.616075992	6.013885718	6.392299487	8.776912971	3.548029039	2.497005229	9.376870383	6.701772288	7.704588091
SmTc_467	37.01642933	205.2912793	113.2555242	432.5242656	1000.482015	830.3732144	273.1595002	395.2276562	858.3106751	234.1780869	528.3190785	369.4519572
SmTc_468	158.7376143	69.03084123	79.66898701	68.2771666	48.30962205	57.30424599	75.93647225	39.90218827	21.4859514	81.27796795	71.1571651	85.62710125
SmTc_469	292.5125142	39.5745035	49.2227906	0.138075187	0.306743295	0	0.04053263	0.364661762	0.351886349	0.070272885	0.07685429	0.147504719
SmTc_470	50.15528858	30.9261757	30.67634628	39.01610281	18.14167487	15.49342054	27.5147072	17.79288926	9.769873124	40.63780518	23.73699634	17.73849607
SmTc_471	765.9271866	1747.333854	2188.781827	341.2217956	569.9239144	1354.013049	148.144631	267.3779873	611.3135868	280.479942	1835.742932	2085.050192
SmTc_472	71.00666754	46.30507252	138.7461827	45.56105282	126.1850616	109.3298889	2.2164213	2.549654153	1.17508327	2.581348786	3.785527084	3.232521746
SmTc_473	41.05771219	5.451604884	6.135804922	2.990991583	0	9.753180542	1.549446791	0.348499468	0.112096759	0.895443957	0.685514717	0.375912303
SmTc_474	12.29545689	2.879130075	5.607819205	3.77249973	2.022966533	1.894929894	4.334272612	2.31904715	0.870256561	1.191724492	1.122316612	1.007533513
SmTc_475	348.919463	133.13497	148.6163269	112.3279917	103.1598239	92.9566113	80.80846544	65.00246866	36.50472528	128.2315716	161.7990289	184.6761206
SmTc_476	33.0328044	33.55545224	42.28711796	19.97575266	19.25260978	29.09201822	2.327854959	1.321411082	0.721764508	13.89497973	8.974863014	11.25490823
SmTc_477	801.4778348	540.2092147	728.3946196	119.8661841	41.76028012	26.93975136	12.44621248	9.240158207	3.851480961	570.6488051	232.1680918	320.9929616
SmTc_478	16.41151292	10.93733412	4.585661286	7.77676544	7.22266153	2.378459046	6.199732961	7.762128743	1.226270609	9.239646904	2.924365521	5.056959491
SmTc_479	143.1621687	46.08545997	85.64404957	66.3064359	43.41597405	55.35381747	65.63316607	34.86994614	24.45803468	79.4521191	56.59065686	47.09885112
SmTc_480	30.7258428	8.251695442	9.932271687	16.04508933	7.691089742	9.051567637	24.6645726	5.890395967	2.884435269	16.33218442	9.486751739	16.57186141
SmTc_481	553.2848303	805.5184205	938.2824121	383.6548892	391.6880066	488.7514163	276.1034304	351.7031314	313.9209657	477.7815128	859.1580219	688.6577962
SmTc_482	39.7829678	6.129084815	22.18833247	26.65647321	15.0826239	23.72640121	16.13278478	2.264903433	2.071724692	9.874971071	7.080539233	8.741573615
SmTc_483	143.1903084	255.8117472	151.5051292	63.94928655	38.19945397	36.07769994	34.65277852	59.69915143	40.99007673	64.1102464	133.2390384	108.8214662
SmTc_484	54.98373843	24.68155637	59.1323293	34.67099841	38.27913355	46.65014084	26.5337564	29.28607035	19.97971202	31.87745024	34.6762497	29.1114924
SmTc_485	23.75255685	6.699913118	13.72149394	10.54587118	8.101395734	8.352068383	9.01044584	5.707995348	2.978279937	13.38596412	9.388796716	7.791492895
SmTc_486	49.97860875	5.546927585	14.34240976	18.47190735	8.97030812	12.11289106	13.69253545	4.320782222	2.30648195	28.95951474	19.91753189	21.39438193
SmTc_487	72.35923744	275.8161515	153.1871678	97.9161383	88.05783195	77.37539272	70.36838787	132.4807463	136.0462827	108.8354919	334.7020158	184.3699545
SmTc_488	59.09749648	59.43276313	62.34697016	27.62462039	21.54476908	20.89889027	12.16400865	10.42945294	6.881016454	41.91661723	30.17986614	36.96746376
SmTc_489	104.1110474	25.61733668	54.71077114	104.5198819	92.64658748	114.3084572	57.69367018	45.2003597	15.23068523	60.47715325	37.91056017	46.19788365
SmTc_490	11.65538471	5.231470459	6.448808641	4.791733321	3.78653242	4.424301505	6.580036341	1.146607363	1.823573053	7.070697518	4.582461346	5.977862132
SmTc_491	34.41057394	12.37383731	7.14762079	21.14617353	9.378630322	6.124907006	45.41790391	12.70638798	3.68321759	4.026173404	2.286300068	1.503311567
SmTc_492	40.69834308	17.48639127	15.53146305	9.519479814	1.113061228	2.089683383	4.072939016	2.493773093	0.687544929	0.4707601	0.514849125	0.535241638
SmTc_493	165.6070849	83.9298439	107.2607707	304.6324404	197.5986589	227.7678616	574.6931955	264.8783586	196.1310208	141.9062233	134.9604012	128.2250288
SmTc_494	397.6087629	614.4657216	458.8206855	217.7539013	192.8231219	132.8274226	150.5696661	190.6099144	87.97964872	303.8525468	328.5032294	357.3703105
SmTc_495	9.558920519	1.070879483	3.857924549	4.41047667	3.018001712	3.087311614	7.265708445	1.327014089	1.422804457	5.322867298	3.998314587	4.115264971
SmTc_496	4.346409835	5.27056605	5.404752047	4.456567092	3.854417621	3.000855435	5.392771959	4.177887032	1.430539575	5.194246414	4.165856519	6.141947968
SmTc_497	276.605382	463.3719929	326.9757655	184.5489523	185.4385988	142.3478354	88.65846915	148.3044968	81.99750711	240.6069681	293.8900694	182.4793744
SmTc_498	32.25987724	9.588252058	15.71999526	13.3637626	10.07288242	9.225255335	22.34167927	8.0236127	6.151909027	14.89216468	8.092356889	9.805226987
SmTc_499	105.0556572	191.4269978	177.1660088	134.0316414	129.5561086	117.6532551	117.4908623	210.4029266	91.39043129	68.27062173	92.17351431	80.8849305
SmTc_500	2.306505361	0	1.02833128	1.061525114	0	3.006683679	0	0	0.225442508	0.540259502	0	0.378006522
SmTc_501	71.29584012	79.17359506	81.5236396	46.39153144	38.04001488	42.10823314	47.96657672	66.60697597	63.08950858	57.28745406	71.14924402	54.94820515
SmTc_502	230.0532383	56.85933891	89.317888	439.920897	192.7671808	281.0329912	321.824301	131.792115	76.11409612	167.6505508	114.0216768	116.9809831
SmTc_503	19.37955249	31.74983073	29.20337413	14.60523622	10.16118542	11.02028889	11.10766536	12.97205139	10.59690477	16.87699356	26.50026475	28.04038153
SmTc_504	109.2786789	52.34830069	73.32047555	67.55204067	26.37293869	37.16013255	83.26571228	31.27303289	18.23699412	48.51895965	27.13525178	29.32321041
SmTc_505	163.6566803	250.7446405	138.4720367	66.98272717	38.37246957	29.00191217	39.84522419	46.24645151	24.60943929	87.14740536	131.4191897	128.9481832
SmTc_506	3.69187769	0	0.783802398	0	0	0	0	0	0	0	0	0
SmTc_507	25.7165187	31.22135947	33.97167633	70.64948439	8.236125033	34.28551821	53.34772604	36.36309633	12.35994341	9.944490271	2.829276129	2.715083191
SmTc_508	113.9040806	38.42937119	63.47867805	133.0182652	55.79227885	56.36890898	123.3348186	60.74421205	23.21557638	59.47692024	19.16119946	30.53885339
SmTc_509	13.59208823	11.19307373	11.70774827	7.780471944	5.070219917	5.393953922	9.668910715	4.965892104	2.974294577	8.922848571	8.805763046	7.896230569
SmTc_510	120.923466	144.8593042	187.2116807	81.94285252	57.86038919	66.41775014	26.92536464	24.46272654	8.882984656	68.98740486	38.47869348	50.8201726
SmTc_511	22.60254178	23.61340068	23.201031	16.75384748	10.06107273	10.09562032	17.27477278	13.86863237	8.603205612	16.9687805	16.30010229	16.08743506
SmTc_512	460.2700312	626.3650305	649.6068963	593.8109704	383.4708524	358.4400259	431.2874016	389.4066673	266.0478897	534.1652819	520.7014643	462.0666155
SmTc_513	23.0232463	8.534600342	16.18743333	11.6243149	8.380448136	10.94482495	12.66515398	8.92964086	5.091747474	16.66762757	17.5131755	17.43320181
SmTc_514	195.8817771	266.7636761	268.9458067	153.6307789	86.43214206	99.64442313	87.40007284	137.5366858	51.34276261	146.7658299	120.2869241	142.1840849
SmTc_515	18.42431763	9.203790956	10.92091326	12.4592551	7.54227631	7.598256932	10.19514854	3.732420388	2.111318092	13.83962454	7.197178191	11.59213557
SmTc_516	179.1313727	230.6353845	249.5502121	156.4439881	128.5380465	136.4076216	143.3052696	131.1110817	93.59843158	188.6734386	167.451649	150.9692924
SmTc_517	41.02989904	95.32905276	55.2651092	34.41958102	29.25541215	21.42947991	25.76249097	35.53268576	20.41520276	39.63264444	63.56125884	42.91548225
SmTc_518	17.02102554	13.81200772	15.11365581	13.71290996	10.30673333	7.741560306	15.523447	11.87331154	8.004447712	14.04185782	11.24347954	8.947539
SmTc_519	149.9186303	13.93395228	30.20162078	100.9635664	93.31099616	79.18679145	30.18391112	38.62293578	13.94288521	210.8608068	126.8517439	179.9546782
SmTc_520	13.26300272	2.067820866	4.223693554	10.29451884	5.957721854	5.740667142	20.07220877	5.460489528	3.042460558	10.69005437	5.604857109	8.502315049
SmTc_521	31.61589803	30.17907165	40.01503082	42.30604415	36.2622056	23.43551233	63.78418709	44.39948209	33.42059052	38.27071116	23.14012796	23.62963709
SmTc_522	25.86384023	4.738849439	11.63483133	11.20747237	6.094473049	6.985089875	13.51358092	2.893668393	1.790477813	10.47152963	5.772674067	8.255913322
SmTc_523	21.89949568	2.630199979	5.600570359	8.399021102	2.461702195	3.755901973	14.01086444	2.290315593	1.309675614	1.847172963	1.162044634	1.818541112
SmTc_524	86.91930406	112.5061918	122.5386236	53.08042905	43.15079645	38.79896894	27.86541469	37.59057557	35.93272479	55.60971005	61.77090697	43.50084409
SmTc_525	34.6558996	13.46680029	20.05050854	13.41611592	8.642284587	9.202350944	16.92472025	5.795645122	2.700972955	14.1892183	8.966635547	12.06793614
SmTc_526	52.4223866	8.779121166	17.68720357	28.68996528	24.08214235	29.08705059	38.87112082	11.38751662	8.832977548	24.34434289	19.28639167	17.97828066
SmTc_527	28.51696969	23.85203884	17.5205019	23.79462859	15.64506751	14.26937522	25.70051318	16.66171906	7.410156037	102.6379601	52.50235763	82.07234429
SmTc_528	720.6261784	330.1843283	343.3088259	38.56828864	7.778227909	5.179842277	2.344678225	3.178619321	0.418262843	3.730939361	2.801441466	3.389686394
SmTc_529	18.20560047	12.65206919	17.99772559	11.84135643	9.071161405	9.054061525	10.97963928	5.418937081	5.307138374	14.96263538	13.81845564	12.23563735
SmTc_530	2.147143301	3.292395421	3.19093791	4.462756354	3.599839755	3.912503201	1.871519169	1.929306269	0.541590031	2.758012328	1.419441838	1.390529639
SmTc_531	5.595638384	4.951907096	8.581255729	5.753298226	4.057567668	3.36261508	0.938282301	0.180889012	0.05818394	2.742208604	1.321606478	1.853617892
SmTc_532	2.821245059	1.07765054	1.415050411	2.218141418	0.721134152	0.306473436	1.921674766	0.678693314	0.551508417	1.541933138	0.963624485	0.924731458
SmTc_533	8.8416849	7.406402841	8.471783418	3.279467558	2.973696853	2.762274649	4.859359751	2.533547472	0.85283309	3.769608329	2.930559077	3.908590096
SmTc_534	6.651672638	4.981932402	4.361145062	23.82265924	11.25148176	8.288359556	37.79661745	20.50980093	14.67613413	13.25098383	11.81912751	8.817175171
SmTc_535	18.25589913	45.38200443	30.03752969	169.3245993	137.6100797	132.7495375	149.3698079	195.5760197	314.5404803	93.23132828	139.5826054	79.98771085
SmTc_536	6.117787502	5.977997881	7.294614586	5.511145346	4.000312042	3.33393298	9.722956098	6.196743688	2.885528521	9.803188125	7.046297079	5.479470834
SmTc_537	7.259270101	6.703650803	7.172396028	0.73427267	0.81561801	0.495182788	0.55683555	0.565612174	0.116956445	3.020786228	6.40304333	2.091781757
SmTc_538	8.891655567	9.569242896	6.666077825	8.007831308	4.734963613	4.706325462	7.579562915	4.985691972	2.172721079	8.925936464	4.914842881	6.993392479
SmTc_539	13.3798407	13.75734812	19.99675868	14.05841141	25.20906176	17.77060055	16.65545075	15.72603849	7.772611574	32.54234441	21.79381462	21.51410292
SmTc_540	538.7065132	453.9479442	909.0484329	1716.962827	2689.782369	3279.20457	576.7576485	581.5380133	277.7717734	1149.254932	1347.345921	875.3221953
SmTc_541	83.93144417	104.2581482	121.4963666	54.50500167	36.38560437	48.16484118	14.20488763	13.86708138	5.6262148	25.20449721	23.08155606	23.96657229
SmTc_542	198.1531027	96.15778647	132.8106782	367.4329143	105.0987124	177.9186917	289.2507045	140.9708727	41.82900918	94.9759779	37.31062978	62.03206055
SmTc_543	130.8604208	27.27427689	85.85531862	53.87813722	18.38383673	18.69880588	12.1565884	4.967051073	3.697485999	55.53499988	11.36559209	30.61575668
SmTc_544	111.4255351	91.58275231	128.1332956	57.82266717	55.39705366	70.92172712	47.79275606	46.05216391	39.25810289	40.74027993	44.2540775	21.52351931
SmTc_545	36.60318319	31.07015937	43.78307519	27.11781784	24.56922844	22.3333577	28.12330846	32.1924583	24.43286346	3.380675045	6.975303622	5.413542464
SmTc_546	17.08811959	14.62442202	16.30308988	11.83987399	7.789065408	8.053753788	10.65655332	8.440642313	4.398952911	18.03640861	14.20123682	15.41439972
SmTc_547	17.58968569	4.119974382	6.924659873	7.043938842	3.209117425	4.073432825	17.2417159	3.559406601	1.764794607	7.427670882	4.078232791	5.409082779
SmTc_548	60.3524362	49.53152975	55.60883777	77.0851743	15.98489007	35.98640368	6.150290586	2.65484698	1.58429464	4.389055291	5.035700483	4.634633904
SmTc_549	11.79528013	3.959009506	4.620915036	5.729274897	2.850834622	2.800774059	6.240370599	1.591860222	1.090129546	6.095670777	3.506437758	4.805041479
SmTc_550	27.86553693	19.8283946	17.92013872	11.01896496	8.99931678	9.65567632	15.6903804	4.618996067	5.813707851	12.7078584	11.66632727	11.77148021
SmTc_551	43.48262282	76.74291277	59.92896082	45.90222244	28.24483754	28.72875461	25.43088847	25.00176656	12.27333235	42.01758256	40.62222059	37.04234625
SmTc_552	228.4943235	147.182121	188.8009734	96.19774755	34.2470393	98.77261645	28.41597326	13.11267349	9.615320126	72.66175277	45.65996257	56.97208506
SmTc_553	33.10561478	51.64199187	49.14059605	41.33296529	27.73568189	31.46286538	29.63987232	33.65292205	23.94035941	38.27860574	42.16719141	35.25334635
SmTc_554	6.455448588	4.109720773	5.627043153	9.141529614	6.769507198	4.662216475	8.106525964	2.389163268	2.608812585	13.66686442	6.413357971	5.849325064
SmTc_555	223.2001	33.57530409	73.47890328	111.8590215	152.3974758	103.6093951	98.11875192	59.32692734	40.57314252	122.0903757	149.6701992	60.37240389
SmTc_556	347.9621226	553.5524083	307.6424412	185.5168497	139.063383	91.79027907	106.8106084	157.5764861	62.07301715	239.2332646	221.9331752	236.9711491
SmTc_557	29.49599873	6.219118615	12.90643346	16.06032437	13.45365329	11.68359425	25.27245024	10.04419239	5.710436361	10.75051846	7.766328226	9.600745746
SmTc_558	30.46820489	6.805936555	9.099283473	45.56724257	27.07765635	36.78536826	11.75160824	5.906493328	1.35364731	5.947214006	4.450242235	3.643470436
SmTc_559	6.85181538	5.925816081	6.244108877	6.148172256	6.608989024	4.734736032	3.434990081	3.011804404	2.084947218	6.914281309	5.409198097	6.621015881
SmTc_560	22.81426016	9.942162043	13.47118193	14.45288857	6.855505127	6.259037347	12.47587366	3.455988778	1.841668406	26.52045069	12.04523198	9.097031502
SmTc_561	502.5428048	160.8546072	358.6209392	390.1087814	197.2989358	239.6856723	367.3651435	223.4714004	142.08734	343.2751725	217.7272686	284.714307
SmTc_562	128.6291733	30.71467553	68.98738021	189.1742532	159.1537659	176.3656968	132.4179847	88.05174975	40.0209601	116.5391778	55.35865677	70.16051005
SmTc_563	6.713800741	14.59481235	22.87545641	7.326995744	18.32371614	18.6523964	3.920737047	13.37974534	8.696255249	5.348521581	17.47839813	19.14352609
SmTc_564	45.31578253	6.942768305	16.0842743	30.14922851	14.9232258	16.34696085	39.94096868	9.393519622	7.752208111	21.75461996	12.66322515	9.867252568
SmTc_565	386.4441742	117.6960117	199.0355704	119.0779218	24.44730236	29.23904344	17.51529205	5.24988766	4.174355333	397.39193	132.4187482	286.3585854
SmTc_566	6.896747496	33.17390663	17.96821662	203.4752623	113.9697221	129.4909355	150.5213072	213.5399283	347.953182	106.034376	146.9738519	84.59717947
SmTc_567	316.1745172	185.7630546	238.3038353	257.9911356	234.8058194	215.6783196	122.9146771	110.7476642	47.3158223	296.0671319	147.5047172	231.5656643
SmTc_568	5.038310785	1.673494356	1.989457292	2.529754967	1.223546888	1.344678903	3.249997285	0.468422075	0.273585947	3.534713694	1.766609482	1.974534069
SmTc_569	11.18546915	0	0.461752257	4.766573056	0	0.578611332	0.69962513	0	0	0.727779216	0	0.381907152
SmTc_570	23.64408113	13.46361551	12.95721882	27.39326283	6.463323918	9.601184793	12.37824559	4.739952112	3.562823114	28.92182771	17.70803302	18.85006766
SmTc_571	17.10816993	2.468749939	3.368811856	10.92477124	4.664526137	3.000101751	1.656478136	0.736481141	0.04180468	6.211309911	1.93564833	2.979046753
SmTc_572	418.2472772	259.6057691	432.2870406	239.1747258	243.5661293	280.2232355	35.87617984	19.83076365	6.392879953	75.71561002	36.19072146	44.84174528
SmTc_573	2.312378188	1.096877615	0.859124682	1.17378085	0.289736993	0.295523461	1.730501929	0.172222187	0.498565874	1.141681852	0.522672295	1.226076186
SmTc_574	118.6438817	39.86413422	74.69129916	53.32381284	58.09046528	58.49623834	28.10665644	51.53341965	14.19362474	54.35834863	61.471961	49.79201585
SmTc_575	327.3702917	65.86834943	111.3344309	106.0521593	105.0758946	86.22171547	63.49040543	64.93201191	22.46423392	153.780722	126.2996937	134.555973
SmTc_576	347.5928926	154.2446875	187.2223999	42.57571147	13.64502042	49.22535911	45.42416104	4.700530185	1.156198003	8.347800889	6.215907389	9.133946062
SmTc_577	469.1289058	503.2091122	479.1194419	434.6631967	162.8323098	228.6683373	368.6353986	305.2920568	143.7895956	233.7261049	160.1247386	139.6264323
SmTc_578	39.87958184	14.87038804	22.41007506	17.45251362	13.9554679	15.71506388	21.59950814	10.69366109	8.63108894	18.33471078	19.2309229	19.0674666
SmTc_579	27.10868497	12.43241424	17.42272941	25.72118997	18.99238353	15.75096158	31.8512889	12.9159292	12.77737824	20.01223462	17.9096133	14.1336756
SmTc_580	48.4148901	17.10050741	20.04001775	52.71419856	21.50212318	18.62366595	33.82685216	11.40969176	2.329031948	68.41426088	32.60149923	36.65526033
SmTc_581	2.981469614	2.530783609	2.014025802	3.742266931	3.23310445	2.607854622	3.295680932	4.255381936	2.781687503	5.396405464	4.397423845	2.665224383
SmTc_582	48.11557197	50.02391238	57.55592819	58.88927453	89.5128519	62.8993668	45.40871736	80.47198073	63.07008025	61.88445455	107.0674881	44.57255961
SmTc_583	445.9665732	176.1921958	425.0703197	362.6950661	313.1295097	334.9789831	52.15262861	35.13024349	7.501030003	39.65470358	13.83744061	22.07759573
SmTc_584	13.18481604	25.33521115	3.875810283	11.0025267	5.184847294	1.528958088	6.720685917	4.916393484	0.63727449	6.278448784	7.052036664	1.602807183
SmTc_585	3.763797385	6.562400473	7.55878234	3.550262483	2.426814274	3.346681312	4.695610555	4.43059561	6.214209168	9.848563462	7.383299087	6.543483297
SmTc_586	123.8937756	65.41540315	103.8064792	47.81830809	40.90558505	32.89598295	100.7642783	74.97012565	23.94360141	12.7509801	11.67698206	9.566484272
SmTc_587	35.07875242	22.92014058	23.74399475	24.35215703	16.32542634	17.40169978	22.42180236	8.360347979	5.38790739	24.94900043	16.41163302	19.63823952
SmTc_588	22.02273479	26.18768673	22.7082294	23.73890208	13.22572144	13.18874536	13.50042883	11.39915151	9.482584675	40.48739098	30.0717734	32.55473219
SmTc_589	25.21072141	28.24021726	36.91709295	16.16219375	14.80310276	15.90186676	14.68294515	9.473066041	5.925514765	18.87579871	13.25736498	13.57043415
SmTc_590	100.68158	186.1001792	158.2494073	111.6918429	64.27085363	87.80828783	77.29910279	74.50012172	55.94859654	104.3845138	153.5979559	101.5212403
SmTc_591	50.69950689	51.33572449	59.72253262	30.30491167	32.50641402	25.55964546	53.8987141	37.29879981	15.74481239	22.48444495	27.89627106	20.56407086
SmTc_592	15.49311565	3.204899569	2.902287181	8.888047407	0.998362611	1.414307443	5.188941384	1.846243512	0.572645237	4.523540707	1.556420207	3.627317304
SmTc_593	76.10039855	30.79229616	75.0061571	55.90291733	53.19318249	44.22029455	12.48919699	2.995435902	1.670063782	13.34069362	3.928108142	3.177204821
SmTc_594	36.58932045	31.43258965	37.12455369	27.95318069	11.51852373	11.81241624	20.87844034	21.06107728	11.99286127	23.63463542	18.50776773	16.55665213
SmTc_595	26.87699512	17.11065368	21.30280361	12.11192402	10.80114745	11.37278285	16.06789315	8.43939961	4.706729766	14.00743684	12.33576833	12.26000813
SmTc_596	36.05077036	2.79038759	6.785232493	16.221855	6.037444119	7.448121416	23.68664666	3.181742238	2.766817012	11.80658854	6.0974912	6.090832266
SmTc_597	19.08731849	14.03062759	16.43489087	8.014792098	7.477596766	7.487686234	6.814644711	8.730044179	5.000666267	25.11988422	19.05431164	20.60719444
SmTc_598	12.6636278	3.327184046	5.797176635	6.793776833	3.789264007	4.690803213	5.652060297	1.317064671	0.994635515	5.87068057	3.009106055	4.308319444
SmTc_599	6.133595738	2.603213443	2.532036553	2.483080521	1.741998959	1.057612621	0.61382748	1.898342094	0.832652883	1.064214876	0.581941947	0.97729464
SmTc_600	33.70763676	9.019097903	8.711998335	12.92774759	4.994758076	1.478317818	26.07001359	2.597811667	1.25340049	14.73243038	3.285010791	1.050807954
SmTc_601	71.57464879	17.89589168	15.43888266	10.81037003	2.863692015	1.446216963	20.36502906	10.67745787	7.01824987	51.61945293	11.08857095	19.40421857
SmTc_602	100.405143	19.50755498	31.45948128	64.74809664	49.27605741	64.6855597	53.19621416	22.06383931	16.97553424	71.24856588	49.45920908	61.71864119
SmTc_603	42.68754053	7.15964542	14.90441641	96.02142996	23.83833606	41.85426403	175.8884519	81.89261284	51.67702378	26.90447576	27.88712799	30.2173953
SmTc_604	15.80274861	7.465692439	4.728873449	40.094268	9.199649941	17.0001639	24.65069938	27.74011625	8.876166015	5.862142175	4.121460615	4.541056332
SmTc_605	197.4597924	189.3790044	179.8216453	169.2169369	125.2322626	105.5228467	264.2212135	254.214125	154.08435	121.6620073	114.2704906	99.53863679
SmTc_606	39.03528629	46.57939979	42.79485685	31.93701733	15.65137265	19.9113083	33.71296324	17.53864168	15.98523894	27.69714072	31.83168109	29.16452953
SmTc_607	133.7171201	308.2657608	209.5551108	1118.155238	855.0746394	806.1556678	1128.052517	1366.755098	1319.270181	662.4748799	816.057233	800.1605867
SmTc_608	204.4531913	852.4077797	423.3565117	111.607935	181.6759747	265.3285662	68.26912509	134.1782708	270.6538195	79.28400824	366.1142274	489.4151946
SmTc_609	40.05135547	47.52883733	44.64119433	74.52984431	46.24820147	44.44850521	63.24767019	37.16532882	38.6963007	92.11617913	67.78095911	51.44241744
SmTc_610	89.3134008	23.2320393	44.81066371	59.63610425	56.83600972	81.08813725	71.99654733	28.06703862	24.93760398	77.23114668	87.60671436	89.41788403
SmTc_611	289.2983365	157.289289	249.8750067	120.9628313	39.75650919	50.95813978	77.23343567	58.27796497	20.05953842	63.23082998	44.0645942	38.07368702
SmTc_612	21.88105937	12.23791096	18.62919559	17.56682308	19.56729185	16.13674048	14.45060075	7.947828388	9.00997134	24.48073412	27.39991611	20.25632986
SmTc_613	101.2002497	40.58242367	61.06463711	55.06475191	34.10223682	30.61204622	43.54085196	21.72122744	12.23877886	62.95951837	38.00248657	57.80222617
SmTc_614	1035.387254	295.7866617	1797.942523	76.51816392	6.345411592	24.87880368	0.661953008	0.694799334	1.724034892	40.62687516	89.53297374	79.73633793
SmTc_615	109.9899079	150.1346925	135.6234885	77.67381062	49.15457871	65.86921442	65.79999961	44.92576698	33.51192015	142.5935668	113.9196773	106.4978387
SmTc_616	610.7813844	316.1236512	468.1170814	217.3275358	161.191002	192.5321036	136.7974882	194.2992036	132.2925674	130.7047065	145.869963	130.5981781
SmTc_617	109.0438698	16.54463764	37.23513285	104.9821606	75.85279919	81.46333751	54.78593313	35.7499022	15.6397042	89.76599583	64.0148868	61.80887602
SmTc_618	30.83718133	37.7348563	27.02683728	30.69590866	21.33371139	14.88826815	17.7251233	14.46072505	4.894673774	43.69519491	27.90728076	34.951967
SmTc_619	29.75086868	21.74190096	31.51018097	25.24716459	29.0808871	25.69998668	17.06956804	32.07603442	13.14208898	25.17638388	24.49511668	30.86002476
SmTc_620	26.40012526	24.99738432	24.09651255	21.4195633	11.57153785	12.71020262	21.09460514	11.7912389	11.41201292	20.88310186	23.48975798	19.90141075
SmTc_621	22.64613013	3.351682946	7.939159773	17.10350702	18.40459769	6.343895731	47.17475109	41.87728622	8.683646992	36.13386381	36.39422494	30.21467631
SmTc_622	56.63247464	16.44880204	25.76970363	34.06093082	19.6787214	19.68556838	46.67692847	19.41083852	13.03468474	29.05947621	21.88953527	28.85768056
SmTc_623	5.990953977	1.362146569	2.623307638	2.790046412	1.549568841	0.830102929	3.589284816	1.462887301	0.888808542	1.58704137	0.959189197	0.569817971
SmTc_624	163.7601658	0	248.0962835	163.5480912	0	424.3841667	88.07283401	0.103930862	63.18256744	56.31931939	0	65.41386474
SmTc_625	105.7736527	27.83167124	3.854133492	155.3052404	396.0007901	9.486572265	107.8657609	153.6718929	1.176890585	68.19456782	87.63108365	2.732302178
SmTc_626	16.30556036	3.282530577	6.991200398	11.57451651	11.68489624	12.9304218	8.366465603	2.584410754	2.29903599	17.2755584	14.65522869	13.88405035
SmTc_627	14.93361331	7.441756868	9.495648253	11.99624975	4.114681255	3.68954497	15.74244427	5.30550962	3.739877793	6.845064456	3.933394963	4.231247974
SmTc_628	61.98981132	56.450786	50.16192924	47.3185589	28.80154184	35.70912747	3.297603172	5.029284265	0.735316719	12.49163303	10.06414139	17.01441471
SmTc_629	6.237933941	1.878868512	2.317597978	3.550025461	0.428620643	2.060995287	3.579479387	1.579610184	0.737550366	2.238827497	1.58938033	3.174129494
SmTc_630	40.21335732	39.31478363	54.46392947	31.21527557	34.37238287	41.01231389	23.23032243	11.90738058	7.440389786	17.35396787	12.42427998	14.31791345
SmTc_631	28.29838747	41.98406941	28.70719957	26.14196183	12.78932668	14.58751101	19.39302645	18.4444077	10.34221691	25.84120868	28.78667066	29.03629298
SmTc_632	73.94194356	106.6029385	134.5271895	60.152479	37.50810416	52.99698059	5.964686653	5.501398964	4.284185926	33.40428436	26.76899473	29.59260381
SmTc_633	0.840645101	0.594642665	0.104109117	1.397105952	0.835628942	0.08697119	1.325026071	0.709578725	0.753191592	0.492266906	0.299094529	0.057404544
SmTc_634	35.02768559	47.4309235	39.83858951	22.52711574	11.87692384	12.20287137	9.309091183	10.86114888	3.202418929	21.95345133	24.41644198	21.72245754
SmTc_635	47.55703739	123.3296282	108.37918	15.76195774	42.99261308	127.0616639	14.84012079	29.39557222	75.44371706	9.757960055	2148.797282	667.0148385
SmTc_636	6.893767017	3.125333831	4.016523831	0.90134228	1.401674659	2.309837971	2.15202572	0.753818307	0.803978744	3.547550723	4.448387366	4.461424661
SmTc_637	9.271629532	4.897886401	5.826700197	2.269729099	2.98339369	2.785823452	5.208165311	1.373725816	1.205090235	3.812063321	4.169082018	4.425141571
SmTc_638	115.1824042	26.60489568	78.65894326	64.01131109	55.61681347	65.20132179	40.38131927	50.98800383	23.3771421	59.39267811	58.72501192	68.09980641
SmTc_639	0	3.479542721	0	0	0	0	0	0	0	0	0	0
SmTc_640	25.92499575	13.46925822	13.45157233	13.88577993	8.473731777	7.664908309	9.637029314	4.414326593	2.020615943	7.416112772	4.580142287	4.441066506
SmTc_641	20.75555782	13.53420982	14.71365529	14.06013164	9.621355113	10.21829002	14.49520803	7.773030308	3.536605656	12.37140211	9.201109972	10.80095779
SmTc_642	59.61239704	17.62882118	30.83568918	35.13510074	23.06914738	27.70537347	46.9286148	16.40046373	12.93137385	35.13317827	27.52047525	27.32365631
SmTc_643	127.5952574	77.36261158	157.331235	187.8582418	52.74749464	115.701685	191.1551466	73.17709184	81.69431258	73.93650705	37.7731097	59.83741769
SmTc_644	69.24237937	5.75561279	16.39621061	183.8661314	114.0761497	132.6732831	404.8723102	78.89574895	86.52228428	122.4601326	72.10436396	97.58752524
SmTc_645	31.70376879	6.755186946	15.37015154	27.44472674	17.0749789	40.67997892	16.51207864	6.086446024	6.062166572	6.90533628	4.842119297	7.366052778
SmTc_646	27.06660138	31.42962285	24.04273241	26.97697331	13.76019361	15.99808889	35.36406532	14.56292793	12.23770567	37.45499373	29.91128218	23.40127533
SmTc_647	83.3784294	10.87030138	35.85356485	70.98062899	48.98199131	68.25847552	57.51072665	28.23182203	18.4072701	64.63557583	45.55176016	41.16289219
SmTc_648	48.53361997	75.31847754	84.65328919	34.74119971	26.98929259	32.36933446	20.48031269	19.42007437	16.83858836	35.5074579	38.12110318	27.77840547
SmTc_649	69.92618877	18.80827367	36.56427972	36.30981543	18.63378904	19.5150203	33.75864487	12.16912101	8.719199535	63.30298655	32.92648771	43.97716714
SmTc_650	50.0253526	44.86699066	45.65222547	36.66075066	24.93044209	28.07024452	37.27069818	25.07474738	20.75764808	36.27828557	36.30548862	35.85969646
SmTc_651	140.244881	233.3717137	154.7247858	102.822564	61.76909035	53.26906331	67.14811192	94.25359011	45.44747534	106.2899491	146.1091413	128.9191244
SmTc_652	80.3976284	134.2766489	192.332393	113.188221	133.5855909	157.2490711	35.21333554	100.2201775	47.12976605	89.30611655	117.8717777	100.8746558
SmTc_653	144.9536566	104.7372671	135.5262987	60.42767807	39.78802298	41.97310984	47.70250079	37.26371706	16.55043634	72.80283717	49.6335645	62.84336768
SmTc_654	8.826921929	5.557442606	7.384287329	4.326973206	4.382975142	5.932859615	4.212074204	2.427645899	1.285571376	4.769527082	4.567309643	3.664448332
SmTc_655	12.78850243	7.373453521	10.27965029	7.51131699	3.871907836	4.992712323	12.47830179	3.421692687	2.84978381	8.19520399	6.867988981	7.002713105
SmTc_656	32.81652022	5.584800933	14.66667452	19.72521783	10.938133	10.83284322	25.96209202	5.323284346	4.862305555	17.47833719	9.831689274	7.988409637
SmTc_657	22.27785756	5.439362551	9.151153632	12.51859433	7.549890892	8.608097111	15.21811555	4.690555615	4.844287884	12.03901121	7.010746817	6.994434772
SmTc_658	34.6786863	27.38156787	25.37958978	61.20587719	55.08047913	51.48120604	85.68895813	61.43779872	56.08770873	45.87644901	32.3777922	27.98801512
SmTc_659	15.02449598	14.04302298	19.50597334	11.84828668	8.41433442	7.466356987	7.393383058	3.719103903	3.465058235	23.85696375	15.02771647	18.22532823
SmTc_660	495.4392764	970.9153404	534.8442998	262.3620589	328.5182292	252.6390902	165.237833	301.1933713	147.2343382	357.5140327	469.7667687	366.1563595
SmTc_661	43.08928061	8.136677194	14.19976278	25.59260722	19.93231974	22.51917687	24.24232978	11.81672425	5.980037689	26.9289146	17.51528287	18.42477519
SmTc_662	258.8670474	181.9939391	198.2351294	328.0864364	171.6820237	202.1790761	257.4877963	191.1217601	72.87730415	131.618954	106.8633106	103.5922789
SmTc_663	480.1074427	571.2830118	834.4741965	525.9281741	585.0620262	526.2755362	70.93147765	44.13306332	14.02936714	30.03434929	18.41187206	21.01430866
SmTc_664	85.40016924	37.38831294	72.74796868	50.82642245	32.03882057	33.221934	28.38978832	20.74887308	11.04498092	64.3131562	45.61806424	46.14105223
SmTc_665	36.63505147	37.38732791	50.79425726	65.65409188	59.09396468	57.98971354	43.1769305	34.3247738	19.16533341	72.93965032	41.41399082	49.49899435
SmTc_666	2051.444055	7092.446406	5438.140425	1183.222055	2478.160797	3527.365722	561.0789679	1623.288211	3459.788527	805.1411025	4542.974129	4369.275379
SmTc_667	49.32752901	31.97697548	34.09698289	19.83400151	10.20049888	12.93444316	17.890039	12.64217468	8.098533393	20.051832	21.42013942	19.76444405
SmTc_668	21.73825236	3.049089194	5.936555709	3.372876293	4.960201972	4.613310998	1.659503483	2.070144184	1.452814245	5.778459923	2.829295543	5.557077559
SmTc_669	31.9521534	21.66827156	18.66715407	15.80649605	14.49981237	13.58209712	14.58494643	10.67091322	13.15422754	19.7500947	7.166978155	8.727577363
SmTc_670	51.43986977	11.33657467	19.39972106	22.57047982	13.36136766	16.981781	19.03304322	8.116665025	4.210918845	24.95893956	13.64823422	12.81495212
SmTc_671	13.886629	7.405525524	9.820008099	6.909785069	5.586017235	6.697378076	8.450699541	6.300873276	3.481568799	6.650513628	5.686450814	8.270012083
SmTc_672	19.11940405	3.04549258	7.296422779	11.11686311	5.912765565	6.373713915	19.33595934	3.921049505	3.922108391	11.68436945	6.651357572	7.311322846
SmTc_673	12.5268371	17.65704941	20.23907247	12.51779487	11.9461719	10.52254833	6.598858401	9.312666788	3.482234096	14.44666155	11.28547377	11.77171595
SmTc_674	19.10464246	16.387442	18.67895818	8.406909375	4.454948157	5.742316393	9.373447508	5.754437884	4.078634121	7.261958065	6.010220108	6.550391712
SmTc_675	43.23473792	34.57535775	34.63409633	21.49140769	16.21234238	17.69921781	23.74192383	15.50132817	8.559765257	35.57398106	36.27220027	37.35922402
SmTc_676	50.25412364	29.36322005	43.41401555	56.46321335	38.40849842	33.13945651	40.90862329	24.34777011	15.04198389	50.34913475	39.2487779	45.58817722
SmTc_677	40.84570349	9.930625851	16.16289958	27.57505747	11.27240143	17.96712831	45.21244115	11.20636826	5.660993885	16.17122118	8.26321022	9.184246381
SmTc_678	3.983675583	3.462005507	4.933555758	14.66001039	8.889582315	9.832526405	23.1941358	22.91354061	20.76653458	13.92256368	13.20168303	13.36835437
SmTc_679	39.43025832	49.31230037	40.04234949	33.67281224	20.82933041	21.29427468	17.87553313	22.49905189	19.14150027	35.40414845	36.58752155	29.61801104
SmTc_680	5.037010744	0.834264249	2.282213956	4.476176311	1.988825221	1.868396658	4.785736916	1.679932895	1.020679246	10.79116252	5.769773087	7.399309421
SmTc_681	67.50176255	65.9806222	83.69966893	58.14626137	43.61139479	40.80893109	29.24268591	21.68638666	10.84784923	42.71269914	30.35811709	31.5421819
SmTc_682	48.29236138	12.65359446	28.84598605	38.47203238	44.98326425	45.73706022	44.33543801	35.27115242	16.01223113	53.43638428	40.20924199	36.5504661
SmTc_683	37.56789825	28.58305402	59.08664231	31.15046573	34.9125269	52.15548498	12.04023655	8.835141662	6.186027531	11.43509573	12.60997773	10.53852921
SmTc_684	100.7385836	210.5686426	135.3116132	67.04610236	64.63755804	55.06835321	54.06279166	94.79995317	64.34409799	87.13137859	200.3237357	194.4907865
SmTc_685	1.048146107	0	0.389420812	0.502488813	0.558156312	0.284651751	1.268568699	0	0.192089858	5.830870349	1.678147466	3.489233464
SmTc_686	2.115418968	1.795647229	1.347339159	3.129368287	1.287426238	1.406933578	2.585804267	0.765257347	0.590758104	6.016795143	2.709534448	2.104903107
SmTc_687	25.69917638	8.110011111	14.92197311	22.42689173	12.39918009	13.82472574	26.7623617	11.13367682	4.388240818	11.88032183	8.781587913	11.09122022
SmTc_688	1284.751415	1304.487104	1074.115279	1026.178248	907.588731	1012.010749	461.7267333	1156.701019	232.4947633	370.2251363	185.9905901	375.5242268
SmTc_689	504.2265579	1552.752963	1549.920136	241.8294619	401.7898042	703.5769235	157.2154897	263.4075612	416.0862216	250.7633117	1230.786157	1106.185743
SmTc_690	6.157422137	1.638204242	3.960768389	3.66565868	2.270785546	1.54028777	7.946374841	2.932269107	1.571967318	1.901501579	0.980937105	0.978999134
SmTc_691	9.113373548	7.856645903	12.48557457	2.839861109	3.275796838	2.209801091	0.384763743	0.432702693	0.069590594	0.0555899	0.060796171	0.058342365
SmTc_692	438.0019586	875.9589628	935.1445265	407.0465336	516.3213925	574.0656234	105.0467148	100.2914544	72.17114501	252.9733999	250.5075246	221.2582571
SmTc_693	16.21258549	46.68898489	27.93725953	31.20416296	17.28816264	16.1454571	19.99999241	19.74648917	15.70068279	43.21719085	44.37700549	38.14392301
SmTc_694	26.27994397	3.410636367	9.68317192	21.65743259	8.142274477	9.235142755	17.53242225	5.389820404	3.237354408	17.21201823	6.027392165	10.23344215
SmTc_695	1616.9102	3157.697907	1788.533235	706.622388	64.11896167	458.7191355	160.2089724	209.441561	71.71062827	16.85347981	48.95027069	17.30133699
SmTc_696	140.7602439	64.54806703	81.40824404	173.7454131	146.7144831	107.1042013	133.4165594	92.00775064	28.06987336	153.1232912	63.40344824	122.1623172
SmTc_697	9.510109828	21.43398316	6.33560671	13.96063177	9.220521221	2.849899513	15.06369102	15.27968888	4.327156882	18.17910817	24.64207246	6.852397442
SmTc_698	5.34216403	0.906925974	1.984789943	2.048857612	0.91033494	0.663225463	0.601451926	0.270555501	0.261076968	1.042758931	0.684251096	2.407657672
SmTc_699	18.82285252	9.721277726	13.94449134	8.849858435	7.68065888	9.607800567	8.272486338	4.910012701	3.158664862	9.849270419	9.488781599	8.060494094
SmTc_700	1.707289535	0	2.325819143	0.763921137	0.727329462	0.618212738	0.128144397	0	0	0.111084285	0.364463642	0
SmTc_701	37.39514821	6.424058981	6.78136564	94.07671201	26.93074197	30.05240378	68.13113766	22.50871458	4.822671777	26.24276642	8.869921611	22.22219391
SmTc_702	52.49432126	65.64518428	53.28599265	48.17521426	29.28530325	24.293761	32.43528106	29.43439656	17.33206252	56.17322684	54.83046044	51.20918547
SmTc_703	8.791881922	2.985152095	5.939043267	1.47138037	0.272397521	0.496138739	1.259797954	0.080957727	0.078121487	1.747325776	1.706224579	0.58944936
SmTc_704	37.73729341	13.06043204	14.84937127	25.21029745	7.485615646	12.32016954	31.87794405	11.91916716	6.251350939	17.2734536	11.1559135	11.07866669
SmTc_705	108.4860919	66.38341799	77.17211219	106.417525	69.29825854	71.63373696	126.3380787	104.5946919	81.05616298	81.0885902	73.80450711	82.1557262
SmTc_706	6.32754343	0.185208862	1.134912827	3.682004984	1.673145245	1.354413	5.650002945	1.105035643	0.426528908	6.558802549	2.049447726	0.536380796
SmTc_707	0.445180336	0	0.330798324	0	0.379306225	0.276343943	0.400967951	0.450925835	0	0.173793155	0.190069749	0
SmTc_708	20.00927708	19.55805578	16.89569471	18.22592467	7.9430369	10.09180255	16.46904748	12.16818722	7.482214994	14.43922847	13.17039828	13.07357615
SmTc_709	10.05353217	4.032462718	4.433006491	4.19475918	1.317829766	2.640292161	4.577293913	0.783329469	0.431935211	2.717155692	1.650906024	3.123282042
SmTc_710	15.83037928	5.897721231	8.800260536	7.494569739	5.213539196	5.844526173	9.582512741	2.599138661	2.218687467	12.02093489	6.522813186	7.699078254
SmTc_711	26.33958839	7.835759528	14.13028827	12.95782523	8.179821198	9.493045991	16.71191506	6.140031378	4.030151344	12.10855855	10.58881325	10.21186516
SmTc_712	19.21493096	22.74751054	43.44307245	8.037582197	13.40293568	8.492446094	0.980709051	3.97043546	1.802982034	21.88374157	16.25449205	23.6180978
SmTc_713	7.886051664	2.744530744	5.918454584	5.625577614	2.486081371	2.080475112	2.592544208	1.278052652	0.231239601	8.219919684	1.447788429	4.103440802
SmTc_714	23.93764675	1.563013492	3.848202878	30.4552219	18.82666283	20.86003089	76.96411238	12.06500798	15.07315812	24.03635422	14.00360998	16.03178461
SmTc_715	64.6271551	63.4295178	45.22548526	48.05843118	48.49400649	38.8633945	46.50917058	113.9062655	39.47993181	12.29230123	10.54318161	5.152853322
SmTc_716	8.956480734	8.497021186	9.656645027	7.880388715	3.740771889	3.05238442	6.801573004	5.158629804	4.63460069	4.867682728	6.673201743	3.525722552
SmTc_717	129.3923238	26.57768258	57.04349593	238.1435273	92.08587434	90.97444033	133.997735	52.06190418	30.7880516	319.8680834	108.3943099	137.4045098
SmTc_718	109.8980472	7.935082005	13.21493001	62.6109824	4.209097989	24.76822948	328.4739023	98.07543782	120.4165098	16.22952105	14.50461593	18.24753192
SmTc_719	62.19150185	31.97595225	47.86282616	30.76913687	18.47042244	22.4737008	26.84721356	20.87805968	12.15744681	32.56831514	32.24251855	32.14241779
SmTc_720	2.403835344	1.96759212	2.296553216	4.675516437	3.730532762	3.304093674	3.78892888	2.956614805	1.971949938	13.60722022	5.204896014	7.632929524
SmTc_721	35.56399936	11.27905577	40.72859222	50.77419704	30.71776217	47.30617018	39.38002052	27.36361623	18.00121846	5.950185473	3.545725933	4.323324154
SmTc_722	79.09943134	48.80978995	60.23238518	61.47009278	32.2280115	37.92040639	58.65786252	33.07244828	17.56599995	67.16058572	49.15109231	55.06866118
SmTc_723	5.871020402	0.6582038	1.316997742	2.421626355	1.604503389	2.166018945	2.294770427	0.953730762	0.649636336	1.513569819	0.56753937	0.499246741
SmTc_724	82.72369334	105.1929181	261.0065765	0	0	0.04956603	0	0.242638974	0.078046153	12.8429287	10.77294075	11.64675641
SmTc_725	333.512938	343.2628262	456.3570464	160.3844317	107.3158005	129.7633798	60.15145414	122.1943812	55.37579909	37.99043988	50.79050643	44.18828471
SmTc_726	181.8368944	202.2332742	265.3159931	67.20097012	54.91026023	60.74097709	59.78466484	89.13915631	62.83732628	76.64625395	110.9363519	90.38348149
SmTc_727	32.91821811	30.70194799	29.36758519	22.48338411	10.73413346	9.964657413	16.92921128	13.22402255	9.18574487	21.93376239	19.78031388	18.81544858
SmTc_728	4.131801849	2.796304123	2.821265813	6.638409187	2.997107447	3.465945608	15.577321	2.629843253	3.083454553	7.803465011	4.028760947	4.872728378
SmTc_729	68.7436712	10.01605059	35.94432777	50.54599273	26.10960651	30.88371317	68.60517578	21.97148518	7.631480615	27.98260779	9.674759082	16.11519121
SmTc_730	14.33549702	4.116709631	7.684436516	11.29695263	4.436020604	5.932468933	15.46524062	6.212755945	3.171826563	12.86338794	9.287387467	11.71779521
SmTc_731	119.1517237	201.9612067	129.8675597	66.9334909	42.68359693	32.38315229	37.88371952	65.24100273	40.92713022	80.82607092	98.79534458	78.29492333
SmTc_732	38.55980451	10.3056374	10.54194856	66.06075004	44.74813635	53.89799513	37.39240829	15.54468384	15.08898712	61.01199109	42.71089578	40.70757635
SmTc_733	24.45741698	41.38506314	30.70485369	31.63467795	17.22914318	17.43927668	23.23427369	15.42244701	9.648003605	34.88411102	29.38118725	25.44456403
SmTc_734	3.948322038	2.171384215	2.148745056	2.49536822	1.753113123	1.812289189	1.15200866	0.675934495	0.380481546	3.321561859	2.374276244	2.483507929
SmTc_735	1043.910279	2635.684567	1748.545349	598.7715928	493.4408838	555.150007	293.3383847	561.7295633	375.4917699	730.213964	1363.416239	1030.513175
SmTc_736	8.229319706	1.191301067	1.659088666	2.93595929	1.793668419	1.445376755	4.395510765	0.840014382	0.779409286	2.515314493	1.307351862	1.097762393
SmTc_737	32.2271556	12.78266652	18.43033677	18.75023055	13.04635644	13.14456782	20.50666122	7.861684039	4.205427275	24.19062605	14.37171303	21.68988138
SmTc_738	21.39384313	3.645235232	7.774462447	9.283131376	7.317873985	5.186041631	8.597274636	3.756652287	2.632926145	8.656718175	6.067176932	5.854289131
SmTc_739	28.47667738	50.74962434	42.37145476	35.60103879	19.49279386	32.54330534	40.10700337	27.37398352	25.84073583	29.16852631	30.39529422	29.42337454
SmTc_740	234.2104653	115.2765529	84.00214542	111.780013	28.25180895	49.04175632	142.0591943	64.8561908	31.12979434	57.85477366	23.8101094	26.61195383
SmTc_741	60.47905798	63.12026949	50.73084178	35.27550289	24.48533242	25.67479062	34.6029445	25.28500306	11.78301788	44.33667849	42.90880482	47.7293456
SmTc_742	51.06632056	20.69047568	42.8630028	39.06474868	41.81841656	55.1997716	42.6916706	22.76251991	17.70680858	38.0414292	39.5793194	36.2646467
SmTc_743	35.51521191	7.573606522	15.42659075	26.49084045	13.05331782	18.72282867	22.77582265	8.861137061	4.509324143	29.10571747	14.38276022	18.54566559
SmTc_744	102.3827052	102.4871026	119.3187925	76.34265505	33.5956942	51.14677153	96.53155277	79.74056954	58.40793359	64.3325756	88.2953569	66.57089002
SmTc_745	34.75379207	2.324268155	4.069292704	20.94264726	9.152556691	8.302444028	14.02673863	2.293484786	1.569782344	13.27967589	6.025180819	6.127191254
SmTc_746	613.7311022	576.3824196	1220.540892	11.61169743	1.243188684	0.509471102	0.36961473	0.738962161	0.98047628	356.2928113	152.547301	170.0787892
SmTc_747	172.084162	234.7265497	260.8260982	70.91050664	52.05092889	47.58495312	7.938630804	16.06618687	7.913532998	98.12593261	101.0309414	84.55888301
SmTc_748	67.5693488	40.64140737	84.1685077	7.035094941	7.152224761	6.786855056	0.863410963	0.524857355	0.101293943	10.35711499	6.592732188	7.855226276
SmTc_749	70.49899657	122.1671264	102.3726126	44.48341892	34.28724991	43.32372907	27.18401539	43.87711591	44.01579608	92.48801774	136.5460149	109.8362179
SmTc_750	8.763410535	8.237013522	6.575321149	5.328404863	2.586018588	3.27717951	6.064200373	2.251602826	1.232601382	6.291545494	4.34383461	3.64306957
SmTc_751	940.8430743	271.7203566	384.3720854	27.49807957	2.822038313	4.656232881	0.307094278	0.592039096	0.380865225	0.608480505	0.499100799	1.516695581
SmTc_752	17.00639328	28.57266426	28.32402079	12.9098344	9.993053517	12.81359109	5.519556701	6.771551983	4.184257645	15.38438672	12.91935851	13.11872706
SmTc_753	25.50915978	45.19662264	57.1658326	25.23501276	15.00717196	22.74668748	14.95247723	18.661053	20.18399448	16.04421015	27.5735904	17.58515917
SmTc_754	201.0743696	35.08411777	96.70244695	268.3571587	121.9472711	97.72929168	103.7266224	55.30190937	16.58257001	88.79980309	39.04923692	66.19305359
SmTc_755	68.28500227	110.7118087	73.26513629	41.60878464	22.83730427	22.35750287	29.74579585	27.18978523	20.50636342	50.32567571	71.14871019	61.90366638
SmTc_756	100.1108403	132.0757411	131.1262864	41.64890883	39.32348469	27.38523171	35.22684213	50.70143556	23.96504672	59.9479545	70.63350194	63.47236874
SmTc_757	66.62192607	7.50837824	14.34534486	130.8793567	57.0628349	42.2486428	219.9463037	76.93914887	25.8343352	186.0327904	74.00295975	116.318007
SmTc_758	17.36527733	11.1548223	11.60820871	10.05433324	6.169638417	7.387445565	10.03962062	6.315882664	4.030309638	11.17651819	10.24806837	10.76844167
SmTc_759	43.91747	21.5197343	30.19909786	33.35787252	15.35305818	20.65199118	35.72675437	11.97045605	8.920642151	32.3103005	20.91537185	26.75095003
SmTc_760	395.7171216	625.7818268	843.4251066	342.7183585	206.9976854	248.965534	183.3684748	273.6995603	201.9976421	413.7915935	503.3212544	456.1004661
SmTc_761	43.27628993	38.03754231	55.32080119	37.27094777	30.18222795	30.23527845	34.41848853	25.08690917	14.83066101	44.82934026	37.96190927	36.50229079
SmTc_762	58.50895935	29.54665932	37.78219938	35.22006811	18.52342221	21.80996	26.26886591	13.68789577	6.967046789	26.55145498	15.01360128	20.71097464
SmTc_763	90.45765144	195.3066355	215.0911858	73.74452628	111.8538995	78.61172397	47.57872228	138.0249877	157.3336106	24.81006823	107.9404506	68.327326
SmTc_764	104.9830628	122.165088	130.0155555	135.3465582	85.66902022	81.38329116	115.8654175	132.5480387	80.9338602	90.81933733	78.91288678	71.68904945
SmTc_765	34.19802136	19.8899444	30.3524856	22.46691855	22.66264037	11.89177204	18.03895778	21.64961321	15.0106777	20.52021972	9.73389704	11.54654531
SmTc_766	27.60118082	18.38173322	17.61852988	13.90789249	8.005782449	8.31604179	13.15729409	6.394512103	3.336369237	15.36035673	14.8244294	15.79006633
SmTc_767	74.85555846	4.906580312	26.41537192	34.47301263	17.48383248	23.32285004	35.7281338	15.9547476	9.604716394	39.94148867	27.27053087	38.48508812
SmTc_768	95.97810745	25.79243434	42.32426815	54.26906397	31.33475175	35.49625784	46.50522397	37.25129767	18.13751369	61.93719768	48.3021666	55.77016607
SmTc_769	4.098702161	2.153748777	2.538004819	3.218771004	3.07647076	2.604830707	3.581775585	1.779257154	1.287692531	3.581142633	2.08326301	0.679721216
SmTc_770	11.92077577	10.46906935	10.56136841	8.66907278	5.976908387	5.706364706	8.155901261	6.432060038	5.870617767	11.25844761	12.07795377	9.185966638
SmTc_771	44.55892537	10.53692374	11.40996229	17.52980557	8.375633642	7.104242419	15.70446226	7.631353165	1.823466521	13.1655092	6.525288828	5.4093585
SmTc_772	2.047059146	2.085145008	1.977429783	2.04125987	0.697660893	0.889492741	1.613288851	1.555108874	0.90037669	1.678210294	1.398387077	1.090331545
SmTc_773	27.22962647	177.6092433	16.4470382	1428.528539	7934.811957	4462.160188	219.3657105	1213.163061	141.1673292	669.6357215	695.2978033	1041.922276
SmTc_774	87.68571281	13.13004329	27.80096316	16.33285179	6.219027806	9.346813604	17.18649757	5.606169003	2.315095826	14.71915408	7.925009771	10.67493288
SmTc_775	84.23200168	46.20938274	86.38483108	46.59743084	37.04761198	61.89433759	15.97638747	5.421880947	4.142586209	9.670081776	7.519627681	6.470074291
SmTc_776	572.5059407	1371.386977	1168.020442	283.9475608	874.2785362	852.789905	115.4696982	307.1519071	675.059196	214.1383317	874.3862078	476.3979711
SmTc_777	3.763797385	18.99162535	10.09937307	4.571125505	7.126359377	4.86742172	0.988750515	4.235969963	2.350352001	16.16276342	42.58426327	19.27618487
SmTc_778	81.99806054	12.64888244	40.34066253	57.86129354	19.83387822	37.22498071	124.1670589	40.05958442	23.22518362	99.77519133	23.90108602	47.95194752
SmTc_779	92.37815313	153.96926	110.4724164	47.86659965	45.83147638	51.34024068	39.41344878	57.40933051	42.65369623	61.42037931	123.1294142	92.1385956
SmTc_780	16.47876986	6.955259667	8.794616242	15.18902963	11.40295855	10.79427698	11.62366191	4.195915711	2.491641656	14.82104969	8.201734317	4.700040415
SmTc_781	5.423389916	7.069779667	6.620609261	3.565731142	2.805535165	1.743390909	3.445510568	1.96192293	1.325232799	2.495303827	3.555971581	2.063340865
SmTc_782	13.89642784	2.277811763	4.664486088	7.130688471	3.470388551	4.238713081	8.092452134	2.378320635	1.873468986	10.36362377	4.910135177	6.459306764
SmTc_783	584.2249941	525.1260007	889.2512375	349.9183208	490.2275403	846.7775447	123.6095089	496.9341874	1694.615147	294.854034	461.1162502	312.3154444
SmTc_784	250.0959848	240.8089697	249.7272376	146.8655591	79.37865525	115.8343077	140.0148778	82.64084823	60.38308689	116.76882	143.558787	122.7995242
SmTc_785	74.01257515	15.32635709	28.08484079	70.92394803	59.69696432	78.29264856	60.30884262	33.69817783	20.60649142	99.66866193	60.99680195	65.99734345
SmTc_786	1.769846709	0.751156245	0.657556363	0.872719502	0.107711386	0.117709863	2.903497696	0.064024584	0.370689436	1.184446785	0.10794801	0.362568851
SmTc_787	26.65722799	8.974142102	13.29890717	15.06045814	8.04274485	8.953392533	21.28914926	9.178900713	4.723909761	16.33227713	13.38028628	11.72638975
SmTc_788	152.5517778	142.1441798	220.5248238	146.3082734	154.3274832	191.6252266	88.88496253	124.2204108	64.95808891	126.2120198	166.3411157	138.1471881
SmTc_789	58.06294053	8.556398041	32.82025468	12.98241794	19.35327529	29.49975852	18.61050322	8.882209688	7.089826125	15.51465755	23.17608036	22.22671355
SmTc_790	12.89627822	8.009887517	6.54434063	29.857284	10.18399391	9.005978239	16.30774354	5.734851642	4.611615966	21.02847663	6.78186192	7.474693074
SmTc_791	48.96209468	56.13538126	65.52063765	40.48789326	26.80464485	20.52560809	45.44643171	43.92771687	35.5675894	44.10974901	46.01798394	43.11676402
SmTc_792	172.8829372	13781.55194	130.4807416	35.19332796	68.46912629	9012.623002	23.18094323	18.69937691	56.83945198	25.30929774	19.47311315	29.98843481
SmTc_793	87.43896283	105.3882857	74.70942524	54.34998346	28.01870607	31.66035453	39.25064833	37.14809432	27.08812371	51.76924599	54.65664713	64.87346391
SmTc_794	18.93654333	6.92077179	10.87904451	11.90268048	9.262380911	9.496342353	16.50315312	8.169658956	4.755774739	12.35523048	9.13300739	8.87214726
SmTc_795	211.9069487	337.691571	350.5514741	144.0744936	105.2553518	110.1610886	82.35846758	113.0133575	76.85189091	111.9115375	176.632788	126.2405269
SmTc_796	10.3273906	24.42034526	20.82924324	8.628930387	9.427744921	9.730507207	3.155948193	2.988764553	5.227354	10.22321785	17.16469527	7.102565758
SmTc_797	88.89535622	69.13766057	30.68041784	17.73908736	29.41225217	3.081197313	36.22313877	44.10718151	6.836375112	3.523218185	4.334833236	0.647091547
SmTc_798	43.94601416	52.61690635	56.37246968	55.2825279	53.36647871	74.08487781	47.4145722	60.63163889	34.45340864	56.09110971	63.67485243	44.19867659
SmTc_799	11.6305596	3.743840712	7.340319466	7.971184813	4.890434873	5.503791384	6.346513705	1.927744959	1.550174265	6.097153368	5.804026988	6.75798709
SmTc_800	37.69549914	10.97271518	22.09920593	24.44202135	16.7905118	17.90020906	23.08235919	14.55860332	5.875656882	25.26755155	11.53988975	12.51857735
SmTc_801	13.36284213	1.21251511	1.74621753	6.415079217	3.062312026	3.346575895	9.327692674	1.120163009	1.238553787	6.655784604	3.38381269	3.719220266
SmTc_802	6.575437292	7.016715985	9.213568291	5.58409576	2.401053585	4.227451014	5.858953706	2.949561388	4.085713873	3.483749348	4.491812827	2.732560478
SmTc_803	4.389950149	1.220702465	1.912219927	6.09600688	3.933828544	4.040582915	5.010633324	3.104958239	1.923473826	4.698134158	2.649857229	4.496601809
SmTc_804	128.72605	76.48726087	72.57400958	153.9474449	52.05363699	47.97542239	129.2843363	57.32905825	23.86575273	165.7954536	46.84650623	54.54125755
SmTc_805	104.366727	40.00043917	102.6889252	1370.925105	1818.793962	2023.443255	899.7130151	1314.167555	898.5779508	564.3814053	308.8045644	458.474778
SmTc_806	75.86101779	47.27365514	47.03126182	40.46431089	25.08574449	29.58486839	42.78995498	20.45475753	15.10699349	50.98095636	45.15401177	47.25567338
SmTc_807	60.38324965	44.32914567	55.20528837	38.5081394	25.02887101	25.42260532	27.59566431	20.93853271	10.52026245	46.6907422	40.57877646	37.69918825
SmTc_808	18.33751078	2.417013857	5.289588054	11.3574913	3.833236361	2.474551675	18.55524695	2.076615811	1.280246757	6.269462566	2.382800125	0.909984408
SmTc_809	30.79766548	4.221934344	11.23537988	25.31732295	13.32365518	17.74669912	11.6475313	2.780962116	1.477888846	7.844493541	2.395372048	5.135375729
SmTc_810	54.48311263	32.70673009	54.74288949	36.05760581	24.8848888	28.10375463	16.0855505	12.72328474	8.662069729	113.868887	51.2938905	75.14572656
SmTc_811	0.72954663	0.825688845	1.084202436	0.839399815	0.207198114	0.981203603	0.711850591	0.492641441	0.237691219	0.379741872	0.207653294	0.298908241
SmTc_812	0	0	0	0.816907858	0.453703909	0.991639358	0.1199036	0	0	0.415762403	0.227350311	0.654522547
SmTc_813	7.34707691	0.842766942	0.885301989	3.350889428	4.39886068	2.896641185	0.625971549	0.100566193	0.194085996	1.007750238	0.254337937	0.162715038
SmTc_814	15.62070167	1.994782922	5.854964658	13.65192478	6.242405284	7.036390344	12.37294051	2.730397333	2.094281858	16.00086596	7.200438631	10.02490336
SmTc_815	0.298391144	0.506571265	1.10862141	1.716610432	6.355942147	3.334052326	3.493839659	3.173542902	2.041574852	4.426558631	2.03836963	2.322867107
SmTc_816	27.12529839	30.58455203	31.37043612	20.62398912	15.46560406	17.070024	19.65533044	10.29465902	9.900776002	24.68205252	24.46843717	21.94889596
SmTc_817	35.65478316	8.48219859	16.76782031	13.09875881	8.074387242	9.828606805	16.58507947	4.84700563	4.677197587	10.20131357	9.394076185	10.09132851
SmTc_818	63.5158853	17.2886387	33.54097084	17.81526484	16.70421553	20.6861565	21.0048358	8.256404763	6.290946945	22.21708416	19.85045495	22.67522045
SmTc_819	36.82999263	38.10139583	46.15032555	21.66198878	15.14530214	17.9800679	16.24059534	10.38417779	4.853948373	24.47920206	18.03593128	20.10240631
SmTc_820	72.26581782	22.21366936	41.02517717	36.85225072	36.84989715	50.30718141	43.44129827	22.67534138	15.29103239	51.5687687	58.90385324	62.94127781
SmTc_821	156.1761575	179.4794107	218.7835311	115.5994401	88.3895827	88.51567167	77.72293345	86.45141886	78.72154512	130.7747965	129.3322895	114.2203968
SmTc_822	13.12997349	200.2543579	43.74659778	5.198124683	12.2697318	22.7421877	100.6162928	50.40912593	418.537763	0.826739817	6.148343179	11.27977263
SmTc_823	64.49335895	62.92458636	35.80440229	27.80540066	22.99064337	17.9002593	18.69508584	27.48185061	7.028276132	39.41572745	42.60080755	42.27852358
SmTc_824	45.12274954	32.28473327	35.94411685	27.95472747	23.01534375	28.18519586	25.23651913	18.8450063	9.978620136	29.5949576	28.08329191	24.47000925
SmTc_825	79.94093601	183.2315613	103.8342478	48.3068682	51.85179231	33.43301725	20.3877571	39.30502833	34.81917673	64.56827386	98.04678632	76.88754304
SmTc_826	77.28082697	13.85847246	28.76764261	36.85643165	20.27963755	25.86735691	42.3563706	13.09031724	9.051215446	36.87708879	22.54714667	26.40642531
SmTc_827	17.16428785	16.65107824	20.92996411	5.907772802	7.553291613	9.171597373	4.84175651	3.216056466	2.949753447	8.418872976	12.58963133	10.09796922
SmTc_828	84.31180372	50.31456802	51.38581395	48.44577937	7.903249374	15.86939068	48.76909646	27.99559493	11.38823443	16.33940565	10.013456	10.75252979
SmTc_829	325.3751873	169.5214722	325.9720828	219.9480578	152.7101979	161.5015004	128.4095253	103.2438132	78.16300244	218.6309011	184.8037387	174.709805
SmTc_830	98.39688612	42.03724446	91.89041008	151.6154633	198.5514314	228.6335345	219.6437413	124.6748997	115.0149888	45.90957562	27.33922171	38.21491046
SmTc_831	167.1326364	259.9962757	171.8011422	118.2528474	66.72373084	52.34695343	73.24416304	94.43134676	49.3721399	121.6922085	173.0377873	135.7043415
SmTc_832	39.49678176	5.390089184	13.40037627	24.25633728	16.12284159	15.72744584	21.33309394	6.367598406	2.886061733	25.58277892	12.14580677	14.82965388
SmTc_833	26.83936479	40.59023254	37.27415848	22.43013333	21.86929903	21.42574969	15.91357517	19.11312816	9.393597362	43.054948	33.92684484	38.56000928
SmTc_834	9.667295366	4.329780059	5.270260653	3.577236875	3.39406192	3.543265984	4.452049842	1.30396799	1.495697622	5.158429629	2.779289187	4.060382174
SmTc_835	41.61898934	11.21048056	20.7247059	23.09318367	7.699160141	7.011538864	20.05365683	9.460925567	4.925670401	28.59435376	16.47085009	20.43396957
SmTc_836	16.76311139	4.229100122	7.134296663	9.27539864	4.908277229	6.37868676	12.34041383	3.574622349	1.952963722	9.542665713	4.542375131	7.825007469
SmTc_837	140.3505648	92.17936126	93.28611332	76.60875048	41.70672619	37.12645865	75.58036726	55.24815906	37.43140777	89.60578232	88.09265472	86.99774103
SmTc_838	99.64004036	35.00178849	89.24357682	62.30332204	56.69848666	57.25374417	67.79912478	29.82723604	25.58666491	56.28097368	40.30030045	45.65395856
SmTc_839	28.28040451	41.09233569	35.32955701	63.37249517	46.08697916	57.99266197	84.28489851	66.23464979	97.28962166	45.46304522	70.5477677	51.25596493
SmTc_840	87.53915297	44.39475104	55.37046461	46.36725031	32.27899164	35.01596167	53.88078502	31.03765376	19.60382821	62.93826295	52.44965926	63.62924338
SmTc_841	93.53436905	66.61608095	236.4344229	83.04808532	129.6390908	135.2770414	0.961702629	1.135600458	0.782725921	4.418447255	2.461715741	2.056126386
SmTc_842	89.9494357	50.44471725	60.41851552	66.76618593	38.38852703	41.22523461	75.87091716	30.7108855	23.4791062	81.5782189	54.29637534	58.75448817
SmTc_843	101.7523155	85.32460488	94.70372328	74.29115953	63.08671072	52.66885985	36.0041567	32.53663135	13.82725825	41.69891629	43.24920947	38.3928427
SmTc_844	325.2444488	545.2440493	509.9714903	213.3853054	98.73543716	114.6581255	138.6277822	142.3479921	91.64266613	206.3185662	339.9162893	328.4125635
SmTc_845	87.13106986	24.14567574	48.8620117	72.72399853	35.43285836	41.04790735	134.7930817	65.42994216	51.45412718	88.73552845	91.34541343	83.68001937
SmTc_846	113.6882269	67.83489914	103.8499618	92.91422661	79.63802216	93.28313592	84.81978481	54.05181028	58.890604	115.625923	132.6527038	101.7175654
SmTc_847	72.18770369	126.2800198	205.6389793	42.79232052	39.79797621	36.22084772	1.978250368	0.667418079	0.858714697	1.772044796	2.500652398	0.959889241
SmTc_848	663.3427908	450.518357	535.9875376	339.0016499	233.6635257	232.7047938	273.0757801	225.4499698	109.2674148	369.4141931	311.4028877	308.5007034
SmTc_849	89.27715094	7.773474738	17.33055212	55.76341884	27.44395744	37.49635758	52.66923203	10.66965945	6.878606479	49.78712307	22.72759927	30.95951675
SmTc_850	38.62367193	77.75043877	48.34094907	55.69422326	31.89730601	31.54317584	50.06822805	54.9130725	47.24217508	46.49821712	61.12494533	51.71794122
SmTc_851	327.1860948	345.982478	440.9494596	337.2481687	303.7673641	326.1857878	267.9781617	272.2863607	168.4048289	407.132519	323.2549975	322.8816698
SmTc_852	980.647185	1808.505281	1369.596912	513.9953013	387.5334303	361.6096718	386.1430282	549.4726365	349.5463399	705.4379561	1074.88688	822.4857196
SmTc_853	9.074360818	14.32213149	13.80176705	8.265596804	5.798708863	6.028935232	3.28841781	0.789892344	0.48504882	1.549854027	1.876613308	1.219944851
SmTc_854	177.5733417	226.7234031	146.7682226	89.6909809	66.33426365	52.91308587	44.30892586	66.58899437	20.86519679	97.1207622	81.17622945	88.1896635
SmTc_855	56.45308457	8.706996383	16.6924426	19.03475233	15.13363197	19.97921578	25.61528626	7.959036692	5.882201992	17.68225818	14.5011166	19.03694124
SmTc_856	29.75233302	35.72742622	36.17663549	15.12338709	11.23963683	11.9442345	15.85627187	11.8478502	8.441239288	15.94972987	25.36499859	21.63881548
SmTc_857	201.9624373	104.6900477	82.84946407	87.71254884	63.39230927	67.6695246	10.99424951	16.91360361	5.164892164	17.08075063	16.83045186	17.62337811
SmTc_858	30.14747098	3.232459945	7.579474325	14.39640766	9.772456792	9.63837442	18.25199966	6.612426804	3.234695754	11.92849992	5.690541551	8.321317409
SmTc_859	5.973802663	4.929933274	4.192321844	5.091349576	1.272462165	1.596592359	7.248761293	2.269087718	2.432881569	6.218939033	4.746792003	2.651537735
SmTc_860	65.37555126	37.60120498	42.827254	13.7260557	9.7747101	13.61238937	19.9489862	9.757754076	9.281775151	13.97165628	17.78780691	16.77750062
SmTc_861	120.7363128	86.29012429	116.2204778	71.64190776	40.67281995	41.21828465	59.48403373	45.71722664	22.99759962	53.11042845	47.523669	40.90905012
SmTc_862	17.69127519	26.30199979	24.03578112	39.46576359	31.57400641	30.3786189	46.01145255	53.97086281	41.28547736	57.1724552	70.43778241	60.43217989
SmTc_863	47.71504293	3.271775483	8.394737561	25.99714193	14.49522087	8.662916859	35.58413572	7.067882466	5.910899902	34.97175778	17.8183525	17.42591865
SmTc_864	31.54692317	8.667813001	7.460567641	37.87245894	24.05974793	24.78813734	11.08552765	11.38327553	5.910430025	10.28893793	10.35137006	6.871697623
SmTc_865	17.03520507	15.8467103	13.06288243	12.20172178	6.4287862	6.156408271	10.31649669	7.87902351	5.892319554	18.15938474	14.31388585	15.42529387
SmTc_866	65.99301813	44.97292564	62.80469196	87.22776262	105.6268897	63.25653542	51.84508045	129.8411323	5.39219936	47.54351529	28.62013173	43.75633387
SmTc_867	10.76749362	13.90287619	11.38164343	6.57248005	2.713498378	3.294870088	3.551430422	3.456272195	1.482305132	8.170188104	5.050424754	5.778618937
SmTc_868	380.013179	268.6275845	409.1526079	327.4545284	543.7737376	425.9218244	312.8548579	415.7184182	223.4468642	387.1954805	510.4121958	352.9879559
SmTc_869	26.83019812	28.00999492	35.7483954	14.42975696	7.620028965	6.955427805	2.222124063	1.978363625	1.00476549	13.80506671	8.163442619	7.707602264
SmTc_870	105.9410728	107.2646505	87.19159874	73.81864111	53.07569499	48.53272818	54.37014604	54.16925437	30.31913289	72.98885591	72.51520824	63.94563584
SmTc_871	4.012285522	11.74993736	6.111854677	17.46554938	17.17836768	12.63984808	8.515043808	8.585343846	0.784337834	6.813618015	8.779357386	3.246711986
SmTc_872	115.5819298	63.33088078	135.022816	37.7506141	58.4541883	68.93747866	42.18192072	109.0628216	42.74872478	19.56642937	36.16662053	29.20220007
SmTc_873	35.1148356	3.774659493	14.29967643	8.645040868	6.14054633	11.30323488	13.46584035	1.592018711	2.398040302	12.421383	9.525662244	13.06782548
SmTc_874	25.26325186	13.52557774	17.25428823	16.13980844	11.13962492	11.81438533	12.95644179	4.759195858	4.159840677	22.33013368	16.89151108	17.88373415
SmTc_875	5.787979431	0.601598542	0.526634707	7.474969104	4.528948791	3.482879793	3.40450962	0.47858605	1.327730945	5.718067517	1.210372837	0.919537264
SmTc_876	334.6874728	237.1588596	335.9290281	272.5479087	170.1035678	197.4931862	173.0607278	165.0706322	84.66822456	315.6620239	272.2060308	323.3793473
SmTc_877	103.6624501	209.6294026	125.7645615	70.18832333	41.18376523	37.57483459	41.74405858	50.24046781	27.14754987	87.20779762	105.7573004	102.1286378
SmTc_878	54.50244196	58.50772441	41.17727934	22.26862	30.64727385	19.6079281	10.54563394	16.04391137	5.309332615	14.89754159	16.99437304	11.59546468
SmTc_879	99.96271812	163.1160902	153.0047782	63.15594912	65.33233814	49.68760836	43.12250695	52.9469935	36.14832491	58.59115821	61.72297762	45.24755147
SmTc_880	18.73030178	28.88315613	24.35623474	72.37430201	37.10408527	33.5722729	97.14383951	74.544288	97.56306051	41.55703923	52.71291586	47.25990027
SmTc_881	36.07455032	12.6319567	17.25379286	18.85450472	9.423239822	13.31726583	21.81335752	5.483951883	4.810753928	17.22521081	11.42172983	12.85869809
SmTc_882	50.08923684	29.99066444	37.48970223	29.94498039	20.50251716	19.1565309	29.97279437	13.40188003	8.668947274	21.05842048	14.09152754	12.83770219
SmTc_883	4.79485992	1.643677085	2.124034672	5.233941383	0	1.917482303	9.779286834	4.202950152	1.982789448	0.17998623	0.118105701	0.226677631
SmTc_884	5.336016546	15.93382313	12.17825084	14.12450373	25.24896189	20.40620346	12.35848745	12.47466344	17.41614713	56.61617015	56.89428438	42.86633112
SmTc_885	18.29205529	7.475955697	28.91838947	28.35060155	43.80573109	39.81161573	83.24149338	76.13308814	41.49699741	60.860151	44.83399793	50.70407669
SmTc_886	85.43160374	20.64319898	30.60393778	222.4966192	73.12434663	118.6996069	159.3878945	68.77441369	38.2624313	38.77225674	33.05863062	20.92456805
SmTc_887	17.78830441	16.82174519	14.37381878	11.97140348	5.04244134	5.069672684	18.03962754	4.727124495	5.453986904	13.03054727	9.428422116	10.6413043
SmTc_888	96.14715969	32.42810918	27.84401786	35.54293056	16.50861265	8.793593677	49.72002591	24.62473135	8.486442295	47.0254353	31.21675345	45.53434858
SmTc_889	30.5324872	19.22883405	22.26944434	32.48579503	16.06427927	18.73456973	45.52740691	19.2400131	11.48339393	31.30934631	22.28709105	23.80879059
SmTc_890	8.056926863	6.666610387	7.395492863	5.375110096	4.038076082	3.824527863	4.787026207	1.817345413	0.761029757	6.317089875	3.382091475	3.994567697
SmTc_891	30.6540387	11.32397848	18.61392144	129.4510665	74.00724213	85.22530937	278.4603951	134.0896292	108.6680138	83.05048236	70.93806204	74.98007555
SmTc_892	86.94987751	218.4918214	130.3171551	153.4489724	115.3579866	101.7551282	144.0944033	158.0140704	106.2131522	187.7028113	204.0551883	143.3742944
SmTc_893	5.324457156	3.261566727	3.997210373	8.841937722	5.471966898	5.196218719	12.14984723	7.200166113	2.494812396	7.435835476	4.616861608	5.060238123
SmTc_894	28.03319931	5.948908634	14.55282505	11.11965505	4.335305235	8.104807394	5.534055058	3.792482325	1.735972654	14.35440786	11.23097354	10.50233599
SmTc_895	53.96666522	35.94518915	32.15479325	26.16593145	14.09196919	15.97536839	18.55672082	13.21447573	5.435076277	31.92197959	20.48433148	27.95287447
SmTc_896	24.8976483	41.78780213	38.96337069	18.33820905	10.92816659	10.56685102	13.14494421	9.600406183	7.051754334	23.5630264	28.62866059	19.43601474
SmTc_897	21.65834285	3.923503515	4.072459748	17.3728094	7.145112954	8.833089522	18.79369401	4.715303406	3.19475764	5.41336574	1.973451459	3.841709827
SmTc_898	36.16917487	43.79286118	54.70714808	22.67372138	12.6710146	16.75342813	18.64500972	18.13201777	15.34333713	32.39720207	48.20859992	40.47058521
SmTc_899	107.2738431	16.36527615	31.22341194	53.65560546	48.43797105	33.14147536	58.10564222	18.77735939	28.02485906	34.54489138	18.57350238	8.709383111
SmTc_900	44.21639981	35.82409263	41.59540793	42.72097674	21.32873621	26.3149123	32.75800036	15.22632515	11.86497153	44.88497006	32.0902416	34.81514724
SmTc_901	12.80054763	4.074594954	3.26962981	3.221754361	1.704129416	1.117390725	1.351087661	1.620718942	0.390984832	1.405457689	0.853936553	1.966729587
SmTc_902	11.84550677	5.661989239	4.700092852	5.072345407	5.48729672	2.427220964	3.910272871	4.601322372	1.011673253	5.567174068	3.58439868	4.05228242
SmTc_903	1.329109831	1.579477819	1.580185894	0.713647033	0.226487826	0.453771836	0.329205629	0.269252665	0.064954944	14.83964796	4.653200335	11.76249509
SmTc_904	21.9998731	1.595293685	5.832473518	9.115911871	4.709676758	4.975297822	11.94873787	1.287757491	1.080558881	9.926396762	4.90882406	5.526011236
SmTc_905	147.4714387	12.47741959	22.34175654	81.65376599	54.28560732	43.83069775	84.06911298	51.6527097	23.69706109	44.56637477	22.47511788	23.66026703
SmTc_906	29.03297248	6.121149368	9.039399257	34.48690506	22.06554001	22.24542581	50.29422538	18.61003873	11.43064364	20.93019724	11.24441407	15.56925993
SmTc_907	401.632336	145.9907944	185.2686681	394.694821	178.5201898	225.6428615	502.3801051	236.1131317	98.74882486	330.3495709	209.9472456	314.3979747
SmTc_908	26.72518853	24.34893779	22.8373625	31.39855003	16.24303924	16.89369754	38.63398463	16.33229602	12.93026169	48.5491506	35.06771529	35.4408057
SmTc_909	23.80691616	10.85086193	12.64722612	18.77068098	7.159117143	9.116474027	25.65508059	8.983709757	4.615265662	13.17692768	6.699587737	8.709558778
SmTc_910	3.247197744	0.229695304	0.201073491	0.934038029	0.691676057	0.251960654	2.315393364	0.137046087	0	1.056389766	0.231065185	0.11086956
SmTc_911	14.63264264	0.876757958	1.662932115	10.95989737	2.786836172	2.404364658	12.90808365	0.610296712	0.252392495	13.64258202	2.792958388	1.904374855
SmTc_912	1.998098257	0.299304881	0.960700313	2.298966561	0.901289738	0.401277294	2.064316193	0.119052101	0.287203195	1.605952363	0.903269722	0.577875124
SmTc_913	25.52590407	14.5329773	22.32142525	9.909230517	9.946093679	14.34754896	22.64036894	5.675562762	7.606565809	11.30178194	15.41708609	10.26710478
SmTc_914	102.7032237	156.2631004	121.3955412	84.43838296	56.64397334	55.88763981	61.38923992	67.94328059	68.11265463	82.86507692	148.5397653	75.97488786
SmTc_915	433.8948143	901.7277395	536.3009437	221.5264828	140.9207835	135.0651418	137.5278894	178.5110608	104.3101356	281.7590851	385.1159579	305.5525224
SmTc_916	25.2477599	8.671922818	11.60458717	11.9043055	6.098707553	6.52345438	15.17974858	5.800199657	3.084709014	14.40359428	8.112430803	11.73082716
SmTc_917	16.7690817	25.43631206	19.75989796	14.57524651	9.046078475	8.253560732	11.41713597	10.45261755	5.91607606	14.75856888	13.85311236	15.08277732
SmTc_918	14.1652031	2.08910458	4.185887906	9.271283685	5.918079025	3.972124758	17.74600991	3.019177798	2.191735976	5.423172932	2.171615928	2.868255567
SmTc_919	40.27961196	26.7210019	31.55419618	32.52744131	20.07833964	18.07431303	63.28930189	23.09177691	15.06685985	31.81827892	21.71106276	23.15782004
SmTc_920	40.42900755	61.38511562	44.28640758	21.91162221	9.056398025	7.304981888	10.15057836	5.671587519	0.973989149	32.97388985	11.87211595	15.98122761
SmTc_921	11.98608754	3.027629159	4.160453751	5.630894924	3.392382645	4.157824041	8.302235732	1.995456925	1.702590598	7.901255748	4.249793933	6.44026364
SmTc_922	23.0743546	4.145713374	6.776836201	15.52026597	9.553996697	8.569240218	9.684407695	1.716313559	0.681958497	18.36611336	7.872765641	8.902662187
SmTc_923	188.1765461	359.4369684	244.0085534	144.1912252	97.23129055	80.02627121	104.8080546	124.4475494	69.33095281	126.8228634	176.1182928	144.9514515
SmTc_924	172.9691219	150.5722044	114.3617947	95.70283894	48.59663543	40.31181814	71.07264818	59.14619248	26.58660265	119.1672908	92.27837386	108.080856
SmTc_925	87.24033674	107.1862556	110.9809457	57.20519001	42.05023977	55.73230104	50.96227822	38.30046219	27.74944815	62.4129829	91.43670873	66.07518735
SmTc_926	14.95341617	7.466483753	9.863572234	11.04068129	5.314316476	5.981358562	11.32565052	6.317751821	2.970049916	15.14039645	7.34030831	10.91007864
SmTc_927	83.31998868	45.942117	64.16359606	52.2377759	33.79405548	41.56879343	52.1750168	31.73542902	29.44579113	68.76398975	79.46701602	77.07780893
SmTc_928	26.63371675	23.38061393	22.32786378	20.47308647	13.77077115	11.23380861	17.40200907	14.52632009	6.619332896	30.70369629	23.66583916	25.74185447
SmTc_929	14.87365087	17.76896128	19.03417682	13.15187684	15.07825045	16.02909772	13.0553831	14.85636567	10.8023988	22.52706154	23.8136452	25.02489624
SmTc_930	69.7625773	15.38571203	36.21625939	38.96154048	38.56396613	46.34665113	54.8612949	42.08287232	39.42403435	35.17445174	58.98536171	46.11270656
SmTc_931	118.347272	47.08164062	104.1025288	10.69320194	0.421199748	8.25468229	8.504350701	1.452115793	2.850804628	0.038597644	0.084425011	0.202543793
SmTc_932	8.641399	14.56980791	32.193605	33.77759254	62.5326574	47.98310594	13.88713376	22.18207001	5.727271022	53.23660748	35.37824345	41.46790993
SmTc_933	67.81841327	108.0104755	66.55511758	34.08900736	17.36414474	17.06245238	16.69759919	29.2295069	9.206540457	44.99499394	36.99814783	43.78464793
SmTc_934	82.53556984	40.7487752	32.08697861	36.763875	24.78905592	22.12361313	22.65329891	18.41853791	9.129848308	30.78621605	19.64598885	15.81021454
SmTc_935	83.68069864	58.59712124	59.96420464	101.7309894	38.6386072	49.08588558	152.0437339	89.78057565	48.31168456	35.4074097	24.26771894	25.83988918
SmTc_936	80.47683136	96.84470348	88.76374304	65.99217973	55.08805368	39.26788048	36.90787378	30.36035199	12.0129928	55.50373106	53.57290231	49.75078172
SmTc_937	63.44546571	4.100316168	16.55402949	46.53680809	21.43864543	17.99110953	49.18970783	9.639643966	8.843882852	42.83800772	19.97743113	20.52993412
SmTc_938	19.4040784	1.549244195	5.210649236	13.04185814	7.447954945	8.646167213	13.10774465	5.254175272	2.535051306	10.01266319	5.167603983	5.391964845
SmTc_939	4.927593199	1.695699951	2.325564091	6.052656564	4.595599183	5.146197575	7.212102673	2.900285345	2.082737054	4.159295775	2.331277691	2.373598253
SmTc_940	16.43132796	39.0970119	38.64758168	39.64699546	39.46444204	22.80873818	15.67346129	20.837001	10.81225789	115.9173189	79.54418987	97.59050496
SmTc_941	6.454129085	1.120603838	1.74394298	0.562573835	0.74987732	0.591850889	0.594526439	0.222866799	0.143372649	0.229055992	0.125254113	0.600993541
SmTc_942	7.879691945	7.368773537	9.626231225	4.456265306	3.527547891	2.238385937	3.277912999	2.705555009	2.023346505	6.360829477	5.416987841	8.919277284
SmTc_943	31.17704231	14.79721326	13.28550353	25.58583524	7.807258491	6.312277431	21.36250101	11.431974	3.658953194	14.30873523	4.103044132	6.135081566
SmTc_944	55.43591369	20.17369267	30.17592806	41.16785653	37.46639121	43.11891487	56.86585973	24.76848844	15.5320693	28.90642814	23.89571421	26.74356163
SmTc_945	62.37149952	127.6019429	151.991768	70.09179702	56.37325338	52.29587174	13.16493167	13.09965749	5.310765946	76.2069324	92.30919885	68.22320107
SmTc_946	40.54370344	35.05233645	29.48904229	40.56048042	21.56739125	20.3069843	42.91733454	21.02237269	10.74575216	37.22460281	17.26434058	20.25897067
SmTc_947	134.2982828	105.5175658	128.0312946	113.8364656	67.9184594	81.22346537	100.8082802	56.2277595	24.61234928	117.0393142	64.94569842	79.11866925
SmTc_948	97.5171612	250.763304	215.8931714	117.283082	73.94776529	122.9183984	34.2546351	25.68168668	18.58647361	99.49588901	78.39616727	80.30857895
SmTc_949	85.62886019	59.77142047	36.3357214	69.09920179	98.14175236	59.62936543	50.06258515	39.73473241	6.903806973	45.98539515	19.67147069	19.32273104
SmTc_950	3.171199499	1.345916738	2.094586834	1.486511586	1.200867367	0.656169873	1.547139104	0.981483253	0.430499256	0.894110317	1.203505473	1.227113726
SmTc_951	24.47651884	6.630826695	12.52820633	22.9940777	19.68992927	20.3256184	22.07498792	9.956527512	5.535570627	28.66603324	16.81489688	19.15010165
SmTc_952	22.07169028	31.34330084	24.24005824	22.46702035	14.07470911	12.58071435	14.75346955	13.77950732	8.276555695	22.05614321	24.95155365	22.69322391
SmTc_953	3105.391604	5397.80375	1717.990758	1841.625268	151.4640876	1759.083776	719.1729842	418.5747244	319.9416661	57.5798447	151.907307	25.76262108
SmTc_954	11.26198749	7.537855971	8.040654714	4.995909372	3.682880256	5.293321121	4.75394779	1.518992354	1.005925109	7.58777459	4.707871086	6.999664631
SmTc_955	11.04047233	10.38081422	9.844558119	11.72576972	7.380715588	4.217433712	7.534496234	5.419434802	3.154345321	6.630877302	6.236627081	5.91531745
SmTc_956	88.91450501	0	118.743171	104.1779833	0	78.90180413	125.4238108	0	82.72575379	16.58025178	0	23.41025079
SmTc_957	2.083107987	0	0.077394325	0.519301646	0.26623003	0.193962164	1.031925066	0	0.050901799	0.16264416	0.311284041	0.128022964
SmTc_958	43.14500371	22.61199151	35.45983928	31.19318317	28.26679824	30.48491841	29.25549222	17.82284362	13.89719573	40.53450932	37.30669022	32.34138007
SmTc_959	73.83102239	12.83875856	22.28740905	127.7174105	58.97448487	59.99315777	132.3045272	27.3947915	23.67879192	27.02133823	6.895471568	9.663157444
SmTc_960	119.2257192	94.19875449	152.4468729	89.05137826	69.33874206	98.73740588	69.6464796	79.11656476	61.88241888	97.75417054	146.7573599	101.4285027
SmTc_961	148.1159996	97.71702776	128.0345621	115.5632429	84.1326778	88.97778161	95.3339598	87.57891696	58.74525134	121.650522	126.3703284	143.6331345
SmTc_962	91.97229786	61.36798183	74.18118287	48.91365725	33.98964646	45.81455673	45.3045525	15.87745839	9.43486197	46.58744258	31.64504451	40.28430976
SmTc_963	66.32017529	40.48430013	44.2516623	26.35008704	15.89764724	26.4051235	31.70268436	7.605457804	5.779865089	22.88388143	20.73435716	19.23732492
SmTc_964	138.5211262	71.84869103	115.6188659	88.24293144	109.1188148	83.47355674	60.29381809	106.536339	15.8990072	61.89260874	46.5088004	16.4654601
SmTc_965	50.93008111	175.2158816	85.83913329	31.04582613	39.37059561	29.73033083	15.18941728	32.79727782	33.70870552	36.9340541	96.12264628	45.18871657
SmTc_966	13.75250473	16.32677421	14.86402503	17.66753001	9.669004673	10.62624304	13.77262042	9.010660844	5.827989933	17.9461113	14.24794626	14.53975087
SmTc_967	108.3191559	45.97268794	105.186837	105.2077498	129.7737808	105.7734989	195.3873746	191.7078977	90.77587626	48.31654898	89.57199605	49.10670681
SmTc_968	376.4147099	114.9404904	126.0583662	551.8613445	477.2227391	528.1183094	292.2783927	154.1066536	104.1048202	194.7415886	131.1878625	158.3611349
SmTc_969	181.06724	396.475174	258.2833533	102.1559757	71.2207454	72.66752563	55.64001318	82.94324096	58.77949657	119.7885821	202.1608314	124.2167113
SmTc_970	20.20541784	7.303586578	11.27842692	3.744876347	4.28330392	5.371042167	12.40823764	3.133579181	2.598576948	5.170574639	8.213942419	6.61489347
SmTc_971	10.38336107	7.344823027	7.324154439	8.310859045	7.757079416	6.538842591	19.1448078	12.04162511	5.111225156	5.933445182	4.786545223	5.549018962
SmTc_972	13.27807363	11.11438791	13.01827702	14.42870327	8.484970429	6.353448824	12.33311333	8.499299197	5.407607586	15.98277719	12.99162715	14.28069073
SmTc_973	22.17588729	14.67905369	16.85608462	10.61177358	9.360569343	6.72493509	13.72034499	8.449042791	6.313636515	13.62119866	20.67323744	9.627672876
SmTc_974	17.63507857	8.465658191	10.36871914	8.45438402	4.412853914	5.911860467	10.81400925	4.357279209	2.070936201	10.15969001	7.620671934	10.13661274
SmTc_975	24.40376976	20.8345771	18.86733881	14.01216164	4.206615884	5.691649521	14.38873833	7.429905747	3.791620367	14.53822673	6.865824452	7.686830247
SmTc_976	55.14597517	17.37425601	34.31517322	31.72485448	26.23140822	18.4808893	24.56799033	20.04708481	10.33374109	33.87741629	24.33902348	28.06959055
SmTc_977	19.76774076	13.02827125	14.28934238	16.21649003	7.683515782	7.581171694	13.44753676	8.378146721	3.531553222	12.17015868	10.55617089	8.613041509
SmTc_978	29.77888867	4.857739581	5.607183332	4.409116518	2.028070347	1.178898472	8.621178805	1.667184508	0.915765391	4.072818673	2.551468408	1.058244865
SmTc_979	7.318887223	3.956102981	2.796166445	2.97910816	1.264828512	1.157222665	4.376543869	0.961636708	1.113536538	3.018936008	2.048806873	1.824667506
SmTc_980	73.20969593	9.506712843	19.45903457	66.54660996	32.90740847	37.47009495	62.73104711	18.51778177	15.21282902	65.29402787	38.74587424	36.13608895
SmTc_981	31.52520412	3.04858249	10.67482206	34.4356189	17.79357491	12.9222423	42.50163661	8.218802443	9.166003445	26.63934984	12.72139119	8.501958744
SmTc_982	36.82096409	25.13239364	27.92230657	12.04702368	6.492571462	8.196553533	15.2591755	8.690657026	5.74240947	12.14903889	15.89455771	14.80021006
SmTc_983	10.42159868	4.757644452	5.79168213	8.363369596	3.507028046	3.479215542	8.085091469	2.749908369	1.369584097	7.624106279	3.888640107	4.341677769
SmTc_984	25.8459781	12.55907677	20.39009463	22.61267167	10.7106022	11.56672038	29.77523719	12.37612702	9.04299065	13.82484467	9.562559722	12.47349579
SmTc_985	52.34847293	200.9973015	144.5056075	68.86219512	35.014951	110.0885692	0.05508127	0.123888043	0.836834596	0.095496387	0.417760393	1.703821127
SmTc_986	12.47450761	0.13575425	0	7.391122751	0.238462919	0.062047288	8.750820592	0.060747614	0.117238813	8.459891623	0.119493391	0.032762999
SmTc_987	40.12397689	4.757744205	10.67827051	28.32445603	25.54014099	21.17461256	13.62167103	5.139626713	2.111737817	43.99394797	30.96218354	24.85653549
SmTc_988	372.071181	661.8670179	499.5141743	193.3991285	140.1736136	131.9378702	107.5767995	192.2071371	113.9463558	222.8051116	335.0004332	287.7021319
SmTc_989	10.51880787	6.859900956	4.575317484	6.64172665	3.169601514	1.672191233	5.314766519	5.652116079	1.316507408	8.212837185	6.024519071	4.414858515
SmTc_990	78.01325489	66.53039051	53.3585898	17.63710817	2.487747273	5.777187089	12.0601881	10.67464431	3.522741023	5.948609348	5.609727991	5.308544488
SmTc_991	79.76218013	26.5657315	38.56465673	46.39424437	37.44884965	33.89109618	45.33123216	21.7133612	13.5209411	84.79705739	55.04005555	60.33537221
SmTc_992	17.45368787	4.134515469	16.58856301	10.62468258	3.6312993	5.196688484	7.22037141	5.858720221	1.686122088	0.871521557	0.216623611	0.41576085
SmTc_993	30.29611459	20.36507549	25.46155982	19.7237752	9.648844426	9.421214716	17.44231787	12.86020772	8.758087798	19.07399787	15.10320889	16.59831036
SmTc_994	389.066976	234.7158955	380.987659	255.9511627	145.7741645	252.0215581	28.92446044	40.47805933	28.20625426	76.96044306	99.85459008	92.34186151
SmTc_995	186.8309134	291.9737251	376.7529983	290.4530234	183.4411842	372.0876692	31.70685571	42.16865034	53.55697219	23.94040867	29.14496503	26.1291477
SmTc_996	15.74759726	21.40491849	17.28457221	10.77655809	6.840242027	5.686261814	6.373371874	6.776498872	5.985785807	8.237082665	10.59051157	6.66292292
SmTc_997	232.8431794	53.5054943	37.89643913	84.97914616	4.882419227	30.05742387	91.18205444	33.47149137	11.24859303	1.26766772	0.489314509	0.156521732
SmTc_998	71.81621599	78.37753727	61.65726281	22.89077376	35.73321849	18.41706873	30.51569192	43.35796296	8.875961228	16.45367963	17.16594768	17.18315751
SmTc_999	23.38580478	19.04161729	16.19667803	13.0392569	9.962683224	9.467378056	12.59217847	8.947226809	7.546787425	14.01682477	18.15129633	13.25278393
SmTc_1000	159.1624696	266.4763478	238.1326632	182.3422872	94.4284636	134.0763456	67.98392694	59.64025917	56.11923325	134.1051927	145.289047	110.619842
SmTc_1001	130.6276835	126.652965	115.8721959	62.67838936	43.9378604	49.105069	45.48656635	33.75052106	23.90490662	83.08048972	95.55623344	80.39724868
SmTc_1002	11.58332104	3.212552878	7.158439076	10.99629258	8.208144678	7.795425323	12.11150908	6.911906112	5.268547686	13.02870957	8.17721127	9.162862393
SmTc_1003	30.63157753	44.63313731	25.07392399	21.79976393	9.630101069	9.558056372	7.524395613	6.221973684	3.522344064	15.85901218	21.89016941	17.24827684
SmTc_1004	30.29466566	17.20723201	23.34777045	19.22066695	13.09786568	10.73090229	28.74412583	14.54431305	6.989867559	22.53224415	12.81410048	17.16491501
SmTc_1005	223.0037142	195.9915672	198.5730192	176.658048	114.8253814	127.8492123	175.627565	96.06598626	63.2399071	190.5032274	145.9164375	144.534545
SmTc_1006	13.00852411	13.47835292	8.364439995	85.30081802	58.1811185	48.88955378	110.2753917	57.63264521	29.92895168	29.48076408	32.17812828	24.98450402
SmTc_1007	1.516548397	0.51492134	0.450758156	1.163270805	1.292142085	0.847252308	1.84401195	1.382508878	1.185844106	0.236817047	0	0
SmTc_1008	19.55685762	2.644101612	6.466635763	26.12263658	21.09551619	23.96073996	14.83791349	6.082645873	4.378620709	39.46509929	25.28248312	21.47270558
SmTc_1009	59.05242813	0.414263829	2.296741212	18.96702764	0	0.050491133	11.1357229	0	0	1.587697782	2.014216552	2.399487374
SmTc_1010	32.06966975	8.269030937	11.01811554	24.73134321	8.740826634	11.77302878	21.60530538	8.120890255	3.370488712	50.01117428	14.86996481	30.19969078
SmTc_1011	25.42599589	4.132827222	8.391390393	8.610388951	8.700036449	6.800159808	9.638457453	5.137129763	3.60220121	11.37795188	10.5380443	12.19067176
SmTc_1012	79.12768427	22.25200089	31.84243025	62.32739744	70.38611914	79.29166452	93.00723305	50.60746965	24.77181235	76.13114734	46.46272773	47.04470016
SmTc_1013	99.76413485	60.98152124	63.73142329	50.69003385	28.72557733	31.02829366	39.15296795	26.15332296	9.265949857	56.36107679	43.59513191	47.40047565
SmTc_1014	16.85632312	18.6327993	15.60996208	10.87925495	6.323595157	8.120922491	8.228447129	4.65071856	3.995974868	9.060478091	10.04330574	7.035185193
SmTc_1015	13.07046377	15.36189442	14.62168758	10.68675601	5.751769329	5.394099547	7.373915378	6.6923182	4.77320251	11.3265506	10.73160507	10.71040336
SmTc_1016	4.407793135	0.356333399	1.871588996	1.449001961	0.536509185	0.846894365	1.512396226	0.425207631	0.410311078	1.63880998	0.716917075	0.343990726
SmTc_1017	1.5381463	0	0.190490676	0.39327917	0.436848036	0	0.808142836	0	0.125284613	0.500395152	0.10945193	0.10503432
SmTc_1018	320.7662653	730.1351874	482.6104586	285.93525	174.7165905	203.8575215	191.401032	260.856774	194.7899686	231.4532073	439.5486433	385.0067617
SmTc_1019	21.0425893	11.49411172	14.92744897	15.18986067	10.72482891	11.26655846	16.46200474	7.791582984	6.679761974	11.96230629	11.50837671	7.970350959
SmTc_1020	235.192274	269.4459488	268.0733792	205.7162844	187.3582449	168.0902208	159.1522722	171.4263716	108.6193312	254.4391241	275.9708724	236.9023339
SmTc_1021	8.773885295	0.620633669	4.074734321	5.608351962	2.49186606	0.794260074	2.798809406	1.296038492	0.893309715	3.853374061	1.873005207	0.449352124
SmTc_1022	79.46917163	39.89430841	60.7026025	40.22184471	47.28199379	47.40822088	11.1905811	18.69634489	5.50939988	33.47226174	39.42042945	34.5441061
SmTc_1023	7.667860511	13.57316371	11.39545124	12.8391992	5.497477233	5.862673416	9.096153809	5.446247095	4.79845021	8.834305474	7.785239739	9.463289765
SmTc_1024	975.991308	539.0743695	748.1616958	297.051197	179.0545515	189.3079376	170.302187	153.7501084	73.88827862	353.5965275	387.7384692	303.5930274
SmTc_1025	32.24761076	3.531998139	7.265927004	20.02784055	14.62425633	18.03196302	17.82519145	4.583468504	2.541892594	45.56437327	13.50163804	19.54159566
SmTc_1026	132.9107824	21.75732187	25.68913099	99.86343924	46.18171418	49.1491629	64.38827818	18.77546913	12.40435909	174.5261174	92.35280297	124.3316107
SmTc_1027	116.9622393	128.1253303	94.61832317	54.39208064	33.82788907	22.03648966	33.2630195	45.46851732	23.51102418	76.8691254	60.09241894	62.28331008
SmTc_1028	27.67733702	27.09517311	24.49498349	18.60123665	13.18137722	11.56853953	23.56164807	14.71152201	14.4832371	17.71087202	20.7073387	13.69346134
SmTc_1029	163.0254502	126.7758935	164.6206781	79.46657494	37.80097509	49.61937383	46.03121337	40.62862599	18.27086567	86.03965287	55.96873714	51.75099166
SmTc_1030	5.487058601	1.603088445	1.782609923	2.897259585	1.935285944	2.186221706	6.246609821	1.163276079	1.134994803	3.57678044	2.778550836	3.001012946
SmTc_1031	9.496899184	7.794835324	10.20614734	12.2814934	7.02165931	8.136299101	16.06475245	9.221967593	6.597452111	19.02763239	9.885428547	10.03311719
SmTc_1032	65.55055093	19.74089358	27.48888698	20.5354148	19.44644298	14.67131833	10.96048906	8.217394376	2.748896624	25.67461832	23.78416883	24.59696588
SmTc_1033	10.37878293	3.635153546	7.262869924	6.569808101	7.683980195	9.257311905	7.510189494	6.506666365	2.683842641	4.838502954	5.141077343	3.488596549
SmTc_1034	74.05448892	10.21147311	17.99418052	45.65859859	18.9023321	32.94124079	53.6952827	11.81595848	6.515430255	36.55427501	14.83046112	26.24470755
SmTc_1035	504.6687815	1015.604238	975.1378679	496.2018851	633.0630158	348.977445	389.4593676	1555.507768	1264.220899	291.2929498	625.1276115	468.8661237
SmTc_1036	39.05933973	14.46939497	21.30638857	40.52464381	21.64139811	21.16263389	33.98551873	16.98026242	9.047820772	27.10320247	17.30295488	21.59983895
SmTc_1037	29.9430992	27.6887248	27.34599478	15.20500694	12.25733813	8.930096383	3.013334904	4.913725157	1.635027479	8.228315925	5.356511103	8.430118184
SmTc_1038	0.621414953	0.791220596	0.230876129	0.476657306	0	0	0.139925026	0.314717468	0	0	0.663282801	0.127302384
SmTc_1039	1313.957493	983.1152165	1146.994506	448.1435915	234.7399328	1312.813579	10.70298547	7.053238468	3.920927414	877.457811	714.1042079	699.1750647
SmTc_1040	21.25859569	4.288495046	8.678344618	13.86550589	6.652586356	8.145796096	16.42888336	5.150630672	2.885914191	11.50092041	5.854810947	6.156159707
SmTc_1041	296.7329293	286.3000403	217.2442811	151.6154633	87.82663225	65.68193077	99.02085806	96.17018257	41.47563657	163.9501428	144.1074277	169.0832319
SmTc_1042	23.88064548	2.644016162	6.557895299	14.93289639	7.077212071	4.672724851	10.87138498	2.366300462	1.775978124	19.05078071	6.649462058	7.444595537
SmTc_1043	20.2994834	17.08494031	19.6430977	32.15315952	24.42900202	22.21162284	49.47900086	27.29912498	19.95322315	27.40058508	18.70475871	19.26550554
SmTc_1044	266.3922901	189.5659799	245.1887126	76.77371227	41.56297029	71.13247088	33.08437814	62.24571448	28.60068744	27.70759444	41.37282941	36.94207085
SmTc_1045	80.21593177	61.85392031	43.39955867	34.91175624	23.85819221	21.22543543	29.10161394	17.83220436	7.271401503	58.31943543	75.24343754	60.63909121
SmTc_1046	11.62571227	5.571921037	8.932502591	7.279608707	9.029444459	8.394838057	8.173886782	3.244340318	3.633134126	17.93804307	10.23108969	10.72543864
SmTc_1047	701.1902886	1442.835778	912.3497869	481.0499392	409.0702833	238.8709012	263.2272074	487.3929604	228.430758	507.3985845	874.2085515	846.5366065
SmTc_1048	1.295830086	0	0	0.496984241	0.220816769	0.080438143	0.933709407	0.262510815	0	1.416455011	0.331952801	0.106184931
SmTc_1049	27.60118082	10.176198	13.67299739	18.28450202	16.86571719	15.74881339	13.30889583	13.41390488	9.401408003	21.76803155	19.16440639	14.62134319
SmTc_1050	16.98534204	18.39512099	14.85170406	26.05726604	22.4565383	20.97355235	5.028053018	2.74382988	2.468804754	140.5917476	77.17638463	106.9376608
SmTc_1051	65.83804311	35.57288363	49.09893742	30.09066294	19.27344642	16.0370873	26.11105602	19.5360133	8.262119446	35.97405863	23.73808558	26.243327
SmTc_1052	28.46799477	60.56666517	41.56139206	39.26356223	25.96586216	24.41144741	27.36655972	27.17182187	16.45432199	31.45282667	38.87853149	27.85116651
SmTc_1053	14.09421999	10.46824129	6.919617219	5.308969952	3.431049621	1.093616455	2.550229293	2.549307151	2.090996388	6.976025551	3.223675375	2.990445215
SmTc_1054	7.100429871	6.204380085	5.896803413	4.525314133	2.135211838	2.171373402	3.103582954	2.168196984	1.5309053	5.543848236	6.063057208	6.417292315
SmTc_1055	32.49784216	25.34598693	28.51428854	22.53595013	13.89562674	15.52048435	12.74503199	10.93193117	6.036341492	30.05501555	25.65074527	27.95647006
SmTc_1056	92.77531054	172.1275681	134.7342582	101.6378607	61.6783145	55.88571799	91.78972391	68.81740013	47.25254338	95.72002424	100.7505847	106.3810329
SmTc_1057	557.8293268	1361.300629	1097.359337	500.6802037	459.7905537	431.0310375	150.5901424	205.8792162	123.0937705	303.5331283	436.9512461	458.9779464
SmTc_1058	66.36088383	46.88170035	50.56363545	50.70818269	32.32986866	28.10772474	46.97327295	26.0072164	15.57688348	40.39044953	28.7647919	26.29098877
SmTc_1059	13.55267561	4.208788202	4.912454151	8.874293448	6.196092105	4.924548346	14.51407942	2.008915096	2.261624836	6.194112929	5.50405572	5.552772456
SmTc_1060	59.95748736	69.74049279	75.47600825	37.22843284	17.54635221	27.49765414	11.20632708	12.27663108	6.132941479	18.50762029	15.61575633	13.93078894
SmTc_1061	50.93813427	19.0524512	28.5174173	27.8322343	14.66508674	13.86066697	28.2555695	16.31502869	5.058366263	25.51537372	12.86014056	20.6320154
SmTc_1062	7.60914137	1.050231796	2.160507245	16.1099753	1.633978104	2.841686985	23.65276541	4.730931264	2.600041829	1.569786511	0.501835258	0.430887898
SmTc_1063	11.13324941	1.890064214	2.343942409	28.18126167	2.055265998	6.766943272	36.68418719	7.658918464	3.491264558	2.426678206	0.554556444	0.760248412
SmTc_1064	13.13672002	2.239145045	3.724247457	6.049971712	4.360269455	3.995410481	7.983081574	2.378026846	1.650132862	8.526771657	4.550048169	6.463140826
SmTc_1065	92.72951917	95.84054666	104.5207915	84.57758549	114.8956845	108.9614577	67.96311902	43.32515335	28.94598234	51.44551513	38.14106265	37.43106738
SmTc_1066	21.91997722	14.34669776	15.97137431	27.88976674	18.47475053	16.14881953	32.6953944	21.09992585	13.04937026	31.4014123	22.82075862	26.0895282
SmTc_1067	14.84753175	5.622941037	6.393304985	10.80478014	5.319704406	2.930389286	10.86982635	2.853583076	2.939666646	8.739038982	3.31586508	2.838872431
SmTc_1068	79.62869162	26.87649278	45.52470529	25.29065249	24.23589898	24.20858849	45.98458355	22.64114971	14.42551705	22.0249056	28.53882506	21.16425222
SmTc_1069	68.47747867	4.413464074	13.5633942	40.00952209	19.51108653	14.48950485	5.803991001	5.098444007	0.594704384	52.55867224	30.84234008	28.46437089
SmTc_1070	63.32477998	67.47784601	63.87562404	39.97784566	31.01422669	26.14349236	40.11809993	30.69981719	23.9640676	34.2339367	42.03182745	41.13653404
SmTc_1071	49.23704485	56.3553441	54.50059821	44.20416033	24.80739167	26.33313305	41.13176836	30.90028615	17.49186452	35.72821388	38.59927094	34.5719347
SmTc_1072	85.79987973	41.58263403	63.6489416	53.6645353	29.33882451	33.25793796	50.7302763	23.34065678	10.7384961	43.98573986	31.3120533	43.18219712
SmTc_1073	36.04881495	14.41233624	18.89359639	25.24544402	12.82744688	11.5779738	22.67534515	10.25104731	4.373698506	21.58300328	11.21296324	17.64841815
SmTc_1074	0.654573458	0.277813292	1.215978029	0.627614486	0	0.507904875	1.326522431	0.331510693	0.319896681	0.766613285	1.117880578	0.804571195
SmTc_1075	67.75791785	52.51412532	44.25047566	32.60469216	25.99717633	26.51637762	25.96560438	33.57019652	19.53930551	15.11536706	15.09351845	9.052703848
SmTc_1076	12.76176056	3.730453355	6.46841979	6.806870657	4.212534864	4.210102437	8.725426849	3.253017402	2.230379409	6.334780459	3.085153575	3.099142272
SmTc_1077	155.329557	131.425165	183.7392158	94.96293514	36.63632429	52.03794687	40.49238273	15.44644102	2.796439987	24.81073647	10.76836623	9.172903325
SmTc_1078	6.775204112	8.643791036	8.651972624	7.032972282	4.11345614	4.961192922	6.431203744	3.883352963	4.005056286	12.89219934	18.68978842	15.19276925
SmTc_1079	12.50053479	37.85977812	38.71538934	39.35142826	75.74855255	25.66894805	18.75760036	21.01869878	9.872367005	101.4662371	97.39146382	59.28870234
SmTc_1080	174.6814458	368.3271464	237.991886	103.2210893	65.89441889	51.78403294	44.48796839	73.74069354	51.10020812	100.8008957	169.6766613	126.5785203
SmTc_1081	29.97714731	6.295462277	10.42799801	13.33653012	7.908366954	8.408147963	13.56000707	4.093521415	3.40751302	11.2519533	8.646262169	10.73552715
SmTc_1082	61.1403798	77.55035852	30.5396876	33.96554117	22.33345726	13.90149107	57.10258066	31.31916386	15.2664331	56.62866017	49.35563	43.66207683
SmTc_1083	40.01394577	14.75557686	22.47664129	16.66733385	12.48063188	17.61332584	22.96981256	6.371989169	5.416053527	15.201777	12.59455079	13.09893876
SmTc_1084	2.016865716	0.76088512	1.332145889	9.711973226	6.300897452	5.216506093	8.679138488	8.852546699	4.38072315	4.899132621	2.391946771	2.295404964
SmTc_1085	39.63366176	19.73378884	20.39675889	18.23526591	11.57453346	11.23627325	16.79233433	9.14969512	2.908827957	21.07651687	9.985533255	16.41075758
SmTc_1086	14.37667712	4.777526555	8.909925154	16.23645862	20.79780729	17.98144617	1.198460174	0.588685593	0.568061819	8.788913099	5.17169465	5.840249643
SmTc_1087	140.6960474	315.755858	238.6958704	155.3334184	123.2952514	106.2459168	80.8615689	108.6322253	58.81953784	312.947523	277.0876418	273.7787306
SmTc_1088	60.87290127	37.40508425	35.94238422	36.15929399	24.97224497	25.38191754	39.96677826	18.99580887	13.72269659	57.36980879	27.65232563	41.81977851
SmTc_1089	30.64966945	15.10640876	20.93805272	27.39659007	16.00559043	11.66088948	23.26451959	14.77152272	6.885417958	43.4223495	20.15647133	26.22942123
SmTc_1090	31.7852229	2.491829005	5.152446754	38.70662727	16.38714179	18.19106637	39.70612094	4.742163195	4.081322412	36.39585602	11.66907431	16.69345888
SmTc_1091	38.75910499	57.66505489	37.59783367	29.67617676	23.05665345	15.52935365	14.94774396	16.84582165	7.576786913	54.80208466	41.52093883	69.46907354
SmTc_1092	261.9963583	39.73096062	23.57977993	134.5216111	81.36595496	129.7926274	2.523216884	0.703120284	19.53074591	16.76281811	9.737944735	7.597817922
SmTc_1093	72.88436811	100.6711449	112.4817676	65.04455972	46.94210866	55.8506221	50.98244845	44.22948324	40.51962142	51.47671788	73.65202766	46.42749444
SmTc_1094	11.1501459	2.948009926	2.988138502	4.066055172	1.401674659	1.021191524	5.432982964	0.648019246	0.982640687	4.638320629	1.794963323	1.647624455
SmTc_1095	57.13287902	12.75525377	19.19130541	39.84169523	19.38261979	21.35997633	44.73862445	11.57404723	7.343715103	37.17333743	18.22226348	23.25871511
SmTc_1096	496.8212548	692.3465341	652.8927318	809.0517011	737.7782076	930.1151105	238.9352181	515.0904248	259.9642703	642.4782467	680.1588663	685.8570773
SmTc_1097	154.3433678	268.226691	197.1399908	136.0776653	100.7685556	112.1067434	100.1826533	96.43761837	80.63630925	128.1136689	196.001043	147.9277105
SmTc_1098	6.04862149	3.363850117	3.642114543	8.199301085	5.864437301	2.654154796	9.980011499	6.073868769	1.936704463	7.898176585	4.942292234	3.84552605
SmTc_1099	23.18779404	21.22874313	25.55878826	10.66636659	6.8044071	6.566324855	11.04188393	6.88291363	6.915668258	9.298374897	13.96771448	13.26044961
SmTc_1100	31.90897011	6.023439959	12.43140852	4.127366682	1.281288678	2.464981697	4.60305291	2.094425103	0.321530659	6.219269921	3.451028038	3.446520591
SmTc_1101	66.57919245	66.84380325	63.51327819	41.58422116	27.98437037	32.76210967	39.09437521	30.16192806	23.15849405	41.09242601	37.76052343	36.07433212
SmTc_1102	0.619091906	0	0	1.662063932	0.791225695	0.768597733	1.742524273	0.783852386	0.45383473	1.812646365	1.057285182	1.395091361
SmTc_1103	39.66169679	12.88590654	36.02537573	29.66315265	41.56371646	39.01555949	13.02448505	5.40914947	3.401568038	23.37744623	10.24723863	14.8733925
SmTc_1104	24.74024895	18.36383343	15.18472069	7.962835555	6.639543909	4.904900387	4.920466533	6.126893573	2.663174077	7.57346993	8.910950158	8.863873572
SmTc_1105	48.49141112	27.29440813	43.89701801	12.61908412	8.52786847	12.69377599	18.08157941	8.797987492	5.3974648	9.992955504	9.160582864	8.225219726
SmTc_1106	2.145169494	1.092540357	0.956401372	0.658182238	0	0	0.579637608	0.217285506	0	0.502469329	0.549528082	0.351565652
SmTc_1107	20.8268545	12.5461159	13.97807441	17.22065515	5.724215645	5.386745011	7.942093389	4.593406779	0.65666418	11.32158412	5.784597385	6.422788306
SmTc_1108	32.16760995	21.98693771	26.47357879	18.86429826	11.07462805	10.39028259	18.08702806	11.27136355	8.682909903	21.42866658	18.72449968	17.12587257
SmTc_1109	42.72286615	50.48178541	49.51562494	28.75160003	17.17032505	20.45991368	25.22975355	26.03712592	17.02718854	25.45482266	32.08344465	26.16473648
SmTc_1110	11.75729911	12.19782416	10.45386936	42.04758088	20.1207222	20.49137288	47.834406	37.66106304	42.87333735	19.8111542	22.26722467	18.4452503
SmTc_1111	13.30204234	2.014272521	4.023255336	7.447421684	4.186070959	4.356809044	10.12211426	2.132774544	1.666045155	7.47629743	4.823130159	5.12143529
SmTc_1112	21.40928094	10.61364481	14.37112979	19.69952666	6.208177712	6.756541855	14.17871461	5.239165456	2.637714075	18.19079077	10.56172477	17.1381094
SmTc_1113	5.237301487	1.073080351	2.952293874	5.610339655	3.077468171	3.587348196	7.645063963	3.658547667	3.000819244	8.319328611	4.549237565	3.847669443
SmTc_1114	17.78440617	4.293378624	10.18402564	5.444107369	4.309516636	7.494774441	1.010320724	0.661061716	0.877115726	14.33151437	12.22551096	12.73481628
SmTc_1115	3.345597676	0.608543402	1.242999763	4.704784146	4.343685715	4.202980025	4.878732701	2.501239407	0.934301417	15.26871927	8.094283444	9.823714957
SmTc_1116	831.4562272	229.5635709	402.2153909	1013.840967	1214.025109	692.8066884	899.6273826	918.7216652	294.3317662	1301.819273	772.9543149	906.2345818
SmTc_1117	13.48835986	18.44629978	22.60684726	9.656516237	9.449359058	3.163075284	0.641185855	0.455414689	0.073243312	9.302730803	10.74986337	11.42127037
SmTc_1118	8.73367349	2.47115691	4.429474292	5.231738874	4.039582718	4.199428596	7.079672198	1.741194283	1.287245391	5.422765428	3.681491609	4.998318287
SmTc_1119	5.26740092	1.287696421	2.129230128	1.923215199	0.53855693	0.889363407	1.005786784	0.362805977	0.102969288	2.122133824	1.061488765	1.312153938
SmTc_1120	21.79881108	6.066215319	8.870307611	20.93163911	12.75632073	13.74218189	25.06378355	10.08973733	8.038753713	18.04867892	12.95480217	16.73403343
SmTc_1121	129.1561687	77.21833035	131.9682011	110.3259554	127.4555655	132.9934518	78.48847349	71.84479517	46.92544443	117.0741568	147.6100323	88.02356405
SmTc_1122	48.97025752	28.61936215	35.05118414	57.48415055	39.79114013	28.94131708	57.86382326	48.01753084	16.47732345	51.94683152	35.40307196	43.4933376
SmTc_1123	6.871081424	4.404081676	5.105666256	12.63838078	5.495925589	3.699405365	8.872561779	5.18431074	3.220907222	12.20760794	7.0646077	6.032580803
SmTc_1124	14.57959836	11.50213211	11.27969179	7.795420442	5.407323542	4.63158745	8.03347907	6.819231603	4.819986496	10.11114356	9.410371965	7.484470414
SmTc_1125	621.1754957	140.699941	177.3923861	138.509776	157.5976432	95.40426711	97.11501464	92.09349157	33.40705201	143.3718511	151.8397485	154.4369102
SmTc_1126	308.8429499	341.0469224	278.3564427	150.7535685	159.011497	91.94211011	115.7241492	180.062903	79.75984228	259.5420361	258.1440134	264.7034367
SmTc_1127	44.621249	53.80920619	43.22001125	20.74020052	17.49096917	19.76354786	10.45404562	6.329523668	4.040887138	34.95052659	27.75487371	29.26307393
SmTc_1128	43.03478773	10.27393519	45.82516178	145.3761927	100.8338516	119.9133949	146.3481853	71.61246296	54.45665768	95.10154998	39.78234812	48.56704101
SmTc_1129	189.9482838	326.5290563	204.4489924	142.7827897	99.06761795	75.34615518	74.87366107	110.9490589	40.4669301	160.4398196	149.7629892	132.4987271
SmTc_1130	22.04676363	3.046485082	4.571776216	4.326070871	3.057936253	1.750463489	4.502510087	2.336996432	1.002276907	5.204109585	2.845750171	1.680549121
SmTc_1131	1.953425641	0	0.161280441	0.582702624	2.404095549	1.684140674	1.319568184	2.528257826	0.636439268	0.593128933	1.019351785	0.800353259
SmTc_1132	51.95116292	19.88398321	29.26317948	19.97156523	15.78616799	18.32818173	32.69538914	11.40893477	8.695703068	16.04327528	14.51405951	15.58359368
SmTc_1133	2.855294568	2.423681482	2.970340812	6.57047441	3.649187474	3.810687681	4.43622645	3.470574011	1.674493659	6.910974705	3.413390523	4.913433054
SmTc_1134	26.39101101	0.23705485	0.830063922	26.66969967	1.903567159	3.033725241	14.8719892	0.495029879	0.409446173	3.815829476	0.536554401	0.629320302
SmTc_1135	11.4040807	1.26263646	1.842170307	4.754085776	2.534764952	2.770058445	4.689164121	0.251114387	0.484633893	1.548528232	2.75202786	2.640952754
SmTc_1136	11.07039231	12.9525742	24.45576769	6.598172887	8.794970353	15.32248528	10.54360983	16.97143088	19.00885605	1.576854968	3.449070564	4.106680614
SmTc_1137	50.55479758	51.55497877	61.52848824	19.36983285	18.24667413	28.96891291	26.80996552	17.55169408	17.05934788	26.41255949	48.56483549	31.37803293
SmTc_1138	75.46505685	122.5236105	83.03984387	56.91048736	54.35328503	50.89781033	53.2937612	53.37854236	38.34898191	67.3580064	121.0833167	86.60266594
SmTc_1139	241.9597767	623.5145026	434.8641813	180.7286048	182.7296839	193.455583	79.390118	140.5368241	152.7717055	197.9164441	388.9278567	208.4092856
SmTc_1140	339.5136033	312.9704365	552.8348846	321.3047776	307.9695613	395.4185739	34.94865301	33.33630278	12.44777689	116.2303794	65.98135566	75.55198505
SmTc_1141	152.465075	208.4859907	205.9307365	197.1506371	150.5591486	134.742343	155.858285	178.5376166	130.1885151	130.7580561	152.3684714	103.7246857
SmTc_1142	26.17423647	3.010806685	7.634258512	14.37756322	10.0563773	10.17370226	17.19912639	3.84052934	3.586433982	14.65869534	7.206366783	8.794723756
SmTc_1143	12.77328189	3.572122483	7.504820091	7.955937674	6.580537771	6.19258274	12.2293427	3.460198603	2.613111181	7.962999738	3.868217704	5.902834585
SmTc_1144	8.167400831	2.581360655	1.614073669	38.05543398	5.70033972	7.52392055	43.76588325	12.10118387	6.496789408	3.222376758	2.856431209	0.818782753
SmTc_1145	127.1327117	0	0	82.7614302	0	0	60.04069796	0	0	91.55634069	0	0
SmTc_1146	27.57925772	17.41816525	22.64352625	14.31054081	9.937280796	8.437379795	13.13098381	6.772841569	7.692680914	6.898166439	6.907729489	5.317511925
SmTc_1147	2.365815499	0.963932749	1.828275079	1.270291719	0.645037329	1.027999467	1.747303768	0.958539489	0.13874376	4.876536622	1.373715533	3.256904196
SmTc_1148	10.47750207	19.38029725	19.57988719	0.599760019	0.266481427	0.291217979	0.105637449	0.237598315	0.076424797	0.244196615	0.400600264	0.320359635
SmTc_1149	86.08826388	43.98074785	61.8892969	147.1636681	93.79213228	86.78953764	182.7069459	96.48630719	93.69231971	118.5083475	90.31532256	88.89359934
SmTc_1150	95.79462828	27.17092533	56.70187185	50.02615269	60.82838767	73.97600407	51.66578311	36.86820613	14.07048029	48.88807594	40.54973543	40.03997355
SmTc_1151	4.166215973	0	0	3.994628048	3.106017011	0.484905409	6.097739027	0.527498146	0.509017989	5.895850809	0.222345744	1.280229637
SmTc_1152	178.3460915	206.3118171	183.9093275	102.988242	111.8133617	94.57846137	59.32710052	68.92062777	158.3101881	127.249693	58.70579201	43.743524
SmTc_1153	52.30529114	22.66882241	35.9307584	62.1812645	50.22043372	33.64540241	42.84082385	33.61290669	12.2018606	92.16476548	41.82985388	48.75256162
SmTc_1154	42.28737062	39.84169451	52.64469582	53.74964294	37.91642386	34.70185368	67.80003534	58.5311379	63.73000489	46.15462924	63.61644657	28.30197496
SmTc_1155	20.85731548	13.50598468	23.0261345	11.51901811	11.7288746	7.805249644	11.78144551	2.957710009	4.776233564	15.68003245	15.29121046	9.278094597
SmTc_1156	182.8714241	229.9174533	297.3203164	122.1049136	105.378347	160.6615024	27.31007994	21.63851463	9.429875959	31.63172448	11.58301534	14.65226464
SmTc_1157	102.665203	96.52557144	79.09320871	98.11501498	35.27547891	35.25065741	43.93545364	32.8688372	12.98769716	64.92407335	43.71347371	56.84911603
SmTc_1158	139.9977419	217.9855793	139.5491486	57.94887482	47.39763662	35.6797066	60.67637183	68.02007025	38.86772152	135.7449959	118.6936594	142.3496572
SmTc_1159	45.5717338	23.79412	45.76519449	41.70841916	51.20724997	48.10273287	11.3047481	4.609283862	3.671460085	20.37464262	12.2930003	13.11212013
SmTc_1160	23.23701506	17.2956956	17.91091071	13.56751365	7.239784154	6.781567166	17.25883622	12.16366537	5.97469858	9.139154187	6.07108651	5.328704509
SmTc_1161	28.29994489	6.405882194	5.062470552	13.94908945	1.607490178	3.676074044	40.92461627	12.68699814	5.429739988	0.982041322	0.626508387	0.858888237
SmTc_1162	102.3164652	92.21383004	102.3221013	131.953685	81.10345152	122.3024397	102.8321232	56.2220277	102.2049388	78.95875026	119.9367964	74.68709637
SmTc_1163	25.77598001	1.745498589	3.269200646	14.6910723	8.556570109	9.766440218	24.75592107	5.037660611	3.342056601	31.84946509	11.71966888	21.14134919
SmTc_1164	610.1825242	660.8915291	490.7833633	609.1901558	337.8992316	353.2004039	384.6371117	387.7935712	112.2860819	379.1312342	252.7361494	254.1842875
SmTc_1165	5.944869716	0.720889877	1.682830448	3.040014371	0.241199856	1.317948035	3.569642886	0.860227746	0.276696958	2.873380164	1.087783793	1.275852783
SmTc_1166	21.91294541	6.370682452	11.27581293	11.87090343	7.841588432	9.674688999	16.41846373	5.271491565	4.14976789	8.190986955	6.034447308	4.825741552
SmTc_1167	152.0404028	186.3724336	177.8648389	176.5490186	86.62754144	98.492416	123.3169004	102.1945703	62.6437223	144.6430354	120.3732122	109.8285137
SmTc_1168	22.85793371	42.94663094	34.97691476	200.6617389	111.6960609	170.8565399	272.5039882	172.0455493	206.463028	193.8473492	195.8010828	185.4551966
SmTc_1169	0.603304499	1.024215125	0.672442495	0.231382827	0.51403248	0.374498895	0.815082392	0.152772687	1.179364083	0.353284446	0.386371293	0.123592296
SmTc_1170	38.85508935	50.52247109	42.49682931	39.18035092	20.21055558	21.77046324	24.11727092	23.06854152	19.77118905	36.58636079	48.1521165	36.54954364
SmTc_1171	18.70958077	3.538560437	7.338429224	11.89589938	9.344777753	7.439672501	20.38267769	8.646100872	4.826442368	8.311448018	3.729171889	4.391989476
SmTc_1172	124.8556033	270.1072462	182.8459158	91.78023941	85.39990288	73.30551175	76.96191446	128.6625976	77.28971781	129.8436869	198.2728009	171.0869394
SmTc_1173	55.12499323	28.37083074	36.30482628	25.63728207	31.5427548	24.92556522	28.24843098	28.03576868	14.23573855	33.6167357	37.16149959	35.13858037
SmTc_1174	32.70123354	40.00879171	28.71103202	12.08633875	6.69319622	7.030994702	8.206683814	8.3270805	6.339000634	12.30259985	18.13472981	25.26211542
SmTc_1175	14.84075361	15.1001829	13.87586085	13.79604657	5.86180065	7.626108808	15.1594441	11.29910421	14.12139757	10.89667611	12.84036774	11.79862672
SmTc_1176	35.24811915	6.518867433	12.29106543	131.1073974	29.44516789	52.10282675	62.98510417	18.69921342	7.506350887	16.91228515	10.21494947	6.978849904
SmTc_1177	160.3233584	257.0560556	167.0299344	77.23651566	45.01884273	47.97955581	55.78206189	70.03367367	52.08687812	90.64113089	176.6681855	199.8453634
SmTc_1178	47.92640567	20.94505257	23.27151991	33.30420983	16.17213933	11.78222885	16.45462176	17.54346987	9.971793664	30.93617756	14.38430431	11.66512964
SmTc_1179	4.237976583	3.320634471	3.391333998	3.125717813	2.499837088	2.124802049	4.697955204	1.651027663	2.549097959	4.327039027	2.087774012	2.53777804
SmTc_1180	100.535789	44.69600382	85.91751992	1177.937946	1991.647301	1582.866231	781.0689192	1644.907752	1092.902719	745.3389066	520.9840314	573.6260602
SmTc_1181	88.84668583	18.27909788	26.35989055	97.16569384	26.70152505	34.14861524	109.4536329	33.72944659	16.13450044	2.992459967	2.024519029	2.556325055
SmTc_1182	0.403427734	0.684889286	0.59954678	0.154724935	0.343731829	0.187819635	0.090840486	0.102158594	0	0.472480295	0.34448695	0.661166097
SmTc_1183	374.9778227	801.7617704	598.0965711	3411.167096	5267.985335	5155.039948	5138.104873	4955.81958	8703.464589	1287.000868	3789.505916	3858.495532
SmTc_1184	16.73938735	8.940508179	10.4818549	15.47288892	11.37789439	11.82111824	2.159898911	0.762041615	1.194934904	29.9575581	21.23988968	16.99194054
SmTc_1185	13.78894434	14.82843101	11.94223822	17.43747845	20.63938007	18.60809162	15.47194899	11.53685186	7.92263948	30.95248759	18.59636006	32.90496269
SmTc_1186	45.85098222	60.79860809	54.72094243	42.66808343	25.99442385	25.68638161	38.82978731	23.44336918	15.25275502	62.15262759	47.01252984	41.55900559
SmTc_1187	5.794723046	0	0.453248532	8.655763097	2.598561983	2.082503525	3.159007171	1.235686265	0.745247332	3.095630564	0.520854118	0.624789786
SmTc_1188	3.716119894	2.492979649	6.947842321	0.896514243	0.766025601	1.860295815	0.688306548	0.607109702	0.732300581	2.246290682	2.994062883	3.167908081
SmTc_1189	11.85795238	5.261498936	14.31826496	13.28173197	8.036724244	9.828310611	9.132868877	3.480457664	2.76584388	27.72262433	8.687223702	17.99821616
SmTc_1190	51.08377389	27.62977445	30.11021085	20.73841676	3.056359184	6.700758662	27.91142249	18.84012633	3.960662232	2.541437329	2.07041079	1.415287958
SmTc_1191	135.1249728	135.051558	158.8277474	100.0123054	74.4308646	84.10904732	68.9718878	83.2132766	61.13186074	89.24892934	123.874279	98.69406654
SmTc_1192	44.29989522	16.1308121	25.25744442	17.62529761	8.395563982	12.81144336	19.09248995	8.261412218	3.682490639	28.81820718	24.67637535	30.70310726
SmTc_1193	5.336228292	0.624771226	2.187679582	2.752298725	2.351698594	0.74244406	2.77603478	0.372765357	0.359706045	3.376221693	1.178432443	0.301565203
SmTc_1194	7.431881149	8.306139528	6.442773638	14.20408467	5.593419244	4.613310998	18.7984092	10.16252599	4.540044514	9.380930753	4.019186192	6.952690645
SmTc_1195	4.684393418	3.040691909	3.276059274	4.438623312	1.643449933	1.967053889	4.281216874	1.953761853	3.63596377	4.087753811	4.941180957	5.193344184
SmTc_1196	11.13418194	3.014308351	4.782647735	11.09412692	7.97381833	8.231802748	15.20919712	6.894119173	7.448012152	8.592221789	6.569951701	7.077722524
SmTc_1197	7.017249362	3.276077935	7.821417997	3.49868482	2.391557893	5.336014184	4.977269543	2.310039552	2.229110556	3.150369142	1.647808077	2.587582783
SmTc_1198	138.5301214	32.38646881	53.95809621	76.57414988	14.09853988	15.44970298	68.26752526	31.65119555	8.01987054	10.94423287	5.196390787	5.378867376
SmTc_1199	93.60400453	150.4867173	120.9690532	86.04441524	47.28335668	43.65999858	62.20275776	57.45646299	30.29655636	98.31347932	80.94068855	83.46608491
SmTc_1200	184.689932	182.4850526	224.2988564	156.2018665	119.3851825	101.557401	88.97320511	121.0436097	54.78198434	92.93914568	77.59991878	88.68349795
SmTc_1201	48.05499199	26.57649015	29.43356499	26.36282872	10.30678559	22.63012291	6.23814705	5.333609157	2.735661846	21.51948565	14.72449818	15.60735981
SmTc_1202	42.94661344	155.2603122	341.1616923	1.89595779	0.263249843	1.342536618	0.556567454	1.408301954	2.264940118	0.241235275	1.055312635	0.886129096
SmTc_1203	33.83976369	9.534968057	14.96674262	14.36944917	10.23086397	12.56856674	24.69086126	7.846857392	5.248740668	14.62656201	9.952655033	12.42201127
SmTc_1204	88.36829667	26.26306466	40.68819384	39.12748911	58.16028782	40.69164558	32.51181802	43.36403444	14.79436154	19.84138521	34.24423308	14.01427003
SmTc_1205	0	0	0	0.196032673	0	0	1.035833873	0	0	0.199540289	0.21822823	0
SmTc_1206	60.86190976	34.21952813	70.00402132	13.29064417	3.264187323	6.674970253	11.46932774	5.159331239	2.936086411	1.18968816	0.5947924	0.963201162
SmTc_1207	19.64073245	13.26165339	10.44823385	25.67975174	8.747558113	7.48139774	27.5403378	17.8595801	13.63441041	30.32151844	22.29810174	18.10610486
SmTc_1208	17.02182607	3.108945124	6.539543381	6.49799185	6.690273805	5.790164064	15.8771825	2.922515983	4.120737512	7.550337854	8.24621461	8.215672544
SmTc_1209	32.48881148	5.254726617	13.16189216	20.51876392	10.66445584	12.74831536	28.9366481	5.583852138	3.798260288	26.08974309	10.61071504	14.55165244
SmTc_1210	182.9493356	101.0114968	137.1727096	221.8744114	101.4397857	113.812962	246.7075829	177.5675417	94.20444837	143.3992886	123.1691256	125.6772725
SmTc_1211	21.29233949	4.016386455	6.56018028	9.139903834	7.522157873	8.506964233	7.691878573	3.273061669	2.509795665	11.12809078	11.06166202	10.07143719
SmTc_1212	17.34702702	7.438831021	9.723240621	15.23981729	4.244820225	3.800505461	29.47790228	11.76460436	5.954901639	3.397753819	1.896426258	2.828198491
SmTc_1213	12.29053532	9.763908081	7.844735894	12.75126321	6.98125558	4.694954751	11.81501092	6.543787661	2.233189292	11.38006178	6.660217611	7.295238149
SmTc_1214	55.39881133	5.25274741	9.634354031	31.24872423	11.42373161	16.37116589	25.7778871	4.850260981	3.672265899	27.7815471	11.32301635	17.14414279
SmTc_1215	51.94220621	40.38824368	43.21234609	47.29378189	25.56275727	28.59200434	27.88567295	21.48681396	10.59309902	37.61422039	29.96397256	23.5018692
SmTc_1216	311.4622213	417.543945	481.102636	323.6386267	176.9164087	275.9148825	185.8328176	144.92519	97.14811403	247.1064255	244.5297337	242.2057538
SmTc_1217	2.738739734	0.411980189	0.875850367	6.541590181	5.523562535	3.518482581	5.589209528	3.493943657	1.338449855	0.717292411	0.680861114	0.184651082
SmTc_1218	66.8271833	18.15213698	33.30483485	43.10599528	29.34326624	32.16357192	33.0347019	13.12864474	7.595144539	48.99792696	24.60375843	32.11771295
SmTc_1219	127.5833024	15.89569634	24.77543356	120.781357	53.80098324	77.51933469	134.7360137	24.0571161	23.53052934	103.091016	40.31750251	67.88335998
SmTc_1220	110.9605953	137.851343	94.12762531	120.1660544	54.32041215	67.66402381	124.9403401	107.1953049	74.31997775	67.48047626	78.8390473	56.4733985
SmTc_1221	61.76584645	18.50855435	38.44182895	33.73665868	35.00175179	44.55522097	30.61608604	17.76117288	12.64148405	51.75320894	41.53863744	36.142533
SmTc_1222	28.08216655	11.11774535	16.82548472	24.94607733	13.99670477	17.36299368	27.7925614	10.17484528	5.858483178	24.87245631	13.64833285	19.32786365
SmTc_1223	37.56305279	6.553715981	15.4707566	23.95521315	11.90016156	10.47385523	27.30824891	11.07165832	5.850640497	25.56917001	10.70404324	14.25286562
SmTc_1224	442.5497248	528.4904992	739.3342539	440.085302	430.133259	362.7391082	68.42882599	79.137484	22.01353529	31.47236045	25.86676491	26.76280635
SmTc_1225	294.1303748	448.8866273	258.3189905	135.5367494	83.68007268	75.2604927	78.31666658	111.4008125	74.89278475	152.9678305	265.9064125	178.3721176
SmTc_1226	7.915908935	2.128893909	4.309614889	7.454622489	6.477466076	5.692188248	14.27715368	4.326583234	2.911014376	7.618605003	4.785116118	5.683783352
SmTc_1227	15.45234647	14.07795448	15.50986807	10.0220866	7.996004991	6.277475985	10.71154442	6.80155646	4.151468159	11.5594947	8.082653392	8.0878992
SmTc_1228	16.26240404	12.90564619	11.65501869	10.3704815	11.72433117	9.198833118	13.06559077	9.9418535	5.737321874	7.02483849	5.628538453	3.942601438
SmTc_1229	5.992842438	0.248143912	0.760281408	3.475643716	0.249076638	0.408296346	0.921553878	0.222079979	0.214299718	1.198298436	0.873683364	0.359323058
SmTc_1230	10.11889701	2.534547713	4.108747128	6.552923894	2.402737128	2.694422644	9.686689523	2.268330092	1.405195569	9.17418959	3.25790338	4.938822445
SmTc_1231	22.17230439	2.415967664	6.423088525	10.64640843	4.820158799	7.165241354	13.9649659	2.242286837	1.803109553	8.093384613	5.880910471	8.076611031
SmTc_1232	2.751299814	1.25752675	0.786306559	1.948051199	0.450804842	0.591181802	2.430403823	0.750294488	0.051714927	2.437324069	0.993949408	1.430748648
SmTc_1233	11.31846983	3.189548734	4.494610099	6.010511456	3.045365086	3.384945673	8.543479826	2.831325136	2.060297493	6.279059172	5.047629832	5.501019931
SmTc_1234	86.35226572	94.24163932	64.41656014	66.23663965	53.56113533	36.39957297	55.63062083	54.17459789	30.80441822	83.38666518	52.59656637	67.64446002
SmTc_1235	11.78645019	1.266428162	2.660691384	8.296950419	3.177971073	1.80594501	8.331463802	1.43565036	0.218740163	6.756326332	1.210281968	0.611280818
SmTc_1236	7.085177791	6.621657012	6.168802624	7.740325515	2.98789709	3.953844105	8.524814296	3.2620996	3.497573907	8.158214209	6.966705192	5.248720209
SmTc_1237	33.50225973	8.940536863	15.54241007	15.96423029	9.050194734	10.33355555	9.580439776	4.852111048	2.733662544	11.13912334	7.571100278	8.460188016
SmTc_1238	0.916982752	0.934043362	1.430895075	1.72326396	1.015683778	1.166887546	0.784618349	1.021699067	0.537766513	0.608564736	0.78301159	0.375704157
SmTc_1239	9.054686017	6.519812854	8.120275598	7.113058836	4.309673895	4.050752049	8.028884275	3.478862209	2.105745232	7.045307134	5.092321189	4.605350956
SmTc_1240	24.58957842	58.50641687	22.00906554	11.64553151	10.63422761	5.839592025	6.921094721	17.54806544	3.5505293	10.54488502	16.22498661	11.52494689
SmTc_1241	29.23266762	15.82163571	18.59970495	11.40005389	7.845342679	10.40485291	16.5163082	7.266660699	3.953853899	13.1919559	13.68317508	14.21141282
SmTc_1242	34.45322222	46.93976128	30.60289319	49.71792984	54.33163798	50.77095271	7.578609719	6.378393232	2.511496536	77.76210654	62.94930644	56.31611549
SmTc_1243	7.874940636	1.386424349	3.250888777	11.27557285	7.504892309	6.753149019	19.92566378	5.258630693	2.964819113	10.08820598	5.927444621	6.596406878
SmTc_1244	166.3431164	280.7721891	218.8773422	120.2542828	84.03402977	93.89061801	91.18652752	118.9121488	68.2002662	139.358938	185.469554	174.7268788
SmTc_1245	101.1397979	52.11643747	74.41371274	85.59831475	66.66287899	57.58033088	68.1906668	53.28154122	25.26142029	107.244308	83.28140298	88.55456152
SmTc_1246	11.7414196	5.658978312	7.270540369	5.83881333	3.758572959	4.375122908	7.580486627	3.409985513	3.112217336	5.87854564	5.834338069	4.865026463
SmTc_1247	8.078394387	28.82185859	20.91593427	34.66192344	32.90944069	26.28763882	42.34918366	59.70780466	51.63234831	33.21250777	40.0954453	34.33981812
SmTc_1248	102.1265305	14.64078226	47.60387344	71.29848002	51.15911272	52.14460884	56.65046022	21.77262024	15.08399274	74.29555309	38.06604405	60.75877623
SmTc_1249	30.07169337	23.2382788	33.5705756	56.57830356	64.53826378	69.73666622	53.2760192	48.8865402	28.52615287	39.73201801	27.37395104	28.0998069
SmTc_1250	79.9482479	53.13455556	51.7361559	73.53877128	17.77809282	23.382216	52.52254727	32.59224953	16.31557925	50.16030028	15.37901225	33.47613729
SmTc_1251	25.42385574	22.64316124	20.92608008	10.86078419	7.065093557	7.211049641	5.742345931	5.546579469	4.090658026	14.53656191	16.632764	13.6858181
SmTc_1252	43.88445883	13.80847885	24.4919225	21.80026623	10.91908028	14.54522376	16.81351819	8.118982748	3.512834595	18.79348163	9.953749758	13.25267984
SmTc_1253	25.28847421	4.072999577	8.672770465	19.64625016	23.75639144	24.67359724	20.00286869	11.16544628	8.365911939	18.68147127	12.95629718	8.979652981
SmTc_1254	90.7961624	16.22234169	26.34295636	46.81169399	43.34147216	45.18170117	27.08365633	28.53310115	12.46471721	48.5368271	53.90153026	46.77753685
SmTc_1255	218.7434899	257.2271056	264.351439	160.7831809	99.27829395	99.28607629	102.584769	110.7414447	83.43780198	130.0441105	137.3191337	122.6688696
SmTc_1256	309.5770633	621.9456278	413.0756799	19.68207438	1.812029068	5.137127433	0.104103907	0.37463855	0.948973235	151.2856315	256.3732088	268.2642217
SmTc_1257	37.08627716	37.20390548	47.09835419	29.48152606	13.90336465	20.38419139	18.34134506	10.44987574	12.58824699	27.74519975	21.76453404	18.89694006
SmTc_1258	125.3580312	59.03435776	79.44455617	100.1717861	90.52129856	75.31109786	80.57153271	45.82808431	30.74923343	77.96377067	74.93025775	58.68189477
SmTc_1259	46.39531125	52.28142953	53.29474894	34.30714862	18.9803411	24.35111703	19.93467149	11.34038507	6.329551111	29.68510321	16.66271525	19.3391658
SmTc_1260	23.88134513	26.52330678	27.69611196	20.97179725	12.36067994	10.94500781	12.31274227	6.669083707	3.817634915	29.88586444	16.10418459	13.44241119
SmTc_1261	79.15044501	39.14869334	62.77263047	39.57986148	28.92070514	27.68417683	37.83840207	29.44777795	29.23438149	43.85338017	57.44858158	49.95366615
SmTc_1262	10.45402692	2.380767953	4.973434385	7.236457831	4.888057124	4.372361091	7.248444886	3.09920389	1.588770928	9.331849552	5.660830209	8.33134814
SmTc_1263	202.9965439	323.5137269	293.1176117	152.0336717	128.0786647	189.1599304	35.95303258	33.49528964	17.69799712	100.7060077	109.5854323	93.55265573
SmTc_1264	13.04018922	4.478299063	7.569323138	6.426540956	7.378801841	8.300616817	9.451387414	4.806141195	2.254018547	6.476763544	5.865009392	5.546721231
SmTc_1265	2.190910851	0.76577018	1.244934393	1.977107734	0.823552037	1.159999399	5.774874605	0.750607285	1.795031141	1.534519173	0.962921451	0.818450309
SmTc_1266	14.93178635	8.449774783	10.18270063	11.37907688	6.884363566	9.068223248	12.8812128	5.925397796	4.106714218	11.58268292	9.079725377	9.189970043
SmTc_1267	72.63761815	72.43815732	54.4712348	40.74077209	25.29677802	29.85797309	53.68357995	34.44600156	32.28643061	40.55641276	53.6775383	46.33027468
SmTc_1268	66.72018162	36.16786918	52.84235053	12.51360087	10.88421262	16.17087272	5.471971407	3.03566285	2.425629941	30.48319417	19.95190729	23.16930495
SmTc_1269	0.742632668	0.630374556	0.367883338	0.569637542	0	0.076831051	0.836099091	0.752217088	0	0.193276693	0.211378017	0.101423275
SmTc_1270	117.7493031	90.65153936	121.9737285	64.76059646	51.95503132	62.64694943	73.22011613	41.97829187	24.56920756	69.59419261	69.17659258	85.77087781
SmTc_1271	210.3945773	168.3623685	205.385501	181.750689	106.2125817	122.4596919	113.1666849	70.58658872	50.86377821	280.2517022	236.8854088	274.2486
SmTc_1272	52.99860244	11.19313634	25.6368701	46.5551939	41.06238121	41.73444609	91.524871	29.93344848	17.14371253	41.6621319	25.60468396	32.5050975
SmTc_1273	150.4572748	275.3552655	346.3985141	239.4659564	261.4129764	325.736563	108.6149938	139.1622624	123.0963321	353.2331314	484.3258588	202.2297938
SmTc_1274	202.7414042	89.73319105	103.3634097	64.31856807	119.5411347	128.5464072	50.64159963	80.61135099	49.39453493	59.27320836	74.41385334	58.40440014
SmTc_1275	410.5879798	993.4020936	1576.439965	254.1120333	342.1989823	478.1544437	3.404329754	4.679260818	10.0568702	107.2781221	136.3913525	123.0860173
SmTc_1276	33.06391453	87.37035118	66.86950285	62.74270732	54.38302999	41.22706197	37.67845714	40.18876502	25.01081097	107.976239	89.85547375	117.4455108
SmTc_1277	19.43496075	4.339194452	10.67879412	17.97792008	14.9566387	15.67145373	21.51180213	10.16040693	7.282633315	17.50887593	14.80418625	16.18256489
SmTc_1278	25.82862793	1.633576142	5.1932302	72.83782794	12.25472295	21.22017249	4.880773186	0.974661713	1.089018302	2.80747695	1.081130681	1.784491341
SmTc_1279	69.32645108	16.50697529	39.45878282	28.84983626	46.14987467	23.90405661	42.00693476	55.01215409	12.61795034	8.335153539	8.662338432	6.482118037
SmTc_1280	1.306564773	0.277265337	0	0.626376587	0	0.50690309	1.618107352	0	0.319265721	0	0	0.267661423
SmTc_1281	148.7150323	21.72850891	30.41423899	126.8298323	88.73533574	103.4048895	106.2085293	45.27585502	39.81603009	60.59292557	34.36824942	29.62709535
SmTc_1282	37.02815574	67.23477779	53.91219449	58.32804168	37.9502884	34.17781767	36.17832735	40.49565322	39.33920619	47.9750204	57.55454885	44.67777413
SmTc_1283	21.10019204	16.84028026	29.8584948	12.96084445	4.44077095	7.905681183	11.84951887	5.832737117	3.245571044	10.17351606	13.6387105	9.643963355
SmTc_1284	38.52312047	23.06958171	30.19803104	16.6742024	12.44380391	20.32611421	21.80970462	6.496236757	7.01344034	17.02213326	18.88745249	16.42535933
SmTc_1285	0.553407134	0.1174382	0.822435933	0.742860655	0.471518515	0.429406628	0.467293477	0.210206028	0.473297428	0.486098148	0.472554363	0.340111132
SmTc_1286	41.47704718	37.69926377	41.05628216	57.8271435	57.98005989	47.40479362	59.61318107	49.02711635	31.56420548	119.5750625	59.32871697	77.16642328
SmTc_1287	12.86268621	4.350272951	5.824298644	8.787212136	5.736546328	3.430823465	7.534937179	2.341093108	1.080427745	16.55506351	6.221093599	10.70483276
SmTc_1288	54.99752913	25.88482829	32.53361623	32.1402659	16.16520091	20.7173362	32.6547109	13.53781421	8.671485022	35.77398287	23.6779654	26.71915258
SmTc_1289	14.87415781	2.759725662	4.469308594	9.289495273	8.795064191	7.921271969	9.498660165	3.848859481	2.760688728	7.61533884	6.454628741	6.893447531
SmTc_1290	14.24956067	7.864253199	10.25163015	10.79496916	11.84072019	6.68871651	8.129201561	8.746782124	2.214669328	34.41897082	15.6933235	21.12515137
SmTc_1291	127.2887929	151.8076445	185.7182068	91.65765983	118.6673015	122.7792669	7.270773664	4.21115675	2.302720709	28.07857479	12.95782619	9.652610064
SmTc_1292	88.17458306	47.36441324	54.6550355	54.75987277	44.23735734	37.41547611	62.65395157	42.23834481	26.17590614	74.90203158	63.31685664	65.28479131
SmTc_1293	52.76763259	10.77768995	22.6737298	35.52732612	24.9516578	23.68720949	42.28559088	21.05448187	9.207644442	42.93192395	22.96631735	33.05905434
SmTc_1294	25.31039456	9.603960527	15.69350105	15.49293038	8.497534394	11.21122901	8.492160296	3.098517705	2.498464308	17.30789848	13.66886214	13.63224281
SmTc_1295	17.1834966	20.83714082	17.86910254	15.65635416	8.249988481	7.618991385	7.69752803	3.9369056	3.065844828	16.14945343	13.15910836	11.77122479
SmTc_1296	8.824533833	7.490596408	6.994357456	5.866356075	6.265626805	3.560566539	2.649379711	1.191789773	3.45011127	7.234487359	3.893222634	2.289860114
SmTc_1297	164.101566	13.52487712	43.86235412	56.48948782	37.46683442	31.19043838	57.63003004	24.62157541	7.541564246	23.28907275	16.84622742	17.60558218
SmTc_1298	7.056859734	6.145715854	6.197113924	3.796112498	1.717898254	2.531598024	4.209830639	1.856606647	1.030148746	4.865823632	2.425992632	3.567214289
SmTc_1299	36.27485619	20.64427637	46.86426236	25.76945243	43.02423066	39.62947542	9.908424579	18.73685233	6.043598771	29.93178839	29.61114003	28.9226739
SmTc_1300	42.49794848	111.8003297	149.4979358	105.9438817	158.6318889	155.2467627	0.721497321	1.024914932	0.412086865	26.99280246	16.56045591	33.99518127
SmTc_1301	102.4173425	81.20280772	86.07113663	83.1366899	50.6863306	55.10421726	62.76806065	66.81662833	31.55968403	44.20831828	43.80608644	42.11383335
SmTc_1302	127.7925423	148.1102588	166.4715249	98.96600159	68.08555815	73.29847805	79.27476128	69.41840254	51.41179152	91.85463254	91.08171478	84.06003729
SmTc_1303	1.208810839	0.293166895	0.128318015	0.19869005	0.441403282	0.482377227	0.349958472	0	0.084394015	0.202245215	0.368644143	0.283012183
SmTc_1304	29.89079564	21.3359089	19.35034498	137.5666876	54.40848708	73.93724519	264.3444267	91.25020691	43.97135887	105.1979315	40.41260573	52.91479679
SmTc_1305	86.71210129	9.46167963	23.12696674	69.45519846	52.91321837	45.73878749	70.27734432	18.84192024	20.16271867	136.1401996	90.73105729	98.81268922
SmTc_1306	110.3236626	83.7386104	78.30350927	71.31789535	37.36472656	39.17266693	67.84483712	46.96515067	30.22640007	62.59411856	51.0481014	48.29028696
SmTc_1307	43.13152511	5.339200659	15.09000363	35.66879896	12.24975936	15.95267757	51.87824733	11.74119857	11.85683248	26.30943585	12.77540977	17.70856979
SmTc_1308	21.81166485	53.25793747	54.22510671	20.65514991	42.21585769	43.79444885	33.04562698	54.1418951	38.82193294	24.49381384	53.00071766	49.97891601
SmTc_1309	36.58673007	12.32592959	25.10159479	8.026568556	3.133444556	5.507140003	8.665148747	2.419390536	1.42671869	18.22011152	9.906602402	12.53587495
SmTc_1310	4.625334491	3.414050417	3.063349142	5.206113604	3.940915677	3.994654882	0.724517682	1.222181498	0.343981191	0.549553583	0.558091867	0.370776889
SmTc_1311	12.22474445	10.538961	10.64506717	9.523525001	6.347144995	4.624219057	8.34401819	6.287996934	1.960335714	11.03616603	13.12993933	11.66086902
SmTc_1312	10.11561601	8.095857514	12.67078815	2.771142494	9.111292983	1.973471927	6.377699659	11.70990649	14.54832042	4.061846306	3.208297749	2.605144427
SmTc_1313	43.53436691	84.51889614	50.16265738	28.31644952	19.4234431	16.06819771	15.49887131	27.5601385	16.31615121	37.60785095	48.10013771	45.7369428
SmTc_1314	203.0238833	132.1229729	213.7392874	311.373769	79.72425022	126.1130721	164.7007343	122.3667432	28.78195028	127.7518795	64.18695857	105.2040918
SmTc_1315	6.087376767	1.162618759	1.65101255	2.019486009	1.504118932	0.878551282	4.228623781	0.940305922	0.490868845	2.483379934	1.260517702	0.573644524
SmTc_1316	28.02511558	13.37877496	18.15816055	13.74465396	8.204499758	8.063846617	17.65292747	5.750974031	2.863540309	14.25656807	8.009203491	9.565555613
SmTc_1317	69.68402015	74.04756119	59.13127442	47.21525845	40.16823365	43.2293802	41.14493573	29.32259436	20.89565118	54.37405503	49.95329211	46.24521975
SmTc_1318	1.309146917	0.277813292	0.729586817	0.502091589	0	0.20316195	0.368478453	0	0	0.894382166	0.419205217	0.134095199
SmTc_1319	18.18354061	17.59243654	15.83613983	13.74774588	7.552089937	8.010385459	12.98766911	7.294670352	4.554719405	8.777888046	9.126938398	6.48881444
SmTc_1320	43.2722751	14.46984128	22.18120629	52.24348338	28.78557944	28.10599382	70.63740524	33.32230605	15.30467967	44.5661665	26.77407291	32.89897985
SmTc_1321	8.590950136	0.673137395	1.080308652	22.60774568	15.87818843	9.51699427	4.672412651	2.208924799	0.645920672	5.004909983	2.031455767	1.137187219
SmTc_1322	15.50728274	2.246816123	4.092627891	7.239473312	6.743004042	7.219563582	10.98111002	3.249810989	2.378101801	8.548468353	6.118564313	7.317605757
SmTc_1323	22.22808089	15.72335964	15.87265142	12.66664042	7.72333189	6.140596532	9.939272196	5.788419687	3.004684006	15.26269521	10.56719049	8.687403109
SmTc_1324	13.05961911	4.009647552	7.949150327	6.660506079	6.155452696	3.751508123	6.976236857	5.136468947	2.851696417	12.1491913	6.880780034	9.50613466
SmTc_1325	7.52759477	13.35448496	13.36846245	17.72634354	12.82744688	12.10235736	18.13650945	18.07064786	8.645207794	15.89828184	7.167011855	12.76854486
SmTc_1326	178.8087126	56.34147076	98.31478547	91.47450556	73.61295688	65.74097568	65.97592012	32.68713048	23.44142807	98.72313248	86.08088887	47.98933423
SmTc_1327	54.96442043	55.86585815	36.17450774	26.4461595	13.98855198	11.38775272	18.45213031	19.66658606	10.04696196	33.60740119	26.51472996	34.74499088
SmTc_1328	4.526845146	0.213475362	2.242496155	1.543254936	1.607083322	1.834319475	3.029637114	1.464738589	0.245812787	1.47268915	0.96636829	1.391046781
SmTc_1329	0.45309736	0.76921218	0.505021791	1.303308878	0.772103506	0.562516808	1.02024677	0.458945036	0.332149905	0.795977405	0.967249611	0.278463081
SmTc_1330	21.84107162	9.08222323	12.87560131	10.83391546	7.825549353	8.610744537	15.25145449	4.651574563	3.285479745	12.69117311	8.745599259	9.672846144
SmTc_1331	43.1743778	27.3519493	29.00367907	58.12971221	19.73871648	23.53199289	90.32436246	63.46413158	40.20961601	18.1428561	13.72756402	12.5407149
SmTc_1332	302.1721444	513.219496	763.4350434	149.7203535	149.9639446	132.3151027	49.30434054	101.1802541	51.02926096	97.66211374	198.6802495	133.2691902
SmTc_1333	326.1786727	307.23514	341.4306936	104.6034452	62.13662341	91.06485451	97.54052528	77.25476521	73.29658899	108.2206105	149.5296401	144.5082273
SmTc_1334	17.43611684	1.651287883	4.095653122	3.302150543	2.823879974	2.258602267	5.394357826	1.185924155	0.616202982	5.330160833	3.968269352	4.575630396
SmTc_1335	101.1603087	81.94517341	72.12669675	103.9329589	54.68543143	50.74415233	59.71161007	36.31786879	11.29459772	99.50281789	38.96157023	44.36904307
SmTc_1336	31.97697778	20.61255244	24.40415649	21.30062334	15.20000311	15.10359264	14.29234194	8.596657508	3.501493952	30.35445814	15.43869681	25.98635692
SmTc_1337	49.98302664	11.82482553	21.86207388	36.587137	22.50414133	21.79137498	45.24488899	11.34475993	10.32097342	44.11586033	20.12692826	20.31912246
SmTc_1338	104.9761165	10.47807678	37.73027873	37.09824705	22.66999146	26.73828868	29.74559333	17.80938151	8.440643735	12.79657561	9.699093201	10.37014072
SmTc_1339	4064.143682	4989.918115	5774.003604	2964.613206	2112.091568	2140.534111	1460.056704	2333.124301	1893.292409	2603.119785	2490.717023	1256.75876
SmTc_1340	1.980945992	0.336300301	1.177578722	0.911692622	0.337564392	0.184449665	0.089210573	0	0	3.402687037	0.76118842	0.973954604
SmTc_1341	21.0673931	8.618770278	8.755201278	13.26517746	7.402067707	7.533045277	15.0627226	5.444818571	3.316961484	19.54369558	9.945197073	14.30457239
SmTc_1342	120.9268929	33.71220305	46.56398036	124.1552088	87.86946218	73.9019979	91.49553411	44.30805414	20.32501919	93.06387537	49.51015941	65.85651867
SmTc_1343	28.75264113	15.6959397	20.2326808	23.69133023	16.96685612	15.01005357	24.59311098	12.76092448	7.497553921	36.88679751	28.62940167	29.01408774
SmTc_1344	37.99063984	23.84526692	27.43435017	28.11469556	15.158768	16.93957119	20.06070512	9.82348123	4.118605164	31.69886074	13.47867802	21.59430959
SmTc_1345	15.11581446	2.587738924	5.946377387	2.667247234	4.491451198	5.332192827	8.316067613	1.994276789	1.939929535	3.049694959	4.582667293	4.514804075
SmTc_1346	24.62219875	6.037849682	11.9262268	30.70804321	21.75580197	27.28500789	44.271631	61.61097017	41.80394321	15.94915862	19.00027639	18.45758389
SmTc_1347	282.8961674	202.365276	321.3312273	104.7330586	53.76862837	70.9865683	69.5563642	65.34154867	49.9684033	124.9223593	126.0079032	125.8843199
SmTc_1348	66.48527678	2.928615124	13.44203459	31.39966581	25.82101497	29.69390353	39.80961534	9.303392138	6.152067076	30.9786299	21.37899397	29.26506914
SmTc_1349	23.39209387	5.122112281	9.687346327	12.62863113	5.649154518	6.867202919	22.05864847	12.97887477	3.968416897	14.45414921	4.421109569	7.783312434
SmTc_1350	202.7086539	17.22727401	65.01123286	45.66674298	6.280960891	24.46183015	74.94890882	10.15561965	7.101542231	3.813452883	2.422057521	3.144641729
SmTc_1351	33.56472467	18.72521792	24.07806997	58.17110263	45.23534963	40.26167448	55.87561229	42.97849142	19.60157226	49.03425997	33.97851096	33.25578031
SmTc_1352	81.19898632	33.26166039	38.56119941	88.24349284	23.52897829	34.72971173	92.0936074	37.61632051	19.06753871	24.87466599	12.63765133	13.14830438
SmTc_1353	38.2093455	42.55313059	50.77953548	33.86169192	31.57792871	32.83715166	24.14865716	16.79970377	9.775445163	49.46195072	35.01222173	37.0530077
SmTc_1354	30.63863134	15.46981386	17.66368084	23.90660652	13.05248981	10.24720362	31.64001649	10.43386286	6.454055838	19.28189321	13.41946992	17.74761723
SmTc_1355	84.42945994	74.07587443	76.0923539	58.84339542	37.52978478	45.49108674	79.14643539	47.31099047	32.36198623	57.58813958	51.04156513	42.15022388
SmTc_1356	56.5786397	19.06408091	16.65483463	31.44407037	18.05331359	18.16601798	25.93955051	16.38380338	10.97596186	20.13924604	8.969000892	12.06467365
SmTc_1357	7.1629362	2.675274715	2.980618808	4.615246731	3.051512017	2.534427752	5.580599794	1.88639908	2.170371684	5.984137323	4.159173327	2.465217276
SmTc_1358	9.510109828	8.35090253	11.6965047	9.223240206	5.215648368	6.615838156	4.356655736	3.543116262	1.388963938	5.974354797	5.460459239	3.582952911
SmTc_1359	7.506000981	3.306663547	2.965228349	3.716860452	2.50955788	2.270681554	5.861999613	1.395464115	1.114407714	4.117192748	3.082990211	2.491416482
SmTc_1360	9.002291239	2.183281024	3.909328586	2.376472331	1.444389536	1.415177523	1.053018551	0.621714194	0.371387287	7.165700974	3.693780477	6.2271671
SmTc_1361	54.41187437	32.48735822	33.48089575	32.08572959	19.86876617	17.7262438	23.34705274	13.97870088	6.277686054	30.576811	22.78115223	26.90875666
SmTc_1362	54.43648043	79.51330709	68.29202537	43.99249337	26.05190118	27.70222684	31.91739123	31.06046449	17.4478546	66.99698307	54.55752333	61.11764366
SmTc_1363	82.45579077	40.93228193	38.30098148	33.22438211	18.8969901	18.03676154	30.95611039	16.51613188	11.36775171	44.40800329	36.3592875	36.56988204
SmTc_1364	19.06217623	24.72217337	21.11503961	12.85511303	9.962266189	11.56884296	11.55240653	6.711211974	8.969563454	8.49288553	12.8281221	8.971468019
SmTc_1365	1.647831691	0	0.612223764	0.473989448	1.052999371	0.383581891	1.205896151	0.208637327	0.201328011	0.48247055	0	0.168786494
SmTc_1366	17.70010817	11.43566546	14.85629444	22.56403076	11.05125345	10.45347792	23.13885239	9.94417319	4.342621664	36.36796616	12.14636988	19.46602735
SmTc_1367	189.4621923	84.64909344	110.6084781	86.85988156	113.2303718	102.0089784	73.31947817	70.54236437	38.30270478	98.41182089	115.9049548	94.28096783
SmTc_1368	45.38535241	18.93591623	28.51867886	34.04373379	47.37728555	41.78166382	46.0062831	56.83775025	22.23398681	33.2907881	28.3738694	24.17824532
SmTc_1369	13.46180797	5.632056504	10.60148107	9.487472892	5.980002447	7.296939248	14.24067671	7.827813507	3.130142347	11.48387174	7.041120199	8.831153302
SmTc_1370	105.5069751	64.45300187	69.87551269	48.53575974	27.21885837	31.30484926	42.90380027	26.40510183	11.44285259	67.05650217	66.73961412	83.97045973
SmTc_1371	32.29165289	20.92461879	21.70838103	11.97362654	9.426432779	11.61059941	17.64074823	4.062286351	5.592715601	10.29827849	12.57650657	9.150835554
SmTc_1372	39.96760253	23.41108397	23.30447118	28.02185197	13.05206148	15.00714868	23.22996452	10.85517693	5.560929489	23.55198264	13.92856008	17.36984577
SmTc_1373	136.8696387	100.7236051	130.3672919	107.269814	88.6758261	91.46998908	110.4320899	118.749756	63.72645272	89.34580219	104.0877014	93.84036538
SmTc_1374	73.62029778	57.77532613	60.89772089	34.92414326	19.85683995	15.04155791	41.98168078	28.29612144	15.01010082	23.7395295	18.12128174	19.09725589
SmTc_1375	119.5707871	99.79146757	95.50690712	80.04496795	16.97961485	34.04289281	43.37747597	67.4420158	30.42569558	7.538602343	3.957422382	4.620530284
SmTc_1376	98.78722279	53.78039424	63.02918308	51.87393363	25.56550388	23.81949985	47.63247779	25.24933287	13.93077594	45.45847608	31.92853893	34.94268584
SmTc_1377	4.313661329	4.139197819	4.320233603	5.826366323	6.551731078	3.725479383	2.787249471	3.514463867	2.566419123	6.736010125	4.964630449	6.224264814
SmTc_1378	63.94352734	29.27606994	48.78506641	43.83708945	34.8099964	27.18919991	17.52181636	10.97123511	4.4111972	39.61407077	28.27426549	26.39344335
SmTc_1379	12.45389	13.80145928	15.82738194	17.75982305	21.13791753	13.72813374	19.50743183	18.07094366	5.579147033	23.34460608	15.84606561	24.48023707
SmTc_1380	10.96829187	4.395420083	6.960869335	8.900708039	6.176718309	4.96759265	10.71637568	4.005267335	2.645649211	10.0890928	5.687829129	6.403331634
SmTc_1381	24.35398308	6.668573336	12.25899671	4.278496778	0.133872785	0.097533156	0.07075905	0	0	0	0	0
SmTc_1382	28.16777398	23.79208399	34.54050031	25.25150485	17.55645955	19.42303141	37.44624071	17.25230531	11.32463733	19.66345412	12.70752035	18.05032611
SmTc_1383	12.6077942	10.63901741	11.35232295	18.77278403	10.29987114	10.81862404	36.85583202	22.64887585	15.7663364	25.50720032	17.98521166	19.32556229
SmTc_1384	26.50286394	26.50954036	27.30459729	22.52679952	17.08846729	18.16339889	28.3707371	23.14466564	14.73752385	19.29464838	27.03462662	16.93369486
SmTc_1385	947.7439168	611.9599063	730.5067705	739.1797383	796.4066925	661.7185085	683.5572476	1588.127013	573.407811	215.5842252	195.7875024	140.6174824
SmTc_1386	10.14116176	1.218141473	1.635072478	7.375177227	5.461483737	1.781628193	10.14650442	7.364861467	2.05724428	1.942146038	0.857784447	1.05835275
SmTc_1387	12.37735455	18.32505408	16.18420259	11.29720619	7.439324638	8.1298915	7.496892667	5.734020986	5.533137604	10.3756326	10.6099885	11.63629348
SmTc_1388	17.61777499	6.892134019	7.854700627	1.410129568	0.261058123	0.332839791	4.13950262	3.801792838	0.37434718	2.033428146	0.654079062	0.439375759
SmTc_1389	49.58659963	6.70801828	15.22886547	33.87222545	16.72209383	11.8864123	62.28039428	20.71515924	11.54379128	12.03519877	6.377253701	5.514990281
SmTc_1390	146.0256789	82.5917783	139.0735582	9.896864908	2.198654964	4.475708038	0.03417967	0.153752897	0	0.533326749	1.360976057	1.243852809
SmTc_1391	13.98980682	13.42940363	11.21173691	7.163299169	4.680514672	5.365056928	5.97036136	4.265945867	2.398305455	6.919750108	6.692203699	6.212029785
SmTc_1392	8.798528452	1.653111603	3.566119856	5.348456315	3.852005257	4.101635842	8.433715021	2.536244762	1.240691263	6.788224874	3.489268677	4.573823354
SmTc_1393	27.52550932	17.87278208	24.12220375	21.06995175	15.57053353	12.17182371	12.95821786	7.501934741	2.967759781	45.02088455	19.67554099	35.15849286
SmTc_1394	12.43198188	12.05233312	14.34287162	33.42608791	11.09414509	14.54064833	44.50934362	27.63706803	15.57281309	4.904386531	3.240572817	2.761269691
SmTc_1395	30.13777706	26.8611833	32.47181363	32.13294795	21.95489315	18.56759729	24.97311584	27.47406178	16.27514386	41.35549659	43.94191219	49.76237454
SmTc_1396	13.9538087	3.260726117	7.66056515	6.66122442	4.783589924	5.71676944	9.241182453	3.558416322	2.230334371	9.702785021	6.237935412	7.856000737
SmTc_1397	4.68699297	0	0.464365949	0	0	0	0	0	0	0	0	0
SmTc_1398	1.915539363	0	0.517589807	0.667871566	0.593488604	0.702628448	0.039211377	0.088193696	0.255311862	1.087714889	1.56133005	2.568536432
SmTc_1399	9.455860149	3.078653677	3.561289112	4.595306376	2.428034528	3.196165727	5.614648996	2.066464189	1.297727129	10.41698636	3.124666391	5.280634329
SmTc_1400	26.6116105	2.791891023	5.55454498	16.87387762	8.880285638	12.21031093	19.15958698	4.456454548	3.193933611	22.17846309	11.70833575	16.57364088
SmTc_1401	16.14993832	6.764933302	18.6398579	132.4825125	254.6235968	248.6584041	131.7246023	192.904294	144.1950734	57.03053518	63.81073023	66.21232604
SmTc_1402	30.3612989	23.13605948	35.12251204	26.46441082	22.34113665	13.49249301	14.29450745	11.53242822	11.80285461	26.12980087	22.83212857	19.79021647
SmTc_1403	26.48588693	4.725561653	11.40731904	12.96172026	7.618066075	8.325224888	6.039843555	3.332104589	1.676388955	18.0452177	14.06916288	14.30770731
SmTc_1404	53.75108242	9.809577434	16.93481273	71.12149354	71.16922328	61.94355764	123.8401424	27.16795224	30.34034681	95.07754765	65.79485517	76.02262039
SmTc_1405	22.15372016	3.488447328	5.20093464	11.32869699	8.808611253	5.719966016	6.130658488	3.317163605	1.223893194	22.16034566	14.11925649	15.70676461
SmTc_1406	56.93598953	42.17205778	48.10409081	64.19697408	31.36893827	25.95486258	42.1901129	19.61639181	11.70531036	76.83323571	27.11368529	44.97309169
SmTc_1407	5.143647674	3.040691909	4.709335207	4.12157879	2.426045139	1.539433479	4.425992323	3.721451149	1.97509143	3.693321426	3.058826307	2.860102594
SmTc_1408	5.649364496	1.826816451	6.956437267	3.342872946	1.833683114	2.972448102	1.368996815	1.33519755	1.051772062	7.120437688	9.234499842	7.605262803
SmTc_1409	118.7198397	29.95597051	64.65915692	116.6620556	116.0092324	101.8159674	97.34855451	61.22459719	35.5945894	150.2770588	122.0345455	119.9120478
SmTc_1410	11.46994042	6.468516136	5.370608082	5.99592154	1.807282601	1.121631297	6.704420003	2.148528977	0.84466078	3.526978736	2.347920426	1.255329535
SmTc_1411	15.72031433	17.62414355	17.63204439	9.441869794	4.71743718	5.615638881	8.459825305	7.66116263	8.794007497	7.372150004	10.08878879	7.413102834
SmTc_1412	265.1541435	194.602287	145.4702642	39.13492803	3.46913892	22.30856847	7.502909078	6.985843489	2.436543709	14.11099265	6.563271507	11.84774482
SmTc_1413	54.64021947	91.25827167	142.8563678	47.02149083	95.76825538	81.13030419	4.366957469	5.338098604	2.637355933	16.95279667	14.04038654	14.75197399
SmTc_1414	5.735838609	2.382602134	3.083225645	0.98290811	2.391557893	2.727190923	1.264068455	0.247228313	0.536775786	1.858062708	3.178380796	3.00009598
SmTc_1415	19.42194514	4.327214542	7.949486016	27.34445431	24.80677511	25.57184888	19.03706824	8.454492835	7.877585786	30.7908877	19.54261475	16.44455385
SmTc_1416	54.80278515	17.45279496	30.18817094	16.92056555	15.6533203	24.10258389	25.62478597	9.278074005	8.97850062	19.59369464	27.9152195	24.22605435
SmTc_1417	39.97915531	49.78903738	41.09127232	24.28663463	19.26942461	18.34095966	30.22627126	34.14005183	23.88796755	26.31611172	33.76442558	37.60265674
SmTc_1418	30.09694494	10.95486728	15.7023923	18.94858112	16.36815797	16.40457211	23.25912277	7.933183008	7.053426841	19.8068368	14.63751898	13.96600302
SmTc_1419	23.07568601	23.56392263	17.40460118	12.74284255	8.056631119	7.377471295	12.44302901	6.282726743	3.900426998	15.23990265	11.88926603	10.48527521
SmTc_1420	209.3159458	242.5498629	343.6743219	205.5054005	144.3185247	161.1001192	26.12568231	20.05454959	8.937984561	86.3324101	46.56419986	54.79045601
SmTc_1421	1.129139216	0.319485286	0.559349893	0.433053995	0	0	0.508500265	0.190618648	0	0.734671065	0	0.154209479
SmTc_1422	9.417137243	1.941307832	2.898986449	8.771307566	3.55333825	3.590899845	8.118379536	2.520935495	0.65746434	5.882142985	4.480149335	3.196934121
SmTc_1423	4.116166154	6.056191672	2.956629924	2.6837149	1.870447929	1.916320465	2.59516291	1.320274979	1.274020997	2.088973566	2.460356052	1.855113202
SmTc_1424	33.14561086	14.37567102	21.75294982	14.79996561	10.30693321	12.23987678	21.68214424	8.94473482	4.965992883	22.33743491	15.23612435	20.12270367
SmTc_1425	16.09743917	9.811150298	9.388353674	6.066100609	4.266150035	4.734781384	7.755143912	3.886702928	2.195436728	6.941904607	6.173534186	6.135262684
SmTc_1426	7.924022421	1.861340698	3.851316748	9.900859323	10.91278734	9.497316776	14.47611347	13.50334933	4.262240607	14.2415201	9.596262984	10.84246243
SmTc_1427	56.51938046	15.05122419	35.87520816	28.23691806	19.37739429	25.66259945	35.99891897	16.49624986	11.77391042	34.25358417	26.00300158	32.3961048
SmTc_1428	31.54420665	43.00029566	35.45709492	26.91296016	18.22139347	12.65293937	15.71056509	22.81269828	12.60713077	35.63895857	39.376193	37.89645049
SmTc_1429	68.04012017	17.072237	26.07408804	50.68037247	33.25192431	24.49135682	56.50353332	11.1829607	8.448909437	43.60187342	25.83416238	21.77581294
SmTc_1430	77.4652052	32.02176307	33.8494835	28.02649352	4.750565928	4.050141168	0.934921691	0.660884139	0.115951089	6.946746457	2.886990654	3.83977184
SmTc_1431	3315.942517	350.7424696	308.2476395	1.457711809	4.626292317	16.68392578	4.156920199	10.99963348	64.48173124	1.695765343	98.29285685	37.37431044
SmTc_1432	75.16013855	28.85456585	58.29014676	24.96868946	41.98781701	37.207754	26.88806664	24.38066534	15.17100294	77.03159961	68.58763075	55.40802769
SmTc_1433	6.857354163	3.532843519	4.005684251	4.408623727	3.74875841	3.801481994	4.40911192	2.850611093	1.801543561	6.746735139	4.73855075	4.612258615
SmTc_1434	52.17656375	73.60690417	136.8762091	53.18355928	77.84499625	60.24150176	6.597209321	9.194546566	6.131353046	48.5171009	36.61332883	44.29742876
SmTc_1435	26.61363099	22.59065153	28.9545827	14.59795517	10.43931699	11.87591865	12.50538554	13.02079111	5.93874899	19.28945932	20.88162278	26.45782037
SmTc_1436	18.63079706	8.63304806	11.77066732	7.663172872	8.282068962	6.341192366	8.207857539	6.655077157	3.562849281	10.1544318	11.72027918	9.145292579
SmTc_1437	18.45345763	14.6005625	17.08355899	17.16750821	18.5500985	17.97054886	23.59693522	15.96504255	8.819821609	26.41030572	14.34068677	15.53760606
SmTc_1438	23.05553181	17.65657814	22.04973492	18.01950924	12.08382677	9.390596803	12.54464422	12.5605718	8.566122226	19.0233667	20.46342502	18.44553961
SmTc_1439	64.97719129	24.50804222	28.33963123	22.64508439	12.27601109	17.64188782	25.52158955	9.013901282	6.627132872	27.10888604	23.47215489	29.8169894
SmTc_1440	23.46476408	3.392588014	9.819649739	17.05919203	8.403500621	10.44405843	28.53724337	6.496912747	4.284548458	23.85722028	4.651344869	12.78335953
SmTc_1441	14.6773338	0.110253746	1.158183308	38.2083823	4.648063104	4.111997869	46.41510654	2.23659214	1.71389351	35.34257602	3.271883017	2.767304219
SmTc_1442	2.243998441	0.571437097	1.333950965	2.065514991	0.764780031	0.348238302	1.010569632	0.227295949	0.767665341	0.788427484	1.820342798	0.735524886
SmTc_1443	9.61307617	9.272660022	5.844394662	8.546817637	7.073710811	3.390499562	9.051930839	6.860259533	5.338645132	10.74674507	8.76828361	6.982149496
SmTc_1444	15.84527052	13.97991284	13.45099453	7.992267414	5.522980172	7.764391453	11.62272279	4.98515572	5.960336472	9.297455098	13.69428017	10.11192107
SmTc_1445	4.429525136	2.183195398	0.106175131	0.767216742	0.121744535	0.177394214	0.868706234	0.506562068	0.209492304	0.334690528	0.122011987	0
SmTc_1446	15.01453123	0.054233613	0.807086651	1.935822643	0.489937207	0.575076863	5.323035182	0.355939143	0.249795865	2.26977079	0.709241748	0.68061591
SmTc_1447	73.91941239	50.88468777	59.28526211	50.97707134	31.30698754	31.45571287	37.42597263	24.81219406	14.24773164	58.52267256	51.00402915	47.5318592
SmTc_1448	293.3326395	192.4027417	135.9274955	56.53706185	42.15008316	28.54264887	30.89263461	24.61261103	14.79829047	46.89512097	81.13361061	73.3661169
SmTc_1449	0.506443685	0	0	0	0	0	0	0.256489924	0	0	0	0.207498993
SmTc_1450	6.172890761	0.491229561	0.788367351	3.514202485	1.64358667	1.317180447	6.167947303	0.586177323	0.424231067	6.137519949	3.582654252	3.319500491
SmTc_1451	165.7614971	163.642002	190.523179	226.2836671	86.76616632	146.8433738	187.7191748	134.0782246	83.91464107	96.32856299	71.85965664	64.87869567
SmTc_1452	8.661889872	11.26222105	10.82942259	7.145061352	5.095835061	5.120794358	7.863565742	5.849120168	5.073064712	8.587935734	10.27276102	8.19633943
SmTc_1453	66.91910222	30.97156507	42.18762442	87.2496188	51.857969	46.95800036	75.94344414	38.67042322	18.7154748	62.68634931	24.84444466	40.3697863
SmTc_1454	5.403686073	1.169197593	2.125744316	1.706725919	0.451381688	0.591938273	2.218791943	0.751254558	0.155343302	0.20681719	0.09047466	0
SmTc_1455	22.56383505	23.79753208	19.78669446	29.27906496	17.1826436	16.73976477	27.51576324	20.00476136	14.38880775	24.94090366	22.71578711	19.62119097
SmTc_1456	58.29212726	20.11359476	25.05279005	74.51760549	43.21489494	61.54017308	36.29787268	21.09202482	10.97408274	17.71087202	12.01192864	12.07538632
SmTc_1457	50.99508572	84.47957844	56.97381697	52.02464992	37.51592764	38.43178035	41.25912794	42.17489778	18.93065324	76.03507629	49.27427112	53.55655352
SmTc_1458	21.95816781	4.50941593	5.631777795	14.64258419	8.38886496	6.749269385	11.24442417	4.663552902	1.903918867	19.21834145	9.526250284	8.677416191
SmTc_1459	5.095602613	5.366624637	4.838137537	3.257158255	2.331598606	2.284443261	2.528497044	1.768245923	0.830090874	2.320807056	2.135279298	1.507826017
SmTc_1460	71.23751604	56.26848571	33.69315409	17.34623508	26.18082799	8.036826968	21.7417139	41.84867504	5.399340222	8.536275332	8.991791674	7.827283074
SmTc_1461	528.7663541	620.2464208	794.471608	326.1978214	260.291765	222.8167369	209.8472472	286.8359332	144.5086473	319.9236682	274.3055907	265.266077
SmTc_1462	38.02688517	12.42728071	9.819127286	29.49672793	8.261995061	13.80894807	65.37526943	15.26262289	17.70137815	9.389619165	6.494231601	5.764707962
SmTc_1463	39.79851358	15.31685723	26.02229913	27.82681557	26.40973592	25.48533228	27.77639261	18.69133807	10.53922325	30.36194131	30.03794768	27.25421285
SmTc_1464	45.2607041	64.17969825	60.84807842	61.206789	36.78012019	32.31783475	37.29001943	49.02482772	35.28869734	69.1449658	88.91300704	71.06791344
SmTc_1465	19.70829549	6.821592246	13.15166993	16.29143626	11.16751152	13.21374243	10.64198128	9.109170762	4.582044078	22.82021595	11.39627908	15.24811925
SmTc_1466	0.494349507	0.839244931	0.367334258	0	0	0	0	0	0	0.19298822	0.211062527	0
SmTc_1467	16.24483667	18.38563827	15.69227929	19.66010072	9.996321	10.0559076	15.87111999	8.455780912	3.7489799	18.91968165	14.21825301	15.38229048
SmTc_1468	10.36490277	3.770622657	5.776354303	5.004502163	3.469396082	3.705278885	6.157698096	2.624668061	2.238740475	2.510895911	2.331182368	1.383964366
SmTc_1469	279.5989653	39.92220472	115.2085773	112.6600478	168.6091483	161.3130331	108.4596594	58.23617622	55.22202014	141.1275709	157.6631997	85.5704873
SmTc_1470	349.1151055	290.8527509	366.1066924	201.1115498	70.0319072	141.3426545	131.1587271	109.8360402	61.46759501	63.04118026	69.3454473	61.47782986
SmTc_1471	25.00805464	3.595584529	9.805819081	19.93227046	7.218199325	8.41917911	22.41436485	7.219693026	2.826514547	11.73450015	3.651807372	6.14107202
SmTc_1472	27.28613012	13.25507192	13.92406483	19.41686598	10.43383892	10.40753803	17.95102673	5.993844942	4.860048181	13.3793992	10.56202973	9.462263017
SmTc_1473	21.52798909	38.44610782	27.90768797	23.16119961	13.4987764	11.42543021	14.68937175	10.24213199	7.833778253	26.12237285	20.05390943	17.22078166
SmTc_1474	5.433982475	2.196461343	2.115041783	1.78634773	1.543302203	0.48187475	0.873984831	0.262100641	0.885214096	1.616276342	1.325736498	1.484266235
SmTc_1475	206.2252264	252.2119649	204.6744191	110.1487181	80.78863625	54.52126512	70.13935043	82.02013764	31.02039121	164.7888056	124.0142154	156.3596553
SmTc_1476	983.8028137	1228.213405	1069.591907	1174.891916	1579.048376	1199.927978	851.887302	994.0081044	747.6805303	883.8899345	631.6896323	429.0812751
SmTc_1477	280.6297273	148.3100986	201.8215685	252.5902026	148.1686599	169.8716786	226.8595899	137.7405947	71.17903611	253.2670337	191.804959	209.8674736
SmTc_1478	114.0612141	40.40923864	49.26235875	29.18403323	14.70000665	16.56037727	25.32364021	16.93625238	5.829319835	25.73569276	20.98443366	31.28617777
SmTc_1479	17.91830726	3.897759007	5.48897906	7.427263217	3.27451703	4.198129229	8.732472906	2.831129292	1.41475705	9.56710891	5.945436736	9.181924251
SmTc_1480	11.52306211	2.466202209	4.390971507	4.494936503	2.853086609	3.209632592	7.251761139	1.496381896	1.468024226	3.479583919	2.081441781	2.945708275
SmTc_1481	1.83716259	0.66833689	0.19501898	1.409198421	1.118081741	1.71061718	0.768257136	0.664597506	0.897839971	1.536871324	1.232591778	0.860249391
SmTc_1482	34.77463746	20.80778525	33.57062095	19.07623967	13.72161486	14.79629182	20.47421033	8.300605512	5.328261881	33.71647034	19.95830505	22.68551492
SmTc_1483	66.65994137	5.245280818	8.379812765	43.72552653	19.67792574	17.83655792	45.60374578	14.55245353	5.888844306	30.33533583	14.14778501	15.15913703
SmTc_1484	12.17516453	8.541977195	8.40073883	11.24489294	3.493145699	4.819952491	14.01522861	6.606587811	3.217925424	13.48311547	9.600732428	13.53989304
SmTc_1485	36.05527385	50.62836268	50.38867759	16.09503298	11.72034082	12.44139524	7.925036577	8.490632071	3.912766116	14.11750783	11.51667267	12.37278389
SmTc_1486	26.04374742	15.5703174	13.75872151	17.58763352	5.52907193	5.908042916	19.73604477	9.37756109	4.482230502	11.58584714	5.356511103	6.593784618
SmTc_1487	75.52114622	138.4802952	59.72472149	47.61377291	18.90988912	19.6606692	27.59010279	27.55410745	12.61649287	61.55237592	92.51983328	55.47522755
SmTc_1488	87.16162365	34.20767535	67.81468054	53.91857422	56.26602705	72.59649489	34.14980727	32.66601679	20.99770119	44.11483664	46.10115277	33.69500987
SmTc_1489	29.05162927	19.22837256	20.54119546	52.66704076	19.84586449	30.94326063	15.84969914	8.490926499	6.317094189	12.14080838	6.611607058	6.973986638
SmTc_1490	11.56580562	5.663937154	6.563668355	4.898861005	4.981341612	5.167610523	6.310398531	3.57245387	3.602581651	6.102900694	3.798477559	3.280649852
SmTc_1491	15.21382176	8.470515392	9.359947833	9.892130116	7.015603972	6.04207787	9.822856618	3.28639856	2.265188712	10.81420325	6.425696822	6.992996195
SmTc_1492	26.74077786	9.227818459	14.36983991	11.93190061	8.983232631	11.7584963	19.83511672	4.136201447	4.40510867	12.4652947	12.15167348	13.03773362
SmTc_1493	62.0789987	51.83816118	53.20749269	35.15683558	29.83297645	32.0344215	36.43767613	24.41080565	29.3520133	41.91851177	30.08706373	32.20716371
SmTc_1494	7.706169098	0.833693356	2.07714787	7.417761865	6.887730372	5.86222324	8.046614595	3.061029389	1.883041455	16.72315121	7.709270633	9.069656035
SmTc_1495	10.38061903	16.59833178	24.30644361	10.41602175	20.77448029	23.78934627	10.08352566	12.95984513	8.966433492	5.230515277	10.51312908	7.467695177
SmTc_1496	11.063166	4.334229988	4.932396797	6.788814944	3.915469396	3.116750697	9.006325352	4.309979716	2.412211661	10.43187608	2.834051301	4.39330602
SmTc_1497	40.07065695	26.60506573	25.08453448	16.84178614	8.932869039	10.81835701	15.26455883	11.28674688	6.062662382	18.49315855	18.49088228	18.1493874
SmTc_1498	29.16077448	40.82358637	36.7877295	34.46980815	25.12392848	16.78435398	13.59787174	22.42837552	7.125582961	59.25638627	37.21121103	48.81611496
SmTc_1499	19.46286325	1.661856704	4.064816678	7.177413226	1.275608417	3.181222274	13.12152283	1.924744627	0.84423359	3.416884618	1.598013396	2.170514502
SmTc_1500	15.5424125	18.00224997	23.4963159	16.12090046	15.00390227	16.51547919	18.75706942	12.60215752	8.493752319	15.21377084	12.94477801	14.42995772
SmTc_1501	50.80609667	33.64058486	65.94579438	16.52027089	12.62112074	16.41411468	2.077356909	3.619436084	2.032078091	19.4029251	32.39880172	32.60843828
SmTc_1502	21.26498902	26.81460321	23.57491209	16.02287862	11.12735999	10.25028371	14.38021394	6.406423606	5.279748106	13.58686471	13.22452262	11.17795876
SmTc_1503	20.01353943	3.406059109	5.742413501	35.33865686	15.70143961	26.06130866	17.5908946	14.15014172	6.560896235	71.7098735	37.26708879	56.1612194
SmTc_1504	3.421633986	0.580882339	0.762749854	1.312284834	0.874598651	0.637189753	4.006365724	0.519869041	0.334437439	1.068612458	0.292173333	0.841142613
SmTc_1505	361.6055167	534.09195	527.2503425	224.622346	136.7130536	147.1653981	126.6004859	135.5260051	109.5061561	144.9872775	257.9722405	255.791076
SmTc_1506	50.22349563	14.50581481	2.665669046	6.754209614	26.0085453	1.53855769	10.36894593	18.39969214	1.561937436	2.164371628	3.815169231	1.897402175
SmTc_1507	36.9880689	3.403525684	5.173566579	6.222712814	5.031787533	5.305928181	7.789750681	1.700112269	1.458267751	5.933627113	5.414419331	5.909047903
SmTc_1508	25.87610702	8.212855455	12.7069704	6.774313856	5.847294059	3.736275238	15.07307171	11.33870166	4.728472811	0.439205528	1.441017933	0.368761798
SmTc_1509	303.5817306	291.6542463	425.7055993	132.232141	121.233658	158.5463127	143.6559639	116.103955	83.71414759	221.9222466	254.6374972	199.3813881
SmTc_1510	144.2030209	127.5294208	193.2004726	66.04043528	86.74202271	71.5000458	69.8222402	87.3466131	83.07957978	48.04639202	61.80180084	45.59081232
SmTc_1511	28.99296841	30.34476679	19.52178664	21.95121668	9.43344252	9.988776694	22.35288417	16.34676409	7.382635407	19.52351933	14.70202968	16.26145509
SmTc_1512	5.914538748	6.582411135	2.343942409	10.33372232	5.711268015	4.854441929	5.80066969	4.925827928	1.34889767	22.06345483	14.3095368	14.97055831
SmTc_1513	17.24733214	3.469238054	9.050093532	15.04787822	12.18797396	13.90285558	22.80470586	14.15809191	5.992141673	17.19986078	8.201331412	11.95618211
SmTc_1514	9.284800888	28.44428634	32.05000764	12.39861693	38.47580269	31.01812868	6.06295423	13.46572103	11.13768718	10.93993365	53.2637049	21.64906161
SmTc_1515	19.81414162	9.343882817	13.9961406	10.03849438	3.334757239	4.859081677	9.694303428	5.203297815	3.705981782	15.56591101	13.89053307	9.521353355
SmTc_1516	86.1614083	32.02019918	90.2488611	30.63386847	25.32286321	32.68488384	7.689658883	6.512940875	4.189846085	17.79437975	11.34711481	21.95389476
SmTc_1517	19.48318646	25.36906579	24.66761779	22.01790616	9.50886696	9.598967042	16.5047202	14.32198137	10.35361775	23.37185436	27.82204293	29.17914596
SmTc_1518	0	0	0	0.169825096	0	0	0.099705934	0	0	0.17286378	0	0
SmTc_1519	178.1159945	39.00973051	62.43777625	79.00213279	20.09949291	37.28397083	55.27678989	35.56649755	11.79454859	9.925900691	7.952967716	9.637459392
SmTc_1520	12.6887682	17.66078664	13.17229607	12.09460848	7.154463329	6.834024628	13.76054238	13.277797	5.836357243	13.80436583	11.55195747	10.43585499
SmTc_1521	42.47435598	34.96129142	63.44129099	16.94819263	12.06311714	15.04714246	14.87736527	13.25441586	6.709542815	17.08395719	14.65408219	12.48058063
SmTc_1522	20.36152684	19.39607393	23.33935825	20.44845732	11.66211188	12.69785317	19.45160167	10.31215638	6.928763988	18.73879585	12.9112407	14.78472846
SmTc_1523	104.5137629	218.5549759	311.0952819	86.94544979	111.7651788	85.63509822	1.26930149	1.23454948	1.489123463	1.72482112	6.374593158	2.309595508
SmTc_1524	0.749353326	0	0	0.143698158	0	0.348868598	0.421832799	0	0	0.438808057	0.159968205	0
SmTc_1525	29.54430395	140.7984436	8.958547888	493.8894205	313.3591343	773.0144794	65.00396188	258.7960766	238.0750432	117.1994301	123.0849118	155.6800206
SmTc_1526	1.617499703	2.640374266	4.715180917	2.529130771	1.908215238	2.973552178	3.137852875	3.780865752	1.641783791	16.27205333	18.48660361	16.10915549
SmTc_1527	20.78469487	18.67760135	18.79596807	10.63641392	9.140205063	8.323882326	14.36976457	6.853010515	4.259676853	14.63393376	10.33134368	12.23686554
SmTc_1528	0.810805801	0.172060619	0.451861603	0.233223694	0.345414726	0.377478385	1.141065466	0.307976274	0.39624901	0.791322567	0.519260317	0.664403141
SmTc_1529	16.40896963	1.947001744	4.274086334	6.374466224	2.946513474	2.847643954	15.08922798	1.876535596	1.931513391	5.64818496	2.937920217	2.631386123
SmTc_1530	482.6434435	765.9408465	497.6223582	246.2950861	163.0058231	144.7363871	150.1985827	228.9507903	115.4111003	286.7452614	408.8109164	336.8813037
SmTc_1531	62.71875464	19.97733888	28.56679811	74.66744481	46.40405262	40.92110975	82.07133742	39.37750113	17.2827514	65.56501948	40.82426676	48.81923297
SmTc_1532	40.72747529	93.86831536	76.96071494	27.82642284	52.39615109	68.97976881	8.259678572	17.4847594	40.99418652	16.21541086	36.61969219	11.27185898
SmTc_1533	83.32748288	29.2461246	39.43055739	85.00762607	51.03382371	66.23064146	68.6340221	28.91266605	19.357757	91.1594584	65.10458961	78.34512856
SmTc_1534	197.9955009	98.82832549	119.3203004	137.2608062	99.05456148	81.08127553	115.7852225	84.77869847	32.86506212	152.8932536	102.5472761	122.7834443
SmTc_1535	3.217509079	0.963932749	1.54700199	4.766618452	3.655211529	3.32876018	4.261716507	1.757322396	0.801630615	3.792861817	1.589200323	1.395816084
SmTc_1536	42.5243073	76.11596819	66.82759249	39.65862904	56.14821046	55.66281007	41.51265321	45.07963824	51.76152782	52.38075802	101.7173266	66.39123884
SmTc_1537	477.564617	948.4172512	744.8603809	313.0596195	200.1678338	259.4569715	177.8743563	220.9501635	249.8074832	315.1530046	522.8037883	385.0216201
SmTc_1538	98.63569187	128.5617441	147.3144008	51.10183693	27.33700396	28.39609358	70.25793002	61.0947282	32.59265436	225.3488504	131.6015926	138.9764005
SmTc_1539	91.17590065	118.1598582	105.4871748	94.77787661	54.55940739	66.96274308	90.78048065	56.66033422	52.20233983	93.81586236	93.0176008	73.43112701
SmTc_1540	47.42161334	52.76721374	100.417414	68.88599754	56.73385629	86.6707266	30.06991923	35.46525	27.1980999	41.39010337	15.94555471	35.38581308
SmTc_1541	52.32581178	24.12655635	34.86105413	58.12976788	30.57791721	31.7582962	78.17332858	53.38268151	48.5670104	33.76934691	32.3118573	29.26791319
SmTc_1542	16.44325666	10.30207873	13.09116771	9.27192833	6.337911105	5.650351682	11.72475788	6.890210716	6.792321601	7.718388207	8.232311744	7.057909014
SmTc_1543	54.60686691	46.45345931	38.09854612	53.14578984	30.39196242	32.73259721	63.53114422	32.02886803	17.31594636	52.56239928	34.98431588	39.01316829
SmTc_1544	29.91002485	24.05250444	27.37198907	8.573261604	15.82702096	13.28972695	3.899146519	4.783585852	6.616266138	11.30778886	7.930895146	5.288857416
SmTc_1545	26.897468	6.106121051	20.97430053	28.87844489	25.78207807	26.4522998	80.77743587	33.422163	17.80697774	19.90202408	10.84959048	18.10031939
SmTc_1546	21.01936078	19.13130826	20.57017506	7.948718895	4.50858192	7.299404502	1.158417764	0.347399667	0.526788439	1.606712577	1.819945962	1.425297078
SmTc_1547	31.2503754	35.14338148	22.18575297	26.10815914	15.60261567	9.328600935	17.70379528	13.40745589	4.377432343	27.66319124	16.3167569	22.10088735
SmTc_1548	66.19842679	16.66634985	46.03146429	22.11636033	34.29579218	42.26395052	28.66924689	15.63065614	13.99794594	40.55395534	57.12271262	47.95527869
SmTc_1549	10.88923298	1.347965317	3.202852813	1.305094232	3.285935022	4.0838335	5.619044024	1.034040887	1.552156223	1.94838792	3.971155902	3.16023809
SmTc_1550	25.82140066	52.45502606	40.91059102	291.7575405	165.4144022	165.4742271	390.4809012	323.4754132	349.0593548	168.4959544	192.1990926	181.5726958
SmTc_1551	4.236277871	2.064319898	2.506608237	4.242329048	2.339444362	1.753101886	5.988307242	3.377137588	1.380207943	1.378160785	0.837351333	1.06069239
SmTc_1552	19.86562633	6.438482104	11.94337067	23.44567868	23.3887581	14.96596825	21.65423702	12.39333022	9.620273459	29.08239875	15.34403857	15.0947032
SmTc_1553	107.2475012	22.22210268	37.37609765	113.0176061	86.31527487	79.93928362	90.39683574	45.01985867	23.14449643	119.7250241	66.68713609	73.1309009
SmTc_1554	186.4862867	354.130801	263.3631298	149.6596626	107.2904934	110.3268027	114.3229648	146.0703089	79.79305403	202.8635647	251.0974688	195.6395401
SmTc_1555	51.81899109	7.06106651	14.51732073	28.53765959	19.89732083	15.53842513	28.92124549	8.928331528	6.116660402	32.08718195	18.34444604	21.35623623
SmTc_1556	27.55695525	3.761541232	1.942174681	81.02409488	17.74795767	23.56690014	55.47794111	24.7208655	29.98222797	27.82450412	16.31980708	14.90551612
SmTc_1557	24.10695468	6.585132264	12.43432863	15.98315171	14.74932916	12.35748489	19.53286732	8.052770772	6.36065568	18.62190629	16.8073756	13.44959792
SmTc_1558	42.30837936	1.88115424	57.33676642	0.077268353	0.171656832	0.062530381	0.045364987	0.408137252	0.590758104	0	0.2580509	0.16509044
SmTc_1559	16.0648789	6.565709594	14.36892839	78.91782388	71.48037164	56.75541969	167.4031591	109.5360956	46.18561004	78.27810214	41.23807901	62.73278541
SmTc_1560	55.78527993	49.97510073	55.48609183	79.09700991	41.0243514	40.25517097	91.91904474	61.46495296	48.62868686	51.81642002	54.8773714	33.48424618
SmTc_1561	136.8900259	63.679191	96.92310325	60.85396522	38.28239991	37.25434017	54.92694533	41.95652937	26.01867888	73.94090311	74.80434287	84.97220214
SmTc_1562	14.19225992	23.23335403	10.81970077	8.447404589	5.574978304	18.56348509	8.238251372	4.62067241	4.323678675	7.231420029	5.233105672	5.890338696
SmTc_1563	51.36403702	10.42853149	14.31678484	30.51412493	18.15436637	15.82944704	49.38656283	15.86523237	6.624479661	30.88313405	10.18103693	13.41069457
SmTc_1564	177.1746886	282.1413827	185.0750813	133.8804358	94.44221941	70.80562202	87.24084122	107.4543107	71.27331986	135.2470319	189.1743539	157.0618771
SmTc_1565	4.456440654	0.732153781	0.213640584	19.02129528	10.53364995	1.82933933	20.58719823	4.29553829	0.843061044	6.229398403	3.498471314	0.117798908
SmTc_1566	9.453070007	5.526045984	6.427854992	5.369838447	3.951157574	3.625953964	7.670860218	2.574429564	2.048406801	3.48147839	2.703350676	2.521163049
SmTc_1567	34.3193568	17.79498691	24.83994687	29.95678175	25.10317561	22.50947025	29.5987251	11.97003125	7.041166723	30.52439779	20.42385846	23.31382015
SmTc_1568	15.99167941	15.87836825	12.07727435	11.51390006	5.767791576	6.039293869	6.929286787	4.322797309	2.045721585	12.71572857	8.140119834	10.78613694
SmTc_1569	49.94896469	7.715264011	14.74700927	25.26511728	4.689187529	7.453772573	37.778207	7.348320099	3.137919051	7.650049153	3.453412294	4.885629616
SmTc_1570	131.8906724	166.2938983	154.0054376	111.0131852	148.7062105	134.399132	68.32782004	95.59087666	63.97167393	97.81536667	131.1094298	109.6559699
SmTc_1571	94.48020522	219.8662521	137.5031785	50.3752049	36.6642773	33.73928101	27.36025048	53.01299731	42.52358868	48.77753085	130.4795492	94.66276363
SmTc_1572	18.06622745	4.784087363	10.61330566	22.65205513	25.26020308	28.08427449	45.77371616	26.35425005	21.80875114	11.60403528	14.24007875	13.72859772
SmTc_1573	19.88931031	1.979362182	4.043009443	18.28981589	14.68675378	13.86465322	33.110078	6.205894812	8.155952229	13.22651319	10.67812059	6.331870158
SmTc_1574	11.13085103	16.95846069	19.35191573	14.72246758	14.95522243	9.854798857	12.6442246	14.09313229	6.206905263	14.54021975	14.53112301	12.48292844
SmTc_1575	13.10489828	3.584377713	4.544308042	5.08191148	2.729403996	3.103280924	6.251433504	2.433572193	1.091136451	6.593952722	3.170577322	4.215902755
SmTc_1576	7.546804818	1.434946674	2.781455539	6.27504659	3.652291656	3.504117761	5.832088348	1.375956703	1.209729591	42.51932223	7.372184001	23.87070535
SmTc_1577	256.0247463	490.2761397	303.2980652	219.4329867	132.9926102	108.201586	156.5690964	177.9357787	116.8158672	219.6437276	299.7165863	251.019607
SmTc_1578	23.26197994	22.48614261	20.6991615	15.84292847	8.816665562	13.46342716	19.05043732	7.19024404	6.068522385	17.11208844	16.31131934	13.99101246
SmTc_1579	0.86932853	0	0	0.16670495	0	0	0.391496267	0	0.21242483	0	0.371159824	0.178089687
SmTc_1580	10.03679303	4.259803816	1.065428368	1.031080941	1.527077009	0.222510707	1.331786408	1.180020204	0.087590758	0.48978071	0.229564762	0.073433085
SmTc_1581	11.00553413	2.135294065	2.570177357	4.663096185	2.143320238	2.309745639	9.959739368	1.433259204	1.741614713	5.974084709	3.087791337	1.932498534
SmTc_1582	20.27732089	21.27549954	27.17724716	14.62547627	12.83161299	13.60538431	15.25996248	13.64727991	8.253729166	18.56171857	21.24163708	19.21633416
SmTc_1583	3.768555662	4.976054015	7.000712948	1.525634808	1.78384217	1.754487081	1.791429505	1.590496939	2.148686554	1.87986629	4.558790486	3.088088681
SmTc_1584	58.94235905	69.96929791	57.91570438	50.31824019	28.80671449	29.99492574	38.67113127	28.94235087	16.96174848	45.72879408	47.26504106	48.48334875
SmTc_1585	256.5794254	136.4803376	77.11784446	89.01979128	76.22324257	94.49017268	78.03191811	40.45986434	29.75664743	68.58462498	82.78219036	56.17487409
SmTc_1586	14.19489299	21.21154097	13.73403755	13.0431739	16.12593322	11.01428001	8.456843693	10.03471027	6.14230189	11.83345179	12.43667096	6.118811826
SmTc_1587	34.78630845	27.79649614	32.73053403	27.57091215	12.25952063	19.21510323	31.38121476	15.85865932	12.85134864	27.50467597	21.11292745	23.85216122
SmTc_1588	17.16028471	6.427597237	8.699252551	6.720176231	5.196637343	5.743193029	10.43980881	4.253818151	2.829148671	7.274252452	6.156978492	5.792000218
SmTc_1589	147.1169735	454.9629997	535.1527736	108.9261935	135.5243781	134.2031205	33.43688983	101.3795102	72.34656436	55.41518888	134.2040054	68.93441758
SmTc_1590	23.95651451	4.588453369	13.51070662	24.5011756	26.90147798	25.8906394	5.587970271	2.115471053	0.840559379	10.59931963	5.245248261	6.140923465
SmTc_1591	0.360276472	0.611632455	0.356945545	3.17803222	1.432506758	1.118201016	3.596499336	0.790673436	1.115114825	1.922185063	1.692020476	0.639650631
SmTc_1592	28.09481461	20.32821044	23.51727604	22.49136846	12.545597	11.81910476	19.30239637	12.25725636	3.639335564	23.22416492	11.12796706	15.2901417
SmTc_1593	220.6786353	369.3108588	233.6721734	127.7315449	87.93792374	61.30644532	82.91580151	106.7946247	48.64981644	164.7937996	176.932416	171.9350425
SmTc_1594	31.94680711	20.65324212	27.95877525	16.4850796	13.58229664	13.46094392	18.84846267	13.76079439	7.412103331	19.55152676	20.72130624	22.47636209
SmTc_1595	10.90521386	12.48585682	9.79933044	7.003139647	4.321651322	3.935679431	3.426341755	4.367006093	3.098539824	14.45490634	9.961634124	11.94946345
SmTc_1596	1.922225093	0.502048307	0.549361502	1.417736294	0.503935413	0.183571333	0.998839806	0	0	1.269931412	0.126260619	0.424076067
SmTc_1597	2.936295832	2.326275843	1.45457419	3.153206396	1.834658478	0.972103515	3.922945307	3.073331399	2.582995538	2.521849612	3.928108142	2.887326415
SmTc_1598	26.23398158	27.64589696	29.69300266	21.05731246	13.00988727	15.57880507	5.669399718	4.154532973	5.001307693	9.258512839	14.07877111	10.48231181
SmTc_1599	1.297704704	0.423669457	0.741753927	1.416539892	2.466519321	1.301265149	0.719277048	0.505558802	0.682986162	0.896307556	0.383576564	0.695290478
SmTc_1600	11.4253254	6.737728912	8.847233604	22.97041671	7.787760051	11.45954381	38.21076066	18.2728116	13.16571146	14.13214754	9.704737762	11.53043424
SmTc_1601	54.61923811	27.63622722	30.43926971	89.92308606	34.15759402	32.32105133	156.7975289	49.5161024	22.10957273	96.63511371	40.47749464	61.60053295
SmTc_1602	21.89805976	12.99110179	15.7710336	23.66338251	13.57301194	11.6064456	28.31700691	11.48032801	7.009093386	23.86133048	13.68502191	15.9721762
SmTc_1603	77.14143699	35.74012545	76.23998084	58.58848912	59.51017003	57.15563812	41.73949399	27.05927503	8.245670934	116.9593638	25.76435134	72.70987549
SmTc_1604	5.554523346	0.261938247	1.414008736	1.439926949	0.482025178	0.335217218	3.914293966	0.364661762	0.276482131	1.204678019	0.395250633	0.526802568
SmTc_1605	1.311219992	0.667807724	0.487161427	1.558948666	0.446878593	0.936024852	0.797173812	0.796885561	0.128161299	4.095078619	0.783755544	1.826582585
SmTc_1606	8.472514367	1.408700946	2.401428339	3.785415725	1.339575149	1.680800817	2.910824302	0.928964299	0.298806446	2.489201962	1.230641475	1.252545346
SmTc_1607	21.27557057	6.891673155	10.5394339	6.283929799	5.45905226	6.800705277	8.777361338	4.879747323	2.055614878	7.17920738	7.413057007	7.955496688
SmTc_1608	57.932424	18.30517329	73.86768598	19.71142323	9.603124931	29.45470343	16.09020349	9.3233622	14.06427788	18.53877765	16.9707104	38.29768621
SmTc_1609	38.13443867	5.071423709	10.92529526	15.07307818	9.425353442	11.02462788	17.36277117	5.200644069	4.630657729	20.57244634	16.34128415	18.24435482
SmTc_1610	3.465619117	14.49861478	10.30073346	7.40528805	4.640122787	5.224511493	4.013275634	11.03251728	4.83909478	10.82349479	19.65815554	16.12630067
SmTc_1611	1.299898626	0	0.386364133	1.196507114	0	0.80690696	0.29270031	0	0.508218902	0.30447906	0.665990077	1.4912565
SmTc_1612	3.08968442	1.835848286	1.836671291	2.843936685	1.579499056	2.205595872	1.321847704	1.721257944	0.905976047	2.8948233	1.582968953	2.278617674
SmTc_1613	424.5367291	154.8598256	293.6532279	245.8655829	148.2719153	169.3352868	3.498216807	2.78663353	0.527256418	58.67030475	19.02381494	33.3293399
SmTc_1614	17.02759414	26.26525802	28.97859148	22.33016953	12.63599245	20.00308527	12.4712337	12.65733114	9.619004944	32.05748765	20.55905356	23.51758489
SmTc_1615	4.55884672	0.039486946	0.812314311	2.497764617	0.178359163	1.624296911	5.499230394	0.164917258	1.125344405	2.869344518	0.228404041	1.095926915
SmTc_1616	21.64863701	16.25910661	22.98051971	25.0232164	10.03013617	11.70433128	18.93703999	12.73240706	7.849609333	14.7996388	11.62814663	8.828957157
SmTc_1617	59.26257738	10.33939173	14.33386577	63.59085686	46.25736773	45.41282546	53.79121687	8.435061172	8.674088289	87.55355846	44.30000314	41.71757601
SmTc_1618	20.63719058	17.62575748	12.49501607	4.690307887	0.976859416	2.451383345	2.007924123	1.032273296	1.245136311	0.447584218	0.598281086	0.469745798
SmTc_1619	77.91031701	95.15414418	102.7521032	56.30034289	47.32274531	42.44541162	39.89431089	39.58665099	24.78327722	84.24979983	88.72158297	90.92086732
SmTc_1620	23.21387039	5.72759336	9.718282348	11.28864204	9.60552947	11.11770048	12.59882447	3.726716029	2.415531039	15.32806672	11.02557517	12.02544341
SmTc_1621	0.567147551	0.240708092	0	1.413852085	1.691290085	0.616095571	0.63852773	0.14361679	0	0.110703859	0.484287305	0
SmTc_1622	26.3678616	3.127844276	6.9574435	19.42621934	2.238895981	4.509098521	31.91720978	3.992457701	1.874630721	1.851215654	0.631878786	0.396000267
SmTc_1623	23.15283518	7.096915872	11.99506839	41.78396452	32.49453825	36.38918503	27.81907858	14.75499378	12.98084826	44.11335975	32.373713	31.4886773
SmTc_1624	7.59428008	2.490620053	5.194171493	5.825204341	5.220550293	3.267741923	0.272048083	0.480768243	0.042175018	2.594127741	2.873925915	2.0507691
SmTc_1625	0.524903597	0.371298272	0	1.677617168	0.223616348	0.651663688	1.122837352	0.443065004	0.256525706	0.17076348	0.112053798	0.071687449
SmTc_1626	41.96378623	43.57143224	53.08340162	9.963072308	2.234645723	2.79094878	10.37708686	9.108293784	3.112840777	1.755232227	1.866295724	0.716387926
SmTc_1627	48.61550358	16.10639043	22.52568383	37.29059759	18.74981388	18.88731225	38.93330843	16.60385352	7.407505849	43.56823551	24.39954359	31.28100075
SmTc_1628	16.88227565	2.729583028	5.674957654	11.71628285	8.105368941	4.200159636	12.58085607	4.546470674	2.717439481	7.42754824	4.462025753	1.701793927
SmTc_1629	73.77205457	108.0867716	100.0668502	117.4608299	96.98851978	79.81982905	118.9978482	118.064168	93.4322857	134.2242448	152.7889839	139.8443498
SmTc_1630	34.29788668	17.63712528	24.39284667	21.41411277	25.22131062	26.03126695	18.9601216	15.40019581	8.601106312	25.33447192	29.9148333	23.47906682
SmTc_1631	41.08045826	4.242661748	11.1066084	9.073512281	3.853027303	3.206034556	7.460147608	3.929626174	2.163509341	9.700445539	5.89385585	6.943194247
SmTc_1632	9.990679115	0.28081008	1.179931057	7.536489026	6.144669919	3.367796896	8.26846216	2.245081004	1.810745574	8.730346044	2.51411476	2.819267183
SmTc_1633	17.73848655	9.570704064	10.96626568	9.805374069	6.547226789	7.400169626	13.93120197	4.873753472	3.158736955	11.87325292	7.481461821	8.827255518
SmTc_1634	36.45797251	8.980126964	16.75026166	25.1873567	24.19880519	27.25335197	19.53373991	15.24949187	7.238310839	27.73482549	30.19335015	24.57348887
SmTc_1635	21.83331918	18.30224243	16.4928661	24.14805101	19.83763256	16.67406138	32.31257702	19.95864841	8.589260875	24.79233514	12.45476739	20.5263952
SmTc_1636	15.03696292	27.91048215	21.00609405	26.60538347	15.88677743	14.18788611	14.98824026	13.40330641	9.406356634	24.81160293	26.2793288	22.50786294
SmTc_1637	38.15113851	19.4965633	23.83614213	100.1840319	38.01194061	53.45403906	88.35998963	29.49525601	10.88250306	56.41389547	17.18616566	28.07236025
SmTc_1638	85.66161321	88.70415005	81.65910204	81.26902784	56.04290962	51.62486387	69.84853908	46.76782666	29.11572997	83.91750771	72.97458655	74.08652188
SmTc_1639	77.48197804	160.0875887	282.4299964	58.42035696	74.79489719	158.9038765	11.48417565	8.10692781	5.409461093	21.33983366	32.06305648	27.48972265
SmTc_1640	10.64006752	2.285391073	3.135577172	5.470773311	3.749777343	2.362293602	8.994606845	1.455340751	1.088058774	4.871315911	3.017464969	2.057733488
SmTc_1641	13.51210875	11.75395632	10.95314963	10.10751334	5.899068625	6.793253391	8.297846536	4.467905742	2.728720843	11.42183147	8.343587759	9.516690166
SmTc_1642	9.209753113	3.765787911	5.299503565	1.098421121	2.48806362	3.259340461	3.08537292	0.426613455	0.494001181	2.718457327	3.404626792	5.015860706
SmTc_1643	18.69757411	20.40583441	20.20232621	14.7810442	9.75358864	11.51762076	15.3155437	10.29077173	7.832309052	19.10483326	20.85336673	21.45785815
SmTc_1644	11.78301737	15.57504907	11.32559784	11.62373131	6.643028242	10.97139254	4.606802401	1.009435391	0.888123776	4.531295091	2.753151901	4.395379556
SmTc_1645	3.911978384	0.368959386	0.968952571	2.167164351	2.222077412	1.753804866	1.663859135	0	0	5.090634149	1.113479473	1.424717496
SmTc_1646	124.5186997	24.17770063	58.68234287	45.11191577	9.968512124	17.05407022	3.089206825	1.516612627	0.476481936	16.93759733	3.954537801	3.452528453
SmTc_1647	34.60189612	52.02097217	46.62605814	17.19911605	14.30086983	16.77712228	8.624770607	11.98797113	11.98864353	31.21664703	56.30016119	28.88301863
SmTc_1648	15.15267528	3.363949804	3.533730744	12.19508661	6.395666785	8.465367235	13.84727918	4.155829991	2.688681167	13.94220358	8.420218297	11.02215724
SmTc_1649	33.81471679	16.26699964	36.45052621	19.69152843	23.29407612	25.98418875	32.88649818	31.26989011	22.05543584	17.61817814	21.36257864	18.03495692
SmTc_1650	87.43590848	86.42486588	82.10969585	76.50620582	45.30720019	48.46454365	71.47253725	46.92151343	33.53378473	72.97732576	56.65540589	55.673576
SmTc_1651	18.09461771	6.78308195	10.3741877	11.97723751	8.921585349	6.699386434	10.83747653	6.047358117	3.501298445	15.31114805	8.509811649	11.40277745
SmTc_1652	135.9227961	20.03983179	63.11937159	18.57502042	9.465956606	14.85247309	2.123785174	1.963465322	0.424181657	6.392819076	4.47161996	4.457095772
SmTc_1653	2.1761772	1.847221103	1.536190902	0.041731003	0.27812467	0.067542672	0.02450067	0.055106574	0.053175992	0.169910785	0.185823775	0.089161854
SmTc_1654	51.37103626	19.11481372	40.08938328	19.79208061	26.9812445	39.5328407	19.64856548	17.9386728	17.42485375	24.99962841	37.15567446	24.79583577
SmTc_1655	59.89844988	51.08164745	42.42865894	61.40339691	25.3585978	36.57361485	27.37402553	23.76772915	20.97440884	24.65845823	29.3579057	18.61634206
SmTc_1656	32.26354245	20.4211541	20.92522911	16.70118899	5.720347932	5.61463673	15.68448453	17.75672814	6.972342686	2.766599145	3.622883523	1.37538184
SmTc_1657	19.4054501	24.56051524	27.18520354	11.8706387	12.32641682	13.31952271	1.158950625	1.690829842	1.155712409	10.9697714	10.42326218	11.45593139
SmTc_1658	12.44139346	10.43193367	12.34515705	11.89989265	11.50533256	7.746491634	10.47126977	9.566733445	4.374803254	23.81101565	15.7412231	20.11010283
SmTc_1659	4.329596992	1.050035675	1.148991377	1.363992042	1.185730384	0.335947538	3.690702204	1.252992796	0.302273988	0.422555907	0.396111745	0.570186309
SmTc_1660	1.166247077	0.742465806	1.516547245	0.894571633	0.496837731	0.180985822	0.919120197	0.147662333	0.142489191	0.796755943	0.1244823	0.119458047
SmTc_1661	9.658267006	0.874485387	1.722414912	10.42113347	8.668002595	5.155984887	9.829950691	3.587069432	1.384560594	3.66992762	5.992961255	2.321536169
SmTc_1662	5.575300864	3.797705397	3.529065411	2.930224041	1.407500406	1.068162373	4.494640747	2.335593413	2.758344363	2.633334689	5.818693856	3.04573335
SmTc_1663	22.20284262	22.17248043	19.76546073	11.5541781	8.345933497	9.417923616	12.26335813	7.628754737	7.17000812	12.33876577	15.35307883	12.32540746
SmTc_1664	8.924932721	4.629667022	6.105478731	4.265094096	2.836522684	3.253719443	4.481820129	1.183824967	1.800068747	7.272552234	4.294373144	3.859854025
SmTc_1665	42.67523651	59.95753943	24.47681487	18.14702456	32.69552249	8.994117007	36.67828979	52.85726128	17.14934837	13.52236667	20.5883344	11.03815218
SmTc_1666	137.8233347	155.7044106	118.7651517	85.89555252	50.06021061	46.76377613	66.91125556	67.48106473	41.85395056	106.8705632	149.5326603	122.4439954
SmTc_1667	13.93912916	25.40093055	15.67907422	14.66475769	7.082335535	6.191811463	12.92912643	11.20454943	4.437300444	11.73204449	11.30203161	8.068906792
SmTc_1668	2.309262141	2.128204775	1.617880567	6.098412437	3.316738257	3.215058095	12.85094295	5.613757165	5.062396833	4.71360272	3.380363979	3.16283027
SmTc_1669	4.387618393	3.72437561	5.686551594	3.874272342	2.695107446	2.248550899	4.02079692	2.273799773	0.49866827	5.775972142	3.790152403	7.023514902
SmTc_1670	15.11041261	17.14468496	20.70697404	9.464576084	7.634124735	9.026221824	6.462919462	6.614405917	3.339774149	6.432498236	8.007505181	3.857711679
SmTc_1671	25.70326073	10.35659572	12.1485522	8.344868245	3.880995716	4.619938667	6.163109794	1.853756993	0.99378512	2.968994853	1.475934543	2.149540773
SmTc_1672	12.44030642	7.568874171	10.31263416	10.75583523	7.658592904	6.29387429	13.47168744	5.681313079	3.584565237	9.656952875	5.864019015	5.656802772
SmTc_1673	36.45006438	72.97213763	94.84790214	17.46123584	11.01626252	19.63786358	13.31786408	24.45111632	13.04083794	26.15038468	40.05104282	37.47648966
SmTc_1674	12.92467141	18.24085245	14.75295205	11.67569493	6.899200389	5.993038737	6.083515159	5.520502462	5.289048692	11.91500378	16.32187107	11.93075311
SmTc_1675	131.0907055	48.57832429	67.24279709	90.95069221	43.27531754	46.95937091	89.27858865	43.3852984	22.63700842	107.519031	50.01338552	71.58916935
SmTc_1676	36.45616716	38.98156649	39.58402742	32.89535297	13.12295973	16.9725168	17.53139992	13.3107766	5.662607966	30.11900624	14.11705759	14.41569157
SmTc_1677	65.27876708	13.00322452	27.44043087	45.01169351	50.53773595	58.75369427	51.44624536	26.52298154	18.58643904	56.40621039	52.23589293	47.24881056
SmTc_1678	160.0868488	462.0953485	466.4927026	185.7004082	288.3246907	430.2811469	9.961032589	6.74041467	5.986888289	219.1050779	90.10972458	162.1945725
SmTc_1679	28.23883186	13.84084771	20.23874366	14.81308276	12.4182104	12.24212787	3.343384581	2.583522274	1.469096472	2.56043777	1.983500151	1.716831603
SmTc_1680	33.76202986	16.53373933	21.74242449	41.90036983	27.95484895	24.07442558	37.50444192	25.73600862	11.76142872	40.58856011	23.54400834	30.39692124
SmTc_1681	22.82838283	5.427254128	10.87371326	10.58576433	8.094753726	7.560463728	8.739531472	3.899441843	3.410752673	7.488131831	5.632637939	3.689623205
SmTc_1682	38.16888733	8.026028349	19.63125569	33.30382782	16.46781383	16.91753951	44.02163503	18.23921172	5.878067932	31.89126284	11.66559068	17.03425613
SmTc_1683	24.38141315	6.672436066	13.0679975	17.06667073	8.967861092	7.898145545	12.39000646	6.342709006	2.539356837	17.73612978	6.939763057	10.97207266
SmTc_1684	17.21704904	19.29757191	35.27020751	13.86303427	13.69685454	16.00159998	6.575551962	4.721123559	1.90596684	15.26225334	6.985308907	9.704302422
SmTc_1685	178.859028	195.7425448	196.5022973	178.9220778	135.2046898	139.2410084	153.6265174	169.53984	102.1779672	218.1396409	226.8572546	211.441474
SmTc_1686	6.78224972	4.518174499	4.465520142	16.62771691	9.728644262	8.206942352	25.30463216	10.13075367	17.24407286	9.384289806	9.493437096	6.929433716
SmTc_1687	143.8519876	67.52084868	70.64381984	61.93407254	37.39854014	35.04002814	44.75665527	36.35432971	18.82836331	64.7258813	57.24399261	69.73695327
SmTc_1688	119.5244117	32.26614557	73.70225346	96.94331542	61.68051576	73.44284693	76.34277371	37.35828246	20.43067231	122.6542651	60.2654486	78.49953867
SmTc_1689	24.95851457	19.93950722	27.05507994	17.11740615	13.00939648	9.751413387	13.48787937	7.286769606	13.2019772	23.95757132	23.694014	21.65494811
SmTc_1690	8.387891315	4.381512497	6.552384462	5.650323557	10.35358212	8.911553824	5.133431247	4.465922618	3.468594009	5.205669259	4.958598849	2.643591068
SmTc_1691	16.50830119	15.12499963	15.96625328	10.90400724	7.590925842	8.376894393	13.27571894	5.640140386	7.299414607	15.5489876	10.40451429	11.00450554
SmTc_1692	9.353224066	4.225434255	5.840388063	3.838407189	3.928798791	5.667739509	6.076367666	2.600688535	1.626103504	3.85594799	3.0537452	4.0683393
SmTc_1693	20.36450759	29.69515414	24.85999525	49.56759739	38.35840395	30.51943961	45.98611092	35.9504929	27.58220269	43.75374341	42.66577539	35.57992616
SmTc_1694	37.06825251	64.51442011	62.71744454	46.79214667	45.67066835	31.94909778	24.79996462	69.89350439	25.54434235	7.183450411	23.39786154	9.068808651
SmTc_1695	57.77230399	20.50575952	26.96406747	38.08509624	19.53179838	22.52537629	48.19231562	13.79648317	7.485502899	41.61585517	25.10478053	26.57648649
SmTc_1696	20.33934902	27.71872342	20.03575561	17.89143267	8.744344069	7.529010183	13.82356777	10.96245162	5.745164161	19.26783516	18.12462292	19.68668616
SmTc_1697	39.40588857	50.99917164	58.86656354	43.41602724	38.8945948	27.35190177	55.70455932	83.45750956	39.61657434	56.14013006	60.69873904	45.20682328
SmTc_1698	53.04917348	42.35711313	47.57883099	25.76505876	14.58488841	10.57571368	12.30879725	17.13430229	7.142383567	22.15977121	15.23745898	19.32016954
SmTc_1699	38.44201467	97.06548763	74.72425317	51.28175149	38.68732086	41.93269484	29.16713042	30.12063217	26.13843761	35.18017808	68.8624778	40.46020947
SmTc_1700	22.57663933	3.61474781	6.780690541	16.92858148	8.581300177	5.64350728	26.98579774	3.115253338	4.030175896	21.66470003	7.618926486	7.616059982
SmTc_1701	42.44614024	20.07288636	27.21665561	28.8962756	22.18223809	12.61846193	31.6461246	16.66110023	12.03070895	28.39404385	21.27548302	21.30313649
SmTc_1702	225.8367462	105.9081443	174.2154948	128.2686641	150.2806328	161.4646118	73.21281166	100.2399331	49.72813764	177.6279098	198.9885273	163.9927983
SmTc_1703	25.35650648	27.94533949	34.16190161	19.86425053	13.88352182	14.06274372	16.34246334	13.47344663	9.06036688	42.22440806	28.21848771	30.62203891
SmTc_1704	0	0.25746067	0	0.232654161	0	0.094139145	0.136593478	0	0	0.35522557	0	0.24854275
SmTc_1705	18.07144287	17.04413421	39.3611807	18.99570181	19.87809897	26.9167297	0.129180206	0.145275182	0.186914227	6.830913872	0.775642601	2.468063948
SmTc_1706	106.7641907	197.1434913	215.639547	79.15815155	54.31379257	53.54452138	15.65879686	19.07725799	8.823206832	131.7384863	92.49822349	105.9334025
SmTc_1707	42.05894221	6.693977425	15.62628273	7.057176218	2.559671939	2.797277462	2.536736016	0.190186407	0.183523493	5.717440123	1.282647557	1.538597976
SmTc_1708	16.37358184	35.93758219	32.15471843	30.50135484	29.09728769	13.35818517	2.001441721	0.947708534	1.257446981	76.33937979	82.78987245	81.74844865
SmTc_1709	80.30581221	52.68294847	47.35556408	50.5968571	22.18421343	18.30008192	20.69016618	18.93641197	3.883937533	66.63077061	54.35438853	53.99023276
SmTc_1710	12.1475949	3.654650628	3.427770933	14.74340436	3.53737393	3.531660194	14.68056475	2.647776211	1.20236004	3.961903012	1.247365817	1.764030437
SmTc_1711	13.35800588	1.571035518	3.767050301	11.07956091	8.844580719	6.044117373	2.953485504	1.304135359	0.629223403	19.28850679	7.077465982	11.9351243
SmTc_1712	8.644665135	1.572410805	4.588254157	6.962449021	0.946992723	1.839820076	6.590406119	5.691551588	1.26742063	0.578532919	0.527262838	0.151794565
SmTc_1713	12.84299842	23.38110686	16.44945298	20.77186204	17.99769332	19.98305087	30.89744467	27.08729894	16.68228547	21.63831185	26.15398533	29.63339702
SmTc_1714	43.91711063	3.399993141	16.51153212	18.65386631	11.53842328	10.01951684	16.05199512	6.085745962	2.796447804	9.047052144	5.965114408	5.021021561
SmTc_1715	34.46208669	13.78743975	20.30727479	29.13694551	12.22834453	15.41732465	25.2728414	8.922575028	2.771995212	25.22967949	7.668678168	13.69719482
SmTc_1716	14.5175042	13.59080265	18.28985365	8.775644453	6.719138841	9.030226201	2.959525352	1.028735562	0.934301417	7.533293775	6.223755757	6.878232316
SmTc_1717	36.25857167	60.01639827	48.90650898	34.06993736	16.31973608	21.13735221	24.17372988	19.16166517	14.67672572	28.06366538	26.92277832	24.02761306
SmTc_1718	4.90061782	1.290981361	1.464964006	0.540090017	1.487809315	1.625917525	2.866511698	0.656143102	0.605627525	0.725675093	1.539177068	3.023345023
SmTc_1719	4.020809346	0.426626786	0.186732893	3.373308815	1.927036784	1.247950795	1.075129544	0.381815805	0.245626283	1.373466998	3.218783606	1.853321811
SmTc_1720	47.20869138	24.99203323	43.05594742	20.29673843	14.01391278	20.06898126	16.07230936	10.61914957	9.019922252	23.47828258	20.396977	21.50281074
SmTc_1721	164.337092	100.0400553	98.14360088	120.0639988	24.56298685	41.78218694	27.39558176	22.31875401	9.930534994	127.3685253	24.29161354	57.44539609
SmTc_1722	52.84775854	10.35425063	23.06103292	23.44169849	16.07737072	24.27897636	31.89239221	9.738715777	9.029942933	26.70813672	26.52869243	23.11315058
SmTc_1723	0.498816521	0	0	0.573926982	0	0.464457591	0.336958007	0	0	0	0	0
SmTc_1724	74.63696408	21.28991416	16.60799499	18.01680927	4.782385538	11.66112373	4.292622085	3.150009541	1.482757744	1.934596416	3.087313086	3.004141911
SmTc_1725	81.39372052	35.34283314	51.89065467	6.77681167	0.640644339	1.98365391	0.783048081	0.238002853	0.137798854	6.347691424	10.51359705	17.98352085
SmTc_1726	7.749791592	4.048193691	3.18938168	3.29233275	1.422193534	1.850251021	2.630973293	1.207663143	0.757480333	3.5839677	2.188880995	2.784430333
SmTc_1727	20.48941232	26.80630233	26.39928326	47.94233787	40.84107661	40.13982029	62.55919265	93.39231937	75.42190605	33.02267215	43.73977397	29.88268133
SmTc_1728	239.0952289	146.5283767	199.5403056	220.8014009	100.5351149	64.82107752	167.7791916	179.80104	67.10765908	155.7910808	79.20048041	140.4634174
SmTc_1729	14.43296248	6.062470121	10.61407883	14.83718989	18.25577345	13.80825879	10.85531563	13.0367399	6.83538442	14.69606162	9.65615802	12.13169989
SmTc_1730	48.09547077	25.67360803	47.28237121	42.72338417	38.72557565	36.62632833	43.87717856	74.74838253	33.92437254	29.87369048	26.74406561	31.48828283
SmTc_1731	0	0.88970586	0.519227749	0	0	0	0.314683708	0	0.341493081	0.136394628	0	0.14314804
SmTc_1732	2.373521739	0.091578844	0.240502234	0.95168435	0.091923072	0.066970649	1.797694748	0.273199366	0.052725642	0.168471801	0	0.088406737
SmTc_1733	59.35783174	75.52402654	65.59590455	67.56767571	44.42796274	47.33432778	46.58046371	57.78432789	36.70939704	40.83614511	61.41177551	46.51386867
SmTc_1734	5.296934043	1.98363395	3.202799953	4.720274968	2.964511869	2.820631966	5.074903868	1.157220769	1.167437306	5.595387526	2.749306169	3.191541427
SmTc_1735	64.78882729	12.43290707	27.80499792	53.63271688	38.80530411	30.06350928	74.6763333	37.25247077	11.2335571	70.36906167	28.48322185	47.08914368
SmTc_1736	37.63090569	75.89650461	104.3384505	32.56240745	41.73436942	33.78402005	0.210084617	0.315012978	0.835936584	6.191931903	13.14533091	11.97766019
SmTc_1737	27.45973993	14.51015165	18.82789757	47.28721371	30.93705984	30.81740716	59.4838597	21.2750506	10.81290592	45.69589483	25.46656347	42.3703526
SmTc_1738	54.18977395	50.07411989	51.6256783	45.58768803	28.80482894	32.84732026	42.7621643	31.36522706	17.52768807	52.71547455	41.8378382	37.53951458
SmTc_1739	61.38935104	13.86869752	31.55650431	33.26625395	16.01918738	18.10278351	38.75078189	11.74271717	9.80482746	38.19969767	31.44196245	31.89568853
SmTc_1740	12.53164039	2.350107341	5.522134449	6.007758901	2.855560106	3.640737225	4.019381769	1.808067777	0.605312637	10.86524528	4.354963712	8.507641295
SmTc_1741	7.808959727	6.305195528	8.633094383	8.765670289	6.491174958	4.40402302	5.896926593	6.076997046	2.420103928	14.42473193	10.6526498	13.11002264
SmTc_1742	65.69661271	33.42378869	46.18539295	67.48568639	37.66638669	34.30701376	97.4690015	49.93116968	26.16636582	59.55442297	37.32628168	35.16803341
SmTc_1743	168.0837612	267.2718983	229.6736391	674.8503915	298.2413372	584.5657988	128.9349825	256.3830322	278.4673495	160.5640825	71.41089119	139.2221011
SmTc_1744	86.69124252	25.30020016	36.19322838	69.56441026	42.30011557	53.92420303	9.569025494	3.915243257	1.747088186	10.01341199	4.998639503	6.261587263
SmTc_1745	69.08559032	12.6263646	26.77287512	21.04475303	11.54726256	6.566064462	51.43194297	17.4943023	4.280932725	4.193930629	1.058472254	3.521270338
SmTc_1746	12.94634918	2.218669706	5.128638478	15.20904142	7.063795038	8.403990713	12.72734572	6.970390425	4.111559852	15.43334648	5.231019474	6.258128695
SmTc_1747	32.00406798	28.04695891	15.83431938	9.948067681	4.624062778	5.201925015	13.44237809	6.709776421	2.262247659	11.8085539	10.46107257	6.801566995
SmTc_1748	10.77290986	1.793029668	3.505449585	5.643940675	2.099730888	2.600593891	6.880896443	3.031095854	0.963498336	7.311726311	3.968190878	5.019675897
SmTc_1749	32.081892	17.64775867	17.61286271	27.85637009	15.99613167	16.95253451	35.89769728	11.39173351	5.780990014	16.94991099	9.546068001	15.23736518
SmTc_1750	28.07736733	23.14448041	30.95426821	22.29436372	8.685506629	17.42891536	4.209522961	2.786808098	1.137728386	7.766388559	4.71372977	6.373334888
SmTc_1751	4.093395461	1.125117675	2.578171118	1.076518406	1.461507601	1.512475676	2.036554734	0.434366411	0.266731178	1.841520127	1.531296394	2.044509853
SmTc_1752	52.92898033	8.263209726	17.99724524	44.86933264	10.40508671	22.68763344	99.41380049	17.69848189	10.11317155	13.46043585	5.823721047	7.033602353
SmTc_1753	54.43154457	17.13758882	16.25779603	94.89665852	25.91667839	37.65282689	197.9254898	55.89978879	45.20473395	35.27683703	24.98631194	25.87273965
SmTc_1754	7.802641502	2.230253056	2.662290357	7.511821225	2.44214854	3.039517656	13.19492995	5.040396951	3.424124855	4.196102043	2.923418944	4.436488087
SmTc_1755	4.225587944	0	0.267224705	0.517219755	0.919230721	0.474375433	0.080977241	0.045533228	0	0.245688043	1.189948069	1.989151585
SmTc_1756	3.2191442	0.303614527	1.328909033	3.566693812	1.523778787	1.332180735	8.456699872	0.181149471	2.272440999	1.396351052	1.374413648	0.58619586
SmTc_1757	313.7751456	607.2430559	431.5034026	156.5163433	105.9620074	94.10817568	78.10553648	132.2228232	127.652791	203.4942851	415.1053188	261.4994498
SmTc_1758	4.841132812	3.024927679	3.897054067	1.444099397	2.864431905	1.544294774	3.512498786	3.541497908	1.445834287	0.629973727	1.119582589	0.661166097
SmTc_1759	17.89195516	10.48651383	12.70137925	37.10803945	27.63056805	27.40230091	68.57286854	31.44533483	33.51858905	28.41736026	25.69058508	27.27177281
SmTc_1760	33.39049792	43.1895028	49.25914421	16.6057337	14.27692943	20.27148137	20.8482605	19.32653474	19.6058391	24.30383038	46.89360414	28.66428484
SmTc_1761	27.62826736	44.55863481	43.95754607	24.7451331	14.4009806	15.78821557	21.92023714	22.2232536	15.80553305	30.0097629	47.46110642	24.37084837
SmTc_1762	10.95221274	20.9430035	12.78862474	57.14466383	50.55468344	41.31422278	96.93779035	105.7545611	82.87486121	40.35992378	53.69746668	34.02470771
SmTc_1763	85.26610135	121.2381339	68.16167099	55.36866323	32.78390234	24.88790532	35.17599417	37.80485089	18.27781415	78.41043222	60.52061039	76.23910263
SmTc_1764	88.53824727	23.15188983	29.72491155	16.46873133	1.430086983	8.161482257	1.007838363	0.354190056	0	1.583513984	0.716614323	1.260766686
SmTc_1765	8.661669737	3.065265966	4.728630387	2.430948624	2.022503823	1.888898076	1.370371254	0.447625371	0.370237238	4.101073245	2.264142845	4.283439873
SmTc_1766	90.65014067	59.7375431	55.19094531	43.58917436	62.78578472	35.54736239	54.45352455	85.30380853	30.8206048	15.25901856	16.10547458	9.504895019
SmTc_1767	55.67216898	77.46498556	68.0740721	48.44676398	40.37916523	34.3942375	29.11795135	26.58927358	14.12037561	117.8162287	66.56889649	73.4102741
SmTc_1768	169.4151623	171.4696324	143.4567961	86.95044924	58.47806665	52.19708525	70.7313898	71.94172045	31.37810088	106.8643888	121.8259678	137.3371477
SmTc_1769	28.74527122	28.83092609	27.41683932	12.94425068	10.29629695	11.49619439	16.42306555	12.74741634	9.92453208	16.07901854	21.6758299	18.25211674
SmTc_1770	12.46964126	5.147354482	7.615697359	8.221846868	4.366227406	2.756883564	8.904218153	2.638578918	1.168720003	9.936056731	4.959261852	5.318994303
SmTc_1771	89.46269051	51.96781295	65.64765861	63.19367016	27.38862447	40.12444237	71.61253837	35.77370271	23.82011296	51.28529902	33.19458122	39.45425171
SmTc_1772	20.30677389	5.919601528	10.88015862	21.59168	22.94784301	19.00754097	23.57850696	13.19383674	5.99364986	23.14628721	17.54529619	14.61481897
SmTc_1773	12.18513668	1.591261935	4.622155536	5.931513945	3.884205036	4.099303253	13.20068607	2.330382858	2.082167744	6.869278409	4.001880175	3.910184267
SmTc_1774	0.815798448	7.617284656	0	0	0	0	0	0	0	0	0	0
SmTc_1775	37.30973571	85.2022679	83.17077626	32.21888154	36.30092888	36.68224843	15.7181768	19.74897856	17.05728158	34.01697883	49.02141934	32.93986196
SmTc_1776	190.5681528	436.1853899	255.0311252	167.5312268	111.6545593	81.04807394	86.09130574	154.9812489	89.73101892	192.8287949	268.4776521	199.3280436
SmTc_1777	11.90410336	1.857472594	7.739841544	12.62234901	12.45455598	12.17081822	11.19488956	4.078352476	2.99438172	12.13061525	7.623685569	9.503607425
SmTc_1778	4.431507724	1.114557193	1.707430794	3.084454621	2.097649886	1.324478997	5.39578081	2.078102212	0.641695621	1.794082759	0.630677422	0.537975586
SmTc_1779	174.302601	111.2156913	142.3924193	114.3914493	63.9498615	60.30821983	98.29666789	59.83303392	28.7885543	159.9303207	112.5209911	111.4886438
SmTc_1780	76.11399519	34.55477312	33.70427533	31.0376696	10.42624993	13.77418005	17.50610272	8.759067742	4.425447528	7.5479309	4.667289083	4.211514046
SmTc_1781	40.44038179	48.4373198	55.12215127	29.68771659	26.31788539	17.86485966	13.68697343	16.77444105	8.426821399	18.6446859	20.07307397	19.72033127
SmTc_1782	88.70077037	24.5489377	79.47679847	44.55315835	17.89585272	4.864192601	8.476658076	6.382470254	0.552719045	889.5984989	234.8817054	315.6284391
SmTc_1783	3.760798343	2.968285607	3.726027973	13.74040645	13.60424844	8.191230815	16.04510796	13.80048636	6.642380558	25.39678842	21.66249916	15.46272576
SmTc_1784	14.50638774	17.74377476	19.41595385	15.48124837	9.903235647	10.93437954	14.74964316	15.01303348	11.00841406	10.90414943	10.84824642	12.03471581
SmTc_1785	40.08881866	51.41484141	30.56912207	20.74630768	25.65489376	16.68054104	4.375467397	6.738147569	4.106580645	18.11049601	25.11331717	16.06647595
SmTc_1786	37.13377075	7.208898766	11.68751504	22.15199976	8.565056105	11.21600675	22.03057663	5.661703024	3.896344918	15.84982661	9.582857225	9.604401982
SmTc_1787	9.301982207	3.03687406	7.08921612	10.88560115	7.722332398	5.848196681	8.449778768	4.147305397	3.302629917	6.610981487	3.598094256	4.136930238
SmTc_1788	107.3818713	36.54623908	54.16018412	89.51851062	84.56005283	84.43905553	66.16402118	58.80497503	28.70376925	111.1045232	89.59463852	92.09004955
SmTc_1789	23.6049906	18.32194271	22.00408857	15.04775745	12.41153287	14.15768127	20.17132672	9.666170687	10.3148451	19.5717315	24.69600958	15.35659081
SmTc_1790	38.19269924	12.88188096	22.88230147	27.62241826	17.67141212	21.58838133	33.38873447	14.69925247	10.16694922	33.79430795	24.21658421	25.95947884
SmTc_1791	48.06193798	15.32186822	34.98599529	28.31674581	18.80741226	21.46446688	26.61474138	17.01675077	9.565393852	33.36554708	28.92304971	25.30534011
SmTc_1792	55.38010614	70.3514242	62.43415136	29.24475646	24.79343688	39.01101934	19.27966046	17.51517074	11.3545664	35.89412227	46.410941	48.34545193
SmTc_1793	0.731695515	0.621090689	0	0.561248182	0.623425253	0.227098557	0.604109299	0.12352313	0.357587011	0.761720809	0.416529877	0.399718237
SmTc_1794	0.868189174	0.552713732	0.483841323	0.499459392	0.369860854	0.134731254	0.830839227	0	0.212146423	0.254198114	0.741346753	0.26678442
SmTc_1795	6.168128759	5.053097727	5.116271002	4.841302352	1.955505111	2.092506495	6.863689155	3.959320214	1.647419415	4.703931148	1.806691575	2.674121931
SmTc_1796	247.5502244	224.7367948	289.2234727	150.0339601	96.06938938	90.0071775	108.179804	96.07330786	52.58097894	122.7442321	131.3010477	113.310775
SmTc_1797	97.13025509	113.7779858	143.9874886	84.56194143	81.10256736	83.8075812	41.00808589	52.38938335	25.63301144	77.3537534	56.60622701	53.12765276
SmTc_1798	48.82978416	12.80464393	18.91938246	16.81293042	10.60539606	15.36518883	24.55241243	6.337060132	5.379965697	20.87521847	20.24291612	24.51681041
SmTc_1799	10.946909	9.530408538	26.07139332	8.504495409	11.95778946	14.37456882	0.505627382	0.42646884	0.137176034	6.46510537	4.074579971	4.600147169
SmTc_1800	5.060216484	5.076266214	7.178323628	7.939323246	11.36654321	10.42277238	12.01567293	8.387220526	8.767834855	7.363036671	8.052621691	3.204130285
SmTc_1801	34.91176385	45.13549968	48.42458318	21.8696169	26.23732918	25.39436522	19.87457252	26.29506976	30.49237868	62.93867444	80.49012078	76.39787658
SmTc_1802	2.37259434	2.752394729	3.05585615	5.914682074	5.121177455	6.038392286	7.105404849	7.089484399	4.676693928	6.699751028	7.462279937	6.837062095
SmTc_1803	35.90029378	11.99174208	16.986304	11.66989346	4.19965861	4.673819936	9.691734603	3.911546484	1.479456549	4.954510091	3.048955746	3.991304162
SmTc_1804	27.89339737	4.667744605	11.0739435	17.94180075	13.10523086	10.75985968	24.54896371	12.02787159	4.634807201	27.37869454	11.67090456	17.59976902
SmTc_1805	41.110396	17.44802561	26.84736339	27.1857057	17.33305682	22.82250897	30.06105214	10.51756381	7.560040684	31.27075918	21.2163077	25.82984107
SmTc_1806	60.87946514	71.33298	49.45591613	47.27066615	26.98566181	23.55542307	31.11706628	27.27643662	13.25168753	59.43114453	40.88634347	53.95731936
SmTc_1807	27.94502339	5.625063703	16.02667304	24.81600471	14.38184871	15.63925199	20.38352138	9.751845686	4.857864769	21.23307539	11.61082928	16.49558247
SmTc_1808	46.91665685	25.81009352	26.92190845	20.79042941	12.62141201	15.55806449	25.84794202	9.755282805	6.58946411	21.6458388	20.57932701	22.0223606
SmTc_1809	143.8536119	451.8009297	255.2389406	93.38797174	61.88156047	76.88216355	51.58979384	70.72274935	69.78830742	119.9879725	302.5974831	156.4050038
SmTc_1810	4.15750004	6.469911235	4.462317139	1.417340831	1.967948614	1.07531325	3.068495323	1.988601798	1.467420059	2.164052007	2.169499057	2.176568936
SmTc_1811	60.41234063	78.56017833	65.76958234	77.45681215	55.06416221	52.70813812	67.89709795	65.90594284	60.50728679	61.70302049	81.42805722	63.24714537
SmTc_1812	18.66280005	21.44632719	18.57369336	20.74947621	12.11249154	10.87387557	17.09758011	10.88496073	6.289002156	26.06557942	16.45394688	20.64826026
SmTc_1813	69.31574876	5.947504875	15.69357633	32.09319666	12.28085576	10.25203458	18.65064435	6.894300342	3.25300798	50.56419673	57.20151675	42.34352753
SmTc_1814	27.28871462	14.94146282	17.02675146	21.8905617	14.90888165	13.54502443	15.80721579	7.806972565	4.93747449	25.33182796	15.56420207	17.2831001
SmTc_1815	38.13680397	9.779027891	14.94395067	33.88079413	19.08154841	18.78757647	38.7436034	21.30127672	9.488797403	27.39188572	15.0528402	19.65373222
SmTc_1816	47.48513237	14.04367369	28.81840319	33.78654589	19.17667942	21.12350511	43.90618571	13.983235	7.69173566	44.18416158	18.09503465	24.09929516
SmTc_1817	39.28162363	20.29617764	28.97002789	25.20706897	15.50515361	16.43263729	37.35632459	13.39211243	9.555491318	33.03825184	20.66866574	22.39218153
SmTc_1818	11.56358698	11.68524738	8.592507086	5.649260763	3.636042714	2.563589694	4.773618448	5.089502065	1.816470678	6.126533767	5.995017912	6.14786917
SmTc_1819	16.0200324	17.67792829	19.29430224	14.54102573	15.9244403	15.99386515	14.08333261	13.38709927	9.297118161	25.6154719	18.78082176	16.7921132
SmTc_1820	42.20795025	21.41145873	28.91386336	32.76044417	19.11073111	22.55282258	28.52823642	12.99275183	6.058657644	31.08062339	14.31864257	20.0238773
SmTc_1821	118.8144581	229.5302103	130.7480375	75.91977854	47.58515124	40.02237509	39.57209094	57.77134972	28.66407549	99.58619339	98.14132686	83.04822982
SmTc_1822	18.13543111	4.117746366	6.654726083	12.88038021	6.485982603	6.439473905	15.02355898	3.061581175	2.115441141	13.95577049	4.206031972	5.993251675
SmTc_1823	37.1530777	6.994329144	14.15893243	14.44667615	12.03534776	7.512479448	13.63380097	8.905134188	3.092097724	17.4336693	7.570028041	9.07308014
SmTc_1824	5.820987168	0.699985337	0.973209832	3.1999147	0.743946831	0.737726624	1.540097464	0.098268548	0.047412923	7.49906774	2.671665819	3.895438039
SmTc_1825	114.5611364	30.76079509	58.77780289	71.13633628	29.21639665	33.62162964	64.31431587	31.18072572	16.56763726	69.82313799	40.2607978	37.19895479
SmTc_1826	63.15125037	102.6498769	10.01545113	11.78472113	28.91103565	3.305746722	17.78545036	32.84238886	3.500838575	92.39544441	59.55879391	93.49465303
SmTc_1827	28.22004138	44.28381254	38.21388171	30.76042728	17.24227445	15.5582879	29.1380533	27.92605938	31.66582647	24.64277831	44.38938349	29.81844275
SmTc_1828	19.37464503	12.33444587	13.36830664	13.5344452	8.122858654	8.900738192	14.7498127	8.371645372	5.523341434	10.32495936	7.812449062	9.198158709
SmTc_1829	73.14976408	26.44201539	32.8349144	73.24789091	21.19920608	22.42570953	46.92626244	15.47401864	4.863813714	62.94153064	14.9145356	27.07562583
SmTc_1830	7.148052176	4.778855542	5.405482161	7.908997336	4.257850014	4.162259111	9.671475629	6.311239281	5.162702312	6.198401252	5.941676181	6.220214278
SmTc_1831	92.50269894	115.9425403	102.3290831	90.75269011	59.41852208	54.73375673	76.85426077	71.85566472	33.37640314	77.73147017	77.89290143	79.34697218
SmTc_1832	34.33491718	36.71877445	35.21975534	35.80908554	22.50332276	20.95878224	36.35776895	26.10160871	25.53602831	37.84315988	45.22742443	43.25575885
SmTc_1833	4.774504096	0	0.60818934	1.360279436	0	2.70971853	1.689416037	0	1.600010416	1.118346069	0.058242131	1.061936775
SmTc_1834	282.1174286	71.72936471	144.7357711	181.2374588	97.98297222	112.5583225	93.18252861	41.7926496	25.51677576	189.0877454	109.8884893	129.9017043
SmTc_1835	9.400402164	7.809640329	8.025454988	9.128304022	5.453214132	5.524876364	8.151562219	5.9764011	6.451249726	12.18063331	9.90566401	8.194706612
SmTc_1836	16.41340867	0.535858422	2.032707363	3.793120128	1.972199584	1.502159323	7.296903422	1.065720524	0.719869151	5.011072777	1.257793204	0.948378498
SmTc_1837	16.9928978	10.50549482	11.38605476	14.54129904	4.519278437	4.176628915	13.64646619	9.650775695	6.000434475	12.50073755	9.310035667	10.66478366
SmTc_1838	11.12849432	22.57501954	18.92106131	26.4764675	22.01704151	16.45033316	38.64910898	30.85503679	26.73214061	37.62720779	27.13884281	19.78377644
SmTc_1839	25.78313897	8.838455223	5.52651092	16.35405507	13.09628558	6.463469705	13.9558456	11.5512618	3.634754201	19.93730099	7.409305777	13.00161356
SmTc_1840	197.5564886	80.40560378	99.37611383	114.9912645	52.52848823	87.02865098	132.6570299	87.49054083	46.72429835	23.50377619	15.01173271	16.21479408
SmTc_1841	11.89047409	14.95721772	12.56117926	6.81298327	6.469205476	6.669546717	3.322553635	3.845351971	2.310395663	6.599329011	8.92998979	6.28043449
SmTc_1842	44.63213936	32.95768305	37.94218122	74.28788551	50.20739102	48.16446807	69.71673441	53.26975721	45.79032196	31.60664027	26.01168633	20.99759977
SmTc_1843	54.63326513	55.53890366	100.4828495	43.17759301	93.48322793	98.43609211	1.175913287	0.762936979	0.638047412	1.215392762	1.693683984	0.864096777
SmTc_1844	76.1275287	60.88156927	44.25687799	20.00079406	10.89981029	13.104932	18.16491449	13.06409613	6.354452511	22.32358038	23.63829028	28.09750085
SmTc_1845	13.54634225	15.74589237	14.78134648	8.097290621	6.342827454	6.552833745	11.56897434	5.624444126	7.157010482	7.861034532	12.19247715	7.750247948
SmTc_1846	10.15648221	1.995649147	5.79995971	8.43975759	4.006300842	4.961950864	8.681946603	1.762221235	2.389869807	8.590770338	4.015102019	4.585126814
SmTc_1847	23.26711111	30.08970514	20.74679604	7.716234824	5.480818211	6.244459574	3.960138428	3.743057094	1.170531036	7.827586253	7.976331987	7.261864555
SmTc_1848	1.144090397	0	0	0.219394079	0.243699336	0	0.708445965	0	0.139782142	0	0	0
SmTc_1849	57.18271543	61.52455664	66.99155581	35.7162739	20.75400374	28.25846069	26.11973559	17.07532789	18.94505607	24.93269335	33.038384	26.89745244
SmTc_1850	38.19195269	8.906862524	21.84128154	28.54531963	35.2615964	35.60171315	22.95221975	13.30204594	11.72123595	29.28506997	25.68342726	21.17543148
SmTc_1851	35.52180022	16.51389755	22.87090504	24.66712003	15.33895752	19.07596907	31.55812282	12.59798758	7.994051651	25.20295314	22.81103594	25.20166833
SmTc_1852	55.63662363	59.58600174	42.76528891	19.16312358	18.54370386	15.50799752	15.77190086	18.43558422	12.05955714	43.55943275	54.44456042	41.38323047
SmTc_1853	8.871808122	6.024579683	7.238645676	5.337360165	3.942553526	3.984577767	5.899030385	1.550578585	1.581270798	7.25287031	4.500819707	5.50229788
SmTc_1854	2.317263315	0.262264041	0.459167823	0.65173549	0.394874764	0.095895473	0.76528025	0.31295599	0	0.120617638	0.131914079	0.126589871
SmTc_1855	28.57717732	26.14627816	23.93258029	30.09531301	8.082924447	15.3763711	35.31211883	21.29428691	14.4810938	5.532374468	3.550298589	2.447284801
SmTc_1856	31.57647364	3.451068558	3.423843863	20.73839591	3.348572467	5.510144444	21.45244162	7.824411948	2.384303574	0.952306847	0.2893042	0.222102032
SmTc_1857	49.76918528	89.6648892	133.7310191	27.78763136	30.98967306	32.29011177	0.980169903	2.131098673	0.614567864	5.928864153	10.94455364	7.688855797
SmTc_1858	25.2317059	3.696442291	8.533726908	15.80087019	14.2229567	16.81530451	18.83246921	6.983944909	4.19378858	16.21693097	11.68407109	14.55349473
SmTc_1859	3.777911625	2.064673662	1.19211446	7.562205392	3.307076148	2.859123518	13.63416336	10.56265585	2.857976938	103.4618894	48.21261731	48.55670969
SmTc_1860	84.92501033	14.91272393	27.044948	72.05778088	60.32699997	49.17771671	50.1429845	25.18180702	8.294262695	32.11847784	16.55843824	17.76433934
SmTc_1861	75.20570576	44.27082271	31.57760672	132.0668763	59.9079673	56.27617613	166.3552422	100.0466274	34.04760371	106.0759901	42.50054175	44.32023595
SmTc_1862	55.95855838	43.64840074	53.94278421	43.40646743	40.59096204	21.04504237	21.45453173	30.76590787	14.41287921	57.56600672	42.50966345	39.03823522
SmTc_1863	4.425630276	2.404250577	2.893910725	3.700208375	4.826575415	3.241687257	4.165480525	3.362060607	3.027990494	3.213547832	1.587199228	1.378077225
SmTc_1864	2.499729584	0.66308267	1.044823385	0.659113628	0.26623003	0.242452705	2.497727717	0.870371941	0	1.097848082	0.733740955	0.320057409
SmTc_1865	183.4416941	247.3962985	228.8458178	152.9976064	133.0107569	112.4569114	79.69111846	73.70587735	30.18512269	135.2397566	97.86757824	115.3328739
SmTc_1866	16.85468557	8.484319316	14.5629558	14.80754253	7.18033417	5.596210118	12.00341454	5.856165811	3.735408932	24.55974939	12.88605416	13.49013572
SmTc_1867	4.728981709	0.944502974	0.068900883	5.156559331	3.318186146	0.374131945	1.81647911	0.704413818	0.045315711	1.520349527	0.752190921	0.075982274
SmTc_1868	1.440061608	0	0.411561794	2.379141682	1.604503389	0.722006315	2.544201995	0.112203619	0.324818168	2.85416023	0.898604003	0.726177078
SmTc_1869	27.05299451	6.979817573	19.97995596	18.8903858	10.99950385	11.48460179	18.31173248	5.83024267	3.5363355	18.42587131	8.601269566	10.57873963
SmTc_1870	21.8814556	16.11317096	18.58709272	14.4889287	8.525073391	8.924614235	15.18131226	8.690316017	7.563271521	16.08062629	18.12563509	16.6661176
SmTc_1871	3.068791886	2.513505828	1.800248356	2.085491932	1.238540872	1.219830317	1.721450832	0.681666168	0.947210328	2.354004556	1.976824254	1.191162946
SmTc_1872	19.77398029	20.65833676	31.92982398	10.42776785	10.52999371	5.252121274	3.938785061	5.007295837	2.694697986	5.121610454	9.741347401	6.543722552
SmTc_1873	22.13229569	1.699958918	3.357833777	12.70291719	7.831703226	7.905236214	13.59784895	3.146833128	1.681416631	22.45245896	12.95727579	19.56667249
SmTc_1874	14.33568995	4.690009431	13.20449071	11.91256437	12.2144129	10.10387213	12.44121478	7.941011319	4.81662288	16.43967281	12.49627189	11.80835794
SmTc_1875	5.030121739	0.985328453	2.587646702	6.529536875	2.967096357	1.441120749	6.534466022	3.919261928	1.701880238	5.437939096	3.138815384	3.170662184
SmTc_1876	22.84235654	2.544865556	7.63801923	16.59044789	9.609527015	8.950685017	15.52679257	3.976699388	2.232658213	21.95906479	12.55640085	13.80440715
SmTc_1877	18.03953047	10.41615107	11.45622264	20.87654852	13.49359675	10.41671404	16.50774135	9.82669916	3.177896981	23.29730814	7.657198772	15.38383605
SmTc_1878	33.97068409	69.02520568	55.21787407	41.28448088	35.57697873	31.82844505	24.76439752	26.30863191	17.39732123	60.31335479	77.89740608	68.46110048
SmTc_1879	26.39920107	6.031356488	13.48623782	8.675461686	9.863302798	12.82727923	16.2750591	6.671499535	4.304854207	10.9188908	12.66866952	11.06700198
SmTc_1880	38.99243739	11.09543549	20.66040207	37.42899681	25.86081932	22.55410202	30.18121974	16.94274648	5.576045218	38.4446734	17.92478511	21.64915414
SmTc_1881	1.764459048	0.641888246	1.123808005	1.450104702	1.718135959	2.112327673	2.4973529	2.808506112	2.217366033	1.377648024	1.614291017	2.168790846
SmTc_1882	23.34355187	31.217791	17.34579722	11.31775867	6.754878941	4.579518904	5.057954764	9.368703779	4.412617378	13.32568261	15.98405707	13.89525837
SmTc_1883	71.49583327	25.79889854	26.67420011	29.55447497	25.79391955	11.4387224	18.4429323	6.817646743	7.192821391	27.02357989	18.77488104	7.035250363
SmTc_1884	24.76245178	30.58363895	22.68376228	15.67765097	15.96327052	11.26407644	12.24316303	18.24751301	7.61956437	26.03432463	27.29786544	31.61782324
SmTc_1885	12.87404901	17.13705528	5.000548515	2.24433166	3.24085672	0.363250695	1.317668531	2.370945732	0.714963429	0.799571336	0.999377337	0.239760321
SmTc_1886	27.38816179	20.76830482	24.28577596	26.82038195	18.04611049	22.83813591	29.51955232	10.91170917	6.960133512	42.19782116	19.41100407	31.34515936
SmTc_1887	41.48967308	50.88701947	56.04187146	45.17491783	38.79553732	42.01484022	39.30890584	24.93016717	18.98766784	64.23926354	31.14964737	49.12439538
SmTc_1888	3.857735756	0.63152832	1.31042371	3.804534268	3.967757695	2.334807442	9.306993203	1.828162877	1.211987923	2.248264596	1.88235465	1.151567623
SmTc_1889	7.814877912	6.851056318	7.77435772	9.040755919	5.785251312	6.123462531	8.134955245	4.86623161	2.149610005	6.685165686	4.995727013	5.371484378
SmTc_1890	17.46676549	3.930931424	6.283760502	11.27432164	7.162316084	5.858659578	14.36062451	4.588752872	3.517793924	15.79922406	8.74690585	6.723345794
SmTc_1891	76.46804011	85.41967812	95.57717124	69.1088422	41.92886106	53.00050634	85.19641451	68.87370592	73.08529191	30.77252111	31.51572885	34.34865227
SmTc_1892	90.70517921	16.11317096	89.00959169	54.26175526	66.60711547	105.9924917	0.147391381	0.04735867	0.137098577	0.109516184	1.117880578	0.421442054
SmTc_1893	4.495816325	2.677048508	3.939019912	3.1654352	1.31496923	1.270420736	2.885896966	1.699193786	2.033184495	5.081970996	1.948137912	2.749277583
SmTc_1894	75.08775783	39.34993775	67.40166212	33.10457208	27.15142922	38.60838908	37.24764441	18.45823911	11.12840578	36.26826156	29.91611451	28.65726151
SmTc_1895	1.273900653	0	0.189318425	1.270291719	0.21707987	0.474461293	0.688431128	0.387102486	0.124513631	1.591410553	0.326335138	0.104387955
SmTc_1896	5.125512768	0.900150646	0.525323272	2.846971836	0.301178048	0.987406105	2.507226494	0.17902285	0.77737966	2.759916913	1.433738511	1.231042586
SmTc_1897	29.5791156	7.478938947	13.09401053	21.03360339	13.17564033	14.11964523	21.31725867	8.150447743	5.799820601	24.91978726	17.11989803	19.78100743
SmTc_1898	29.18973799	57.01318363	56.8806528	32.04288015	35.02169849	32.24054085	14.08435986	14.7455181	8.624696433	64.73826285	47.87911669	45.85513158
SmTc_1899	4.030459071	0.380133926	1.264511927	3.263323779	1.297313448	1.473336175	5.707450243	1.360825396	1.35692248	3.636403237	1.682564439	1.981620995
SmTc_1900	38.17651402	28.15940265	46.46427968	52.86150358	39.42553526	29.45896725	25.18113792	16.20106986	8.460097469	32.27413491	21.72324988	22.19488733
SmTc_1901	12.80203192	12.08393327	12.78514041	13.90486298	11.78030836	14.17711077	4.266328754	7.417269853	3.403526589	22.4699395	29.82155569	23.79231961
SmTc_1902	133.8770389	87.13830245	126.8394655	71.51898563	57.82865396	57.87763394	33.96601155	41.33456018	27.36493224	144.9349441	205.3080456	115.8909515
SmTc_1903	7.185531683	1.483625604	3.319038944	1.750328666	1.571935736	0.964408764	3.323414221	1.008138498	0.806728598	1.762693636	1.243728172	1.054284682
SmTc_1904	147.6852223	122.8574103	100.1312932	121.199751	218.2247435	110.1226827	81.27180948	106.9657851	60.97756591	137.7156007	128.7235657	113.9544676
SmTc_1905	34.92228757	18.48836234	27.03455986	22.72711489	13.37409781	13.97354162	18.00113356	10.22982077	4.995183143	25.17638388	18.07911051	20.98880521
SmTc_1906	92.66025981	71.85741689	73.95581505	106.6400891	89.77283461	125.0209924	168.3178853	91.99991574	73.90823074	107.8119527	94.7708841	106.9976539
SmTc_1907	34.99566163	26.72264198	30.35623027	19.62718638	13.22440589	17.51961957	28.5692324	13.97870088	14.1687925	21.40744439	27.9760487	25.31707874
SmTc_1908	27.91554507	36.42423365	31.18471215	29.22539035	16.23154155	17.79680171	17.94422917	11.2721187	6.590855358	21.94306834	16.62958766	17.81312683
SmTc_1909	43.72027042	11.78140027	17.34517383	21.12313659	12.0406968	13.68707862	12.6430923	5.016356658	3.638169716	38.93840605	22.70670969	19.41218295
SmTc_1910	17.02137884	29.36071286	21.9309463	16.17061595	8.914501036	8.409142271	9.599410944	9.88592707	6.410602788	20.57494637	21.50180836	21.52970812
SmTc_1911	9.850235535	12.41123138	14.18128725	16.23281705	6.687916077	11.70352553	22.35321797	11.77017007	17.8265101	7.510577799	8.73967555	5.927605995
SmTc_1912	249.5527452	182.2608474	198.4470552	241.8664636	157.1583405	131.1585527	153.1891143	165.0450752	67.0727738	153.8249209	125.9703646	139.5259005
SmTc_1913	12.52797937	10.94470853	18.41437914	3.366869273	2.415328208	6.300825007	0.905997159	0.879940309	0.53628179	3.355714549	2.108294375	1.760934304
SmTc_1914	6.503504037	3.351682946	7.018677481	17.04411984	19.32812589	22.13154533	10.616934	10.2340559	7.226913183	22.60822261	25.51892975	22.0146828
SmTc_1915	11.7069111	5.181395988	5.938112648	4.433354291	3.115498138	3.432156341	6.845799508	2.508997593	1.859057686	4.604775904	3.902927962	3.370861047
SmTc_1916	28.69259068	15.50550858	28.49133951	30.93114072	30.98075359	39.52609814	17.09287571	11.04040995	7.116452848	32.12370254	27.33325613	23.97066802
SmTc_1917	32.82194667	13.67605008	21.3625131	28.20828628	15.76871318	18.84975515	38.01828745	10.79873601	10.27406327	35.44701534	20.76427798	25.0304572
SmTc_1918	5.029521312	2.92926434	3.218958818	5.125096274	2.877715859	2.905562671	10.69680451	2.379880797	2.619451029	7.538562235	5.094088368	6.332468163
SmTc_1919	10.17669437	1.60125719	2.342361513	2.665480226	2.495507501	2.28033455	5.678456197	1.194223546	0.89764773	4.050380762	3.762081988	4.423815089
SmTc_1920	19.25663778	28.14313259	19.41040276	18.88097904	8.274935397	8.471380848	10.70815523	11.19426804	5.810216455	14.31605739	15.0848885	10.90848852
SmTc_1921	72.12525758	27.72245628	70.11277959	53.02462041	59.32452336	75.78201201	7.086791024	2.814715788	1.861600857	7.80103212	6.745325972	6.575417753
SmTc_1922	11.64646738	919.6353823	99.41652817	9.15132971	61.47493409	195.9017853	18.29321708	125.4486501	358.857682	1.219831202	66.46116417	30.72551128
SmTc_1923	50.12513812	11.40813105	17.16213919	30.8886685	32.52935657	40.80172217	44.10466681	21.02477283	16.03108322	37.79570166	33.57841766	32.24354733
SmTc_1924	13.66720181	12.22832902	15.82814642	10.76678483	5.665058324	5.65590785	9.565097922	5.549908006	5.475822512	10.67102894	10.56646488	7.768947431
SmTc_1925	84.99274966	143.0512345	119.9311124	64.66700199	36.0618167	57.84828521	37.03871293	34.60978506	46.31984534	63.71262472	89.32627877	58.21427817
SmTc_1926	25.08063899	4.893382232	9.679888747	21.04710285	25.32434924	20.65758423	4.130223672	2.31293152	1.024479243	10.87260035	10.77210849	8.404834894
SmTc_1927	8.262897421	6.569317972	8.258567291	5.601602627	3.173057836	3.720447826	1.192337234	1.001986992	0.51187965	6.201594399	4.794886748	5.55500906
SmTc_1928	28.0622984	8.806813975	12.77560496	16.93974936	11.36560776	8.587107722	12.79341359	8.807582414	4.44267013	21.83323174	13.03588155	18.42048788
SmTc_1929	64.28937012	25.86255891	34.33896263	36.84516915	33.90917515	44.5677586	36.04264202	24.21662265	14.67638662	36.13857315	36.22434938	33.86635635
SmTc_1930	26.74147191	54.15537474	63.14235023	25.82232347	26.3698662	27.00605158	16.26089372	18.01189982	21.89194579	20.82611812	43.00312487	21.63483149
SmTc_1931	43.38271723	21.24296903	30.86237568	19.06957067	13.89640078	17.42024616	25.69264497	13.27642165	7.518975051	25.6232645	19.05790266	23.3478562
SmTc_1932	5.0852697	0.488668109	0.926848606	0.551980759	0.408754101	0.595596447	1.62036585	0.145780195	0.187563987	1.16117188	0.409652066	1.140042266
SmTc_1933	18.25090059	19.87023965	20.04761476	12.23424224	7.234262087	8.570767001	10.48837633	6.430068444	3.373860008	13.63031319	12.33203859	11.47667287
SmTc_1934	19.38317011	8.197716913	7.934269121	11.42480027	5.389108072	4.496178368	6.81480848	3.82333256	2.991395244	8.443135555	6.010731391	6.464765344
SmTc_1935	205.6035741	199.6657914	192.7785532	460.2734552	53.23557914	155.6761595	521.8655461	462.7205476	266.1519502	30.46870807	23.81479662	26.66253707
SmTc_1936	12.1316818	8.336337003	4.36422998	44.1647935	24.11858326	23.30929025	86.56921372	49.29930205	26.16234086	76.04016374	19.23859476	26.58858319
SmTc_1937	32.29681739	36.74743624	35.6150378	21.74254499	16.83269741	14.07634125	21.9330301	15.9217983	14.44048128	24.00941621	36.45316954	25.76130134
SmTc_1938	10.09140017	5.200761569	8.770655016	8.777314927	5.143540995	7.998037205	10.59052783	5.567143113	2.994288626	10.02478254	6.96288157	8.047754746
SmTc_1939	13.42100639	4.556902118	5.620971912	17.03288995	2.009801353	8.40677364	19.72561441	13.38824495	5.167682626	14.98786707	5.313364353	6.398632998
SmTc_1940	212.738083	247.4259221	525.8436662	342.5724699	314.2557025	366.8622773	85.63073653	210.4469693	83.89227807	406.0103052	239.7633109	245.964119
SmTc_1941	32.49421852	37.21063922	27.76466835	25.5644929	18.6468285	17.78911246	22.59636955	14.42926336	8.184689327	28.99138709	26.15151448	27.93912913
SmTc_1942	33.63408432	28.35207136	30.76424412	24.63722448	13.56749189	13.64558392	25.29144845	14.59502259	7.858024888	28.92922384	20.32961784	21.48227732
SmTc_1943	17.86349181	18.30208393	18.51561515	25.00436809	16.14116727	18.62829677	30.3597891	16.65342997	9.786574645	19.56632714	21.10734028	18.67041868
SmTc_1944	168.367203	277.2422317	173.0773586	98.09474944	66.23951041	62.10830115	75.78851172	99.79239237	69.61810753	118.4072076	197.5183711	143.9345585
SmTc_1945	21.9144379	4.924005773	5.807115894	11.43293447	5.731943545	4.988710623	22.89467503	2.835863909	2.657764808	12.07784219	7.137671569	5.644719629
SmTc_1946	12.87920103	9.024345942	7.132429305	15.0515123	6.004336836	6.919952394	41.25704278	10.46095003	6.887988102	24.23821602	11.33473905	14.43663207
SmTc_1947	22.53251656	7.392430829	11.70992932	23.22152642	9.893623468	9.31034576	20.48149648	9.941446701	7.498880202	13.86921603	9.325158227	8.7222323
SmTc_1948	57.84362297	9.012848074	12.12906084	11.42654752	1.620309079	2.115022827	4.032317891	2.407814505	0.23234601	0.680537407	0.338305964	0.519442456
SmTc_1949	53.03646007	15.47204158	25.99088752	18.6255512	7.513452324	9.494262596	22.32650845	7.457681436	3.484795509	16.27394676	8.538756348	7.519922108
SmTc_1950	17.09373907	22.23277186	17.61859042	12.44209148	10.41429233	8.614201973	9.726031706	8.331367781	8.08440335	19.98370528	20.52120424	15.21214039
SmTc_1951	62.69798629	21.6463784	32.61211463	37.98852011	17.05345322	23.5762528	32.02299084	14.44177397	6.570167756	36.6206915	18.0175328	24.72516306
SmTc_1952	136.9682657	27.4805389	64.8509425	123.3824014	91.81751449	82.10645096	110.6975765	40.35955742	32.41780046	82.9902111	44.55972845	40.766957
SmTc_1953	61.87110332	59.81450701	54.67363653	55.38699242	29.54617294	28.14924716	46.98375603	36.21327878	16.29540809	34.79875508	30.18052484	27.8391233
SmTc_1954	123.9758832	15.2258479	46.49507928	45.24414335	49.19018924	63.49256156	43.56451137	31.4784851	23.32199901	37.78096841	48.90643054	49.59874043
SmTc_1955	16.92404967	13.71646991	12.78883127	25.96323722	14.74563899	11.75195696	35.67526686	23.19560411	15.23350948	25.68124997	13.47168728	18.88264798
SmTc_1956	36.67807921	10.87446209	19.73432262	25.15007095	12.80932262	12.3098488	21.20696972	9.450806598	6.003571403	25.34887658	10.7894627	12.67884081
SmTc_1957	0.396189198	0	0	0.303897541	0	0	0.267631718	0	0	0.154667593	0	0
SmTc_1958	46.90688128	44.31694948	36.52311186	25.4644576	9.075779403	14.39555066	12.79928559	10.88621066	4.505403813	11.18852963	9.381233174	9.452725258
SmTc_1959	19.75017828	3.540370283	7.383418589	187.1563133	203.8138782	171.2570964	399.6661416	217.6328408	142.0239369	91.22982022	33.99122912	34.98156359
SmTc_1960	13.28586044	4.583560897	20.20640008	6.302291781	12.94178959	16.33754725	16.97863658	9.974949113	6.227141953	11.10123652	7.64612746	13.14705443
SmTc_1961	61.51280801	7.820236856	20.62080949	41.73261636	43.02938337	31.94191018	68.16686388	37.27021333	12.95820285	33.92645185	18.3720336	17.83766361
SmTc_1962	30.98338241	45.98630662	80.51211372	46.1418874	86.45193957	71.75751205	0.611980625	0.917639007	0.354196325	14.92491502	9.205697637	11.95207822
SmTc_1963	106.6116976	64.62817072	71.78021218	100.3384362	95.33013529	85.17146869	83.52040625	63.91205497	35.347404	123.3727421	114.3889185	103.849238
SmTc_1964	250.7711532	381.8822448	8.047884991	112.4020007	95.75054534	2.212296226	110.5360386	121.8936466	1.628629943	64.10898226	108.7266959	2.161863462
SmTc_1965	132.6449055	271.0771214	189.7325594	336.6578415	180.5833171	231.3493032	292.5294457	228.2291739	217.4708388	232.8681223	198.2825895	175.7958405
SmTc_1966	52.02745773	17.73469344	20.54754709	19.91459189	15.27077009	11.98379095	14.89755878	16.3906103	1.451503986	4.557959259	1.617884986	1.426699942
SmTc_1967	63.42398998	173.3705775	88.92965652	55.35974184	34.47317529	26.58619312	27.27670534	39.81314512	28.50201973	65.2676815	125.3824452	97.77084618
SmTc_1968	17.68270771	10.74301743	9.137564108	15.49136243	9.636228386	11.58937069	29.44799909	12.50127721	5.263990907	5.536512999	3.410747557	2.721442079
SmTc_1969	18.15164696	2.945609022	6.069541394	24.30425968	12.96390908	12.029781	40.16310604	5.813192821	8.923075496	22.1756032	12.10343573	10.08376877
SmTc_1970	13.83339317	5.537021734	9.067356162	3.515408323	8.288839188	8.395038095	7.597287491	4.642162804	4.06730435	4.083224444	7.514757647	5.667787438
SmTc_1971	50.17849549	30.41290997	37.62123368	33.64369349	15.14827105	18.01099884	29.28333406	12.02092097	12.08494697	30.54630166	22.04021876	19.70855968
SmTc_1972	517.6842114	407.4130944	411.036577	313.4139676	200.6559626	182.1132152	213.0706591	204.1586776	103.9179244	359.0549267	344.4713197	331.244156
SmTc_1973	42.59499879	11.56298827	21.10698413	17.78091774	20.33327185	22.18870949	26.25231311	12.21693596	7.855085669	19.21704478	20.12459329	18.37156454
SmTc_1974	33.38068444	29.43516101	35.64076814	25.02466401	12.42580471	17.23391149	27.29249955	12.74769982	13.40978506	26.90630937	26.19763708	23.19278374
SmTc_1975	3.490787903	0.958653928	1.487669586	3.799849687	3.192944775	2.421821436	2.959158393	0.779964711	0.652287776	3.326743619	2.038330139	2.082258185
SmTc_1976	7.082991413	0.930476496	1.754376447	14.5850704	10.05818136	13.92300704	18.51210232	6.533832691	5.109877121	10.53377657	5.976164525	8.360603524
SmTc_1977	0.48281949	0	0	0.9258686	0	0.449562449	1.52204161	0.24452538	0	0.565461111	0.206139786	0
SmTc_1978	158.1057187	154.9002703	211.5979718	43.4311411	36.01294537	54.39979759	81.85614022	157.369974	118.9332946	10.92535228	23.58917903	19.74096257
SmTc_1979	51.27239219	11.63688129	21.25653071	29.5139522	21.72595721	21.33155627	26.79448416	13.8861267	6.699822864	31.96873295	21.96879024	24.71436683
SmTc_1980	70.00167899	100.1123959	111.0143941	108.3822088	86.79624417	84.15900244	54.92304672	53.59268379	25.62461857	108.7796512	88.32428685	74.43650968
SmTc_1981	42.43350866	35.74968902	36.56325499	36.81005078	23.53201277	17.43986317	25.30479274	23.68786883	13.44588093	42.01285726	25.66196654	33.38413513
SmTc_1982	5.767410918	1.16561796	2.040745879	1.685295813	0.935999441	0.511442521	1.917065676	0.556366204	0.536874695	1.179372456	1.993368311	1.237767626
SmTc_1983	16.92693775	12.775965	13.44068918	16.40964761	9.361130327	7.776533187	16.69402165	9.658422774	7.661214922	16.73813688	18.19133576	14.49269666
SmTc_1984	54.47994807	296.4984929	130.4981474	216.969953	185.6101463	157.5399906	163.9347335	213.1625722	82.79650771	44.92898136	39.59660635	40.93788461
SmTc_1985	83.73723226	64.98918498	39.36362631	45.11985721	33.24478369	29.86384209	41.78252623	27.67533895	13.35288613	52.94863745	52.11678672	47.03343349
SmTc_1986	25.04881356	14.24209677	18.05423741	12.21726206	6.743221776	8.290318285	14.27445905	5.330945424	3.268296864	9.20717515	6.403238649	7.879606926
SmTc_1987	2.892376316	0.377716595	0.385758547	2.36081981	0.758272722	0.644513773	1.937143867	0.676085846	0.289955612	1.244959834	0.569953891	0.151930521
SmTc_1988	0.535945259	0	0.398242642	0.822195288	0.456640504	0.110895304	0.724078047	0.180954057	0	0.836906844	0.152547889	0.146390875
SmTc_1989	196.2493539	449.7511072	325.8430838	195.0696476	115.5007896	145.7358526	82.19434823	100.0941947	77.10525244	340.7149243	361.1083941	376.6811228
SmTc_1990	54.05050134	12.34169145	21.60764233	35.45814287	24.72061121	22.7050276	37.20193277	17.86411931	8.698796786	47.13927222	25.52651693	32.91097416
SmTc_1991	76.56833596	166.4017942	84.60167134	52.46649157	33.68170728	32.20239295	35.66138907	54.31483172	38.88238163	67.08520481	126.6637401	87.62535605
SmTc_1992	18.3193678	14.30615529	12.25124766	9.836329685	16.54513613	17.17123004	13.57125707	11.22625756	6.267002449	15.51911355	19.39720658	17.26327353
SmTc_1993	9.21913168	3.149305062	0	4.398158702	1.820051865	0.069789509	5.290980354	0.967975214	0	5.222997549	3.312091183	0
SmTc_1994	49.08641654	24.42338598	46.78821013	33.85921453	31.11347996	30.45171084	22.21304755	12.21879249	7.103547442	21.23252231	19.30424944	20.81938908
[truncated: 96,619 more rows]
