# Supplementary material for: Deep sequencing and transcriptome analyses to identify genes involved in secoiridoid biosynthesis in the Tibetan medicinal plant Swertia mussotii
Source: Sci Rep. 2017 Feb 22;7:43108. doi: 10.1038/srep43108 (PMC5320516; doi:10.1038/srep43108)
Supplement: Supplementary Dataset 7 [file srep43108-s8.xls]

## Sheet: sheet1
Original Research Article
Deep sequencing and transcriptome analyses to identify genes involved in secoiridoid biosynthesis in Tibetan medicinal plant Swertia mussotii
Yue Liu1,2§, Yi Wang3§, Fengxian Guo1, Lin Zhan1, Toni Mohr4, Prisca Cheng4, Naxin Huo5, Ronghui Gu1, Danning Pei1, Lihong Chen1, Li Tang1, Chunlin Long2 * , Luqi Huang2 *, Yong Q. Gu4
1College of Life and Environmental Sciences, Minzu University of China, Beijing 100081, China ; 2National Resource Center for Chinese Materia Medica, China Academy of Traditional Chinese Medicine, Beijing 100700, China; 3USDA-ARS, Plant Gene Expression Center, Albany, CA 94710, U.S.A. 4USDA-ARS, Western Regional Research Center, Albany, CA 94710, U.S.A. 5Department of Plant Science, University of…
Supplementary Table S9. Enriched KEGG pathways for DETs in S. mussotii (P-value 0.05)
Pathway Name	Pathway ID	No. of Transcripts	root/(stem, leaf, and flower)		stem/(root, leaf, and flower)		leaf/(root, stem, and flower)		flower/(root, stem, and leaf)
			No. of DEGs	P-value	No. of DEGs	P-value	No. of DEGs	P-value	No. of DEGs	P-value
1.Metabolism
1.1 Global and overview maps
Metabolic pathways	ko01100	1669	161	3.64089e-15	33	1.09131e-26	247	9.71462e-21	168	9.74484e-16
Biosynthesis of secondary metabolites	ko01110	848	96	2.26953e-06	25	5.31077e-12	130	6.70639e-12	93	2.74878e-05
Microbial metabolism in diverse environments	ko01120	321	34	0.000279582	4	3.308e-06	54	0.00104283	17	1.2027e-05
Biosynthesis of antibiotics	ko01130	428	27	1e-09	3	9.27551e-10	71	0.000346965	24	5.01381e-07
Carbon metabolism (95)	ko01200	241	24	0.00019235	4	0.000246763	40	0.00710102	11	0.000104462
2-Oxocarboxylic acid metabolism	ko01210	48							1	0.0183655
Fatty acid metabolism	ko01212	65	3	0.00339237	1		10	0.0442724	3	0.0353551
Biosynthesis of amino acids	ko01230	213	8	3.54708e-08	1		32	0.00134152	6	3.32956e-06
Degradation of aromatic compounds	ko01220	8	2				1
1.2 Carbohydrate metabolism
Glycolysis / Gluconeogenesis	ko00010	98	10	0.00337345			15	0.0244803	9	0.0333835
Citrate cycle (TCA cycle)	ko00020	55			1		10
Pentose phosphate pathway	ko00030	54	8		1		7	0.0465935	5
Pentose and glucuronate interconversions	ko00040	73	7		5		14	0.0102655	31
Fructose and mannose metabolism	ko00051	52	7	0.0399547	2		8		4
Galactose metabolism	ko00052	49	5				5	0.0227966	10
Ascorbate and aldarate metabolism	ko00053	37	4				2	0.00713013	9
Starch and sucrose metabolism	ko00500	173	17	0.00390748	4	0.00224151	20	1.83362e-06	46	0.0265064
Amino sugar and nucleotide sugar metabolism	ko00520	117	6	0.00147576	2	0.0115935	17	0.00687413	9	0.00411167
Pyruvate metabolism	ko00620	76	2	0.000905081	2		12		4	0.0352713
Glyoxylate and dicarboxylate metabolism	ko00630	67	10		3		12		4
Propanoate metabolism	ko00640	33	1	0.0391444			6		1
Butanoate metabolism	ko00650	20	1				4
Inositol phosphate metabolism	ko00562	57	1	0.00190523	1		3	0.000145057	7
1.3 Energy metabolism
Oxidative phosphorylation	ko00190	148	6	1.61265e-05			20	0.00517468	8	0.000969724
Photosynthesis	ko00195	51	25	0.000227984	1		4	0.00688752
Photosynthesis - antenna proteins	ko00196	14	10	0.000162945
Carbon fixation in photosynthetic organisms	ko00710	66	14		1		10	0.040389	4
Carbon fixation pathways in prokaryotes	ko00720	30	1				5		1
Methane metabolism	ko00680	55	11				10		1	0.009004
Nitrogen metabolism	ko00910	25	7		1		4		5
Sulfur metabolism	ko00920	29	1				6		1
1.4 Lipid metabolism
Fatty acid biosynthesis	ko00061	39	2	0.0189556	2		5	0.0396229	3
Fatty acid elongation	ko00062	25	3				5		2
Fatty acid degradation	ko00071	36	5				3	0.0261215	2
Synthesis and degradation of ketone bodies	ko00072	8					2
Cutin, suberine and wax biosynthesis	ko00073	20	2		3		7		8	0.0157139
Steroid biosynthesis	ko00100	31	3				8		5
Steroid hormone biosynthesis	ko00140	5					1
Glycerolipid metabolism	ko00561	60	4	0.0430179	3		6	0.0117012	8
Glycerophospholipid metabolism	ko00564	80	2	0.00712627	5		14	0.0455686	11
Ether lipid metabolism	ko00565	24			2		6		4
Sphingolipid metabolism	ko00600	27					1	0.0116482
Arachidonic acid metabolism	ko00590	17	2				2		3
Linoleic acid metabolism	ko00591	5					1		2
alpha-Linolenic acid metabolism	ko00592	27	3				3		5
Biosynthesis of unsaturated fatty acids	ko01040	22	1				2		1
1.5 Nucleotide metabolism
Purine metabolism	ko00230	160	5	4.01194e-06			24	0.00477491	8	0.00103243
Pyrimidine metabolism	ko00240	122	4	7.65187e-05			23		8	0.0149095
1.6 Amino acid metabolism
Alanine, aspartate and glutamate metabolism	ko00250	45	3				11		3
Glycine, serine and threonine metabolism	ko00260	64	7				11		2	0.0142867
Cysteine and methionine metabolism	ko00270	76	7	0.0459195	1	0.0301402	19		5
Valine, leucine and isoleucine degradation	ko00280	47	2	0.0256376			10		4
Valine, leucine and isoleucine biosynthesis	ko00290	16					4		1
Lysine biosynthesis	ko00300	12					1
Lysine degradation	ko00310	29	2				7		2
Arginine biosynthesis	ko00220	33	1	0.0391444			7		2
Arginine and proline metabolism	ko00330	46	3				9		3
Histidine metabolism	ko00340	17	1				1		1
Tyrosine metabolism	ko00350	36	7				6
Phenylalanine metabolism	ko00360	32	3				5		4
Tryptophan metabolism	ko00380	28	2		1		8		6
Phenylalanine, tyrosine and tryptophan biosynthesis	ko00400	41	3	0.0474625			3	0.0118401	2
1.7 Metabolism of other amino acids
beta-Alanine metabolism	ko00410	34	2				4		1
Taurine and hypotaurine metabolism	ko00430	11	2				5
Phosphonate and phosphinate metabolism	ko00440	5	3	0.0195762					1
Selenocompound metabolism	ko00450	22					3
Cyanoamino acid metabolism	ko00460	37	6				7		4
D-Glutamine and D-glutamate metabolism	ko00471	2					1		1
Glutathione metabolism	ko00480	76	4	0.00358072			17	0.014327	4	0.0149881
1.8 Glycan biosynthesis and metabolism
N-Glycan biosynthesis	ko00510	40					2	0.00408395	1	0.0403781
Various types of N-glycan biosynthesis	ko00513	28					1	0.00951734
Other types of O-glycan biosynthesis	ko00514	6			1		2		2
Glycosaminoglycan degradation	ko00531	12	1		1		2
Glycosylphosphatidylinositol(GPI)-anchor biosynthesis	ko00563	33	2		1		3	0.0408113	2
Lipopolysaccharide biosynthesis	ko00540	11	1		1
Other glycan degradation	ko00511	16	2				3		1
1.9 Metabolism of cofactors and vitamins
Riboflavin metabolism	ko00740	12	1				2
Vitamin B6 metabolism	ko00750	12	1
Nicotinate and nicotinamide metabolism	ko00760	21					1	0.0378722	1
Pantothenate and CoA biosynthesis	ko00770	30					3	0.0247111	2
Biotin metabolism	ko00780	18					4		1
Lipoic acid metabolism	ko00785	5					1
Folate biosynthesis	ko00790	19	1				3
One carbon pool by folate	ko00670	19	1				3
Retinol metabolism	ko00830	14	4				2		1
Porphyrin and chlorophyll metabolism	ko00860	48	6				3	0.00362003
Ubiquinone and other terpenoid-quinone biosynthesis	ko00130	36	7				4		2
1.10 Metabolism of terpenoids and polyketides
Terpenoid backbone biosynthesis	ko00900	54	2	0.0119837			4	0.0042626	4
Monoterpenoid biosynthesis	ko00902	4	1				1		2
Sesquiterpenoid and triterpenoid biosynthesis	ko00909	14	4				2		7	0.00251888
Diterpenoid biosynthesis	ko00904	14	6	0.0264137	4	0.0491789	3		2
Carotenoid biosynthesis	ko00906	30	10	0.0115398	1		3		5
Brassinosteroid biosynthesis	ko00905	7	1		1
Zeatin biosynthesis	ko00908	13	4				3		3
Limonene and pinene degradation	ko00903	11	3				2		2
Biosynthesis of ansamycins	ko01051	3					1		1
1.11 Biosynthesis of other secondary metabolites
Phenylpropanoid biosynthesis	ko00940	101	14	0.00646253	9	0.00727979	21	0.000194317	29
Stilbenoid, diarylheptanoid and gingerol biosynthesis	ko00945	14	2				3		4
Flavonoid biosynthesis	ko00941	18	4		1		2		6	0.0343556
Flavone and flavonol biosynthesis	ko00944	4	1				1		1
Anthocyanin biosynthesis	ko00942	5							1
Indole alkaloid biosynthesis	ko00901	1					1		1
Isoquinoline alkaloid biosynthesis	ko00950	15	4				1
Tropane, piperidine and pyridine alkaloid biosynthesis	ko00960	18	4				4		2
Betalain biosynthesis	ko00965	2					1
Carbapenem biosynthesis	ko00332	1					1
Monobactam biosynthesis	ko00261	10					3
Streptomycin biosynthesis	ko00521	10					2		1
Butirosin and neomycin biosynthesis	ko00524	4					1		1
Novobiocin biosynthesis	ko00401	3	2				1
1.12 Xenobiotics biodegradation and metabolism
Benzoate degradation	ko00362	5					2
Aminobenzoate degradation	ko00627	10	2				3		1
Chloroalkane and chloroalkene degradation	ko00625	11					1		1
Fluorobenzoate degradation	ko00364	1	1
Chloroalkane and chloroalkene degradation	ko00625	11	3
Chlorocyclohexane and chlorobenzene degradation	ko00361	1	1
Toluene degradation	ko00623	1	1
Styrene degradation	ko00643	8	1				1
Bisphenol degradation	ko00363	6	2				2		1
Naphthalene degradation	ko00626	6	2				1
Polycyclic aromatic hydrocarbon degradation	ko00624	6	2				2		1
Metabolism of xenobiotics by cytochrome P450	ko00980	38	2	0.0214308			9	0.0191584	3
Drug metabolism - cytochrome P450	ko00982	37	3				8	0.00713013	2
Drug metabolism - other enzymes	ko00983	19					3		1
1.13 Chemical structure transformation maps
Biosynthesis of terpenoids and steroids	ko01062	2	1
2. Genetic Information Processing
2.1 Transcription
RNA polymerase	ko03020	43	1	0.0115294			4	0.0229089	4
Basal transcription factors	ko03022	44	1	0.0101673			3	0.0071942	1	0.0273452
Spliceosome	ko03040	200	1	3.80837e-12			10	8.61124e-11	5	2.624e-06
2.2 Translation
Ribosome	ko03010	460	62	0.000559959	1	7.32757e-13	56	4.70587e-12	53	0.0437734
Aminoacyl-tRNA biosynthesis	ko00970	53	2	0.0133902	1		4	0.000325099
RNA transport	ko03013	184	8	1.58612e-05			14	2.77067e-08	11	0.00109403
mRNA surveillance pathway	ko03015	121	1	2.96e-07	1	0.00222851	6	8.27713e-08	4	0.000261371
Ribosome biogenesis in eukaryotes	ko03008	91	2	0.000139625			8	0.000887385	1	0.000189043
2.3 Folding, sorting and degradation
Protein export	ko03060	45					1	0.000265605
Protein processing in endoplasmic reticulum	ko04141	202	10	1.32265e-07			17	1.19489e-09	4	4.23288e-07
SNARE interactions in vesicular transport	ko04130	37					4	0.00713013	3
Ubiquitin mediated proteolysis	ko04120	129	6	0.000135762			9	1.84127e-06	10	0.0324541
Proteasome	ko03050	59	1	0.00146464			4	0.000493892	1	0.00594611
RNA degradation	ko03018	113	1	9.09294e-07			10	8.83518e-05	5	0.00199007
2.4 Replication and repair
DNA replication	ko03030	52	1	0.00365631			20	0.0185456	9
Base excision repair	ko03410	46	3	0.0284822	1		14		7
Nucleotide excision repair	ko03420	66	1	0.000578402			14		6
Mismatch repair	ko03430	48					16		7
Homologous recombination	ko03440	50	1	0.0047336			7	0.0402976	5
Non-homologous end-joining	ko03450	8					1
Fanconi anemia pathway	ko03460	56					9		5
3. Environmental Information Processing
3.1 Membrane transport
ABC transporters	ko02010	15	2				1		1
3.2 Signal transduction
Two-component system	ko02020	17	1				3		4
Ras signaling pathway	ko04014	47	4	0.0256376	1		10		8
Rap1 signaling pathway	ko04015	33	4				9		5
MAPK signaling pathway	ko04010	40	2				8		2
MAPK signaling pathway - fly	ko04013	56	6				10	0.0196949	5
MAPK signaling pathway - yeast	ko04011	48					6	0.0109657	7
ErbB signaling pathway	ko04012	18					2		1
Wnt signaling pathway	ko04310	64	4	0.0309208			6	0.000192111	4
Notch signaling pathway	ko04330	16					1
Hedgehog signaling pathway	ko04340	23	1				1	0.0257493	1
Hedgehog signaling pathway - fly	ko04341	35	3				3	0.030391	4
TGF-beta signaling pathway	ko04350	36	1	0.0273351			2	0.00856066	3
Hippo signaling pathway	ko04390	40					4	0.00408395	3	0.0403781
Hippo signaling pathway - fly	ko04391	35					4	0.0102619	5
Hippo signaling pathway -multiple species	ko04392	7					1
VEGF signaling pathway	ko04370	28	2				7		2
NF-kappa B signaling pathway	ko04064	21	4				5		5
TNF signaling pathway	ko04668	11	1				2		1
HIF-1 signaling pathway	ko04066	49	4				7	0.0450089	4
FoxO signaling pathway	ko04068	68	2	0.000442578			14	0.0185962	5
Calcium signaling pathway	ko04020	37	4				2	0.00713013	7
Phosphatidylinositol signaling system	ko04070	62	5	0.0154542			3	0.000280964	10
Phospholipase D signaling pathway	ko04072	50			1		8	0.0402976	9
Sphingolipid signaling pathway	ko04071	68	2	0.00237795	2		9	0.00134302	5	0.028193
cAMP signaling pathway	ko04024	53	4	0.0133902	1		11		7
cGMP-PKG signaling pathway	ko04022	52	4	0.014951			6	0.0320483	7
PI3K-Akt signaling pathway	ko04151	99	6	0.0030618	1	0.00817867	15	0.000722366	6	0.00635862
AMPK signaling pathway	ko04152	92	6	0.000591928	3	0.0393498	15	0.00430239	4	0.00384467
mTOR signaling pathway	ko04150	43	4				7		4
Plant hormone signal transduction	ko04075	190	19	2.73792e-05	3	0.000210518	31	1.23796e-07	31	0.0293494
4. Cellular Processes
4.1 Transport and catabolism
Endocytosis	ko04144	170	4	3.44447e-08	1	0.000110499	24	0.000521646	18	0.0192216
Phagosome	ko04145	84	1	5.05848e-05	1	0.0193047	16	0.0201054	3	0.00769845
Lysosome	ko04142	62	2	0.00481854	2		6	0.00891867	4
Peroxisome	ko04146	74	6	0.0126552	2		8	0.000496249	4	0.0176147
Regulation of autophagy	ko04140	38					2	0.00592972	2
Regulation of mitophagy - yeast	ko04139	43	1	0.0115294			1	0.000408891	3	0.0301691
4.2 Cell motility
Regulation of actin cytoskeleton	ko04810	71	3	0.00612425			11	0.0130894	9
4.3 Cell growth and death
Cell cycle	ko04110	129	3	6.695e-06	3	0.00622073	47		26
Cell cycle - yeast	ko04111	96	2	7.38913e-05	1	0.00973176	35		21	0.0338424
Meiosis - yeast	ko04113	73	2	0.00130399	1	0.0355228	22		15
Oocyte meiosis	ko04114	105	6	0.000522508	1	0.0057608	15	0.000775205	13
Apoptosis	ko04210	31			1		9		3
Apoptosis - fly	ko04214	27	1				4		4
Apoptosis - multiple species	ko04215	4					1		1
p53 signaling pathway	ko04115	34	3				7	0.0122804	4
4.4 Cellular community
Quorum sensing	ko02024	3	3	0.049334	2	0.0121623	8	0.00953639	8	0
Focal adhesion	ko04510	34	1	0.0347581			7		2
Adherens junction	ko04520	28	1				8		2
Tight junction	ko04530	27					1	0.0116482	1
Gap junction	ko04540	27					7		2
Signaling pathways regulating pluripotency of stem cells	ko04550	17					2		2
5. Organismal Systems
5.1 Immune system
Antigen processing and presentation	ko04612	1			1
Platelet activation	ko04611	16					3		1
Toll-like receptor signaling pathway	ko04620	29	5				11		5
NOD-like receptor signaling pathway	ko04621	13	1				2		1
RIG-I-like receptor signaling pathway	ko04622	9							1
Cytosolic DNA-sensing pathway	ko04623	25					3		3
Natural killer cell mediated cytotoxicity	ko04650	27	2				7		2
Antigen processing and presentation	ko04612	38	2				5		3
T cell receptor signaling pathway	ko04660	25	1				3		2
B cell receptor signaling pathway	ko04662	32	2				7		2
Fc epsilon RI signaling pathway	ko04664	18	1				6		1
Fc gamma R-mediated phagocytosis	ko04666	63	3	0.0139845	1		11	0.0170282	11
Leukocyte transendothelial migration	ko04670	9	1				5
Chemokine signaling pathway	ko04062	25	1				7		2
5.2 Endocrine system
Insulin secretion	ko04911	4					1		1
Insulin signaling pathway	ko04910	89	12	0.0176573			10	0.00620461	10	0.0304103
Glucagon signaling pathway	ko04922	65	5	0.0114245			5	0.00217623	5	0.0353551
Regulation of lipolysis in adipocytes	ko04923	10					3		2
Adipocytokine signaling pathway	ko04920	33	2	0.0391444			1	0.00340535	2
PPAR signaling pathway	ko03320	31	3				2	0.0208123	2
GnRH signaling pathway	ko04912	30	3		1		5		7
Estrogen signaling pathway	ko04915	37	4				5		4
Progesterone-mediated oocyte maturation	ko04914	50	1	0.0047336	2		22		8
Prolactin signaling pathway	ko04917	16					3		1
Oxytocin signaling pathway	ko04921	58	4	0.00763601			6	0.0152402	6
Thyroid hormone synthesis	ko04918	16	1				2		1
Thyroid hormone signaling pathway	ko04919	45			1		7		2
Melanogenesis	ko04916	27	3				3		4
Renin secretion	ko04924	22	4				2		4
Aldosterone synthesis and secretion	ko04925	12	3				2		3
5.3 Circulatory system
Cardiac muscle contraction	ko04260	19	1				2		1
Adrenergic signaling in cardiomyocytes	ko04261	49	4	0.0207153	1		4	0.00940752	4
Vascular smooth muscle contraction	ko04270	29	3				5		5
5.4 Digestive system
Salivary secretion	ko04970	14	3				3		3
Gastric acid secretion	ko04971	12	3				2		3
Pancreatic secretion	ko04972	35	1	0.0308366			9		4
Bile secretion	ko04976	16	1				3		2
Carbohydrate digestion and absorption	ko04973	8					2		1
Protein digestion and absorption	ko04974	5					2
Fat digestion and absorption	ko04975	7					2		1
Mineral absorption	ko04978	17	2				2		1
5.5 Excretory system
Vasopressin-regulated water reabsorption	ko04962	32	2	0.0440437			3	0.0174908	7
Aldosterone-regulated sodium reabsorption	ko04960	9					2		1
Endocrine and other factor-regulated calcium reabsorption	ko04961	29					4		3
Proximal tubule bicarbonate reclamation	ko04964	5			1		3		1
Collecting duct acid secretion	ko04966	25							2
5.6 Nervous system
Glutamatergic synapse	ko04724	34	2		1		6		6
GABAergic synapse	ko04727	23	3				5		1
Cholinergic synapse	ko04725	10					2		1
Dopaminergic synapse	ko04728	50	5	0.0477083	1		4	0.00805637	3	0.0150105
Serotonergic synapse	ko04726	10					2		1
Long-term potentiation	ko04720	39	4				4	0.0396229	5
Long-term depression	ko04730	17					3		1
Retrograde endocannabinoid signaling	ko04723	21	2				4		3
Synaptic vesicle cycle	ko04721	57	2	0.00190523			9	0.0340196	7
Neurotrophin signaling pathway	ko04722	64	8	0.0309208			15	0.0150635	13
5.7 Sensory system
Phototransduction	ko04744	12	3				1		3
Phototransduction - fly	ko04745	12	3				2		3
Olfactory transduction	ko04740	13	3				2		3
Inflammatory mediator regulation of TRP channels	ko04750	18	3				1		3
5.8 Development
Dorso-ventral axis formation	ko04320	11					2		1
Axon guidance	ko04360	40	3				6	0.0139283	4
Osteoclast differentiation	ko04380	28	2				7		2
5.9 Aging
Longevity regulating pathway	ko04211	52	3	0.014951			7	0.0151955	3
Longevity regulating pathway - worm	ko04212	57	2	0.00190523			10	0.0340196	5
Longevity regulating pathway - multiple species	ko04213	52	2	0.00365631	1		7	0.0151955	2	0.0402724
5.10 Environmental adaptation
Circadian rhythm	ko04710	33	2				2	0.0146698	3
Circadian entrainment	ko04713	20	3				3		4
Circadian rhythm - plant	ko04712	28	3
Plant-pathogen interaction	ko04626	115	11	0.00178777	2	0.0128358	7	1.32129e-06	28
